# Supplementary material for: Transcriptome Profiling and Chlorophyll Metabolic Pathway Analysis Reveal the Response of Nitraria tangutorum to Increased Nitrogen
Source: Plants (Basel). 2023 Feb 16;12(4):895. doi: 10.3390/plants12040895 (PMC9962214; doi:10.3390/plants12040895)
Supplement: Supplementary file 1 [file plants-12-00895-s001.zip]

Archive with 3 entries (3 files):
- Supplementary Data.pdf
- Supplementary File S1.xlsx
- Supplementary File S2.xlsx
