# Supplementary material for: Transcriptome Profiling and Chlorophyll Metabolic Pathway Analysis Reveal the Response of Nitraria tangutorum to Increased Nitrogen
Source: Plants (Basel). 2023 Feb 16;12(4):895. doi: 10.3390/plants12040895 (PMC9962214; doi:10.3390/plants12040895)
Supplement: Supplementary file 1 [file plants-12-00895-s001.zip › Supplementary File S1.xlsx]

## Sheet: N0 vs N6.DEG_KEGG_pathway_e
##Databases: KEGG PATHWAY
##Statistical test method: hypergeometric test / Fisher's exact test
##FDR correction method: Benjamini and Hochberg
#Term	Database	ID	Input number	Background number	P-Value	Corrected P-Value	Input	Hyperlink
Ribosome	KEGG PATHWAY	ko03010	72	2362	1.35312e-05	0.00152903	Cluster-47456.0|Cluster-40906.31850|Cluster-40906.138921|Cluster-31403.0|Cluster-40906.12066|Cluster-40906.206081|Cluster-40906.205026|Cluster-32759.0|Cluster-40906.81386|Cluster-33178.0|Cluster-42261.0|Cluster-27264.0|Cluster-40906.48540|Cluster-40906.17013|Cluster-40906.5478|Cluster-40906.17770|Cluster-43969.0|Cluster-48558.0|Cluster-40906.102118|Cluster-29607.0|Cluster-40906.19682|Cluster-4090…	http://www.genome.jp/kegg-bin/show_pathway?ko03010/K02885%09red/K02958%09red/K02863%09red/K02955%09red/K02918%09red/K02953%09red/K02866%09red/K02937%09red/K02949%09red/K02939%09red/K02912%09red/K02910%09red/K02936%09red/K02883%09red/K02951%09red/K02993%09red/K02882%09red/K02997%09red/K02978%09red/K02975%09red/K02974%09red/K02977%09red/K02998%09red/K02971%09red/K02973%09red/K02938%09red/K02875%09r…
Anthocyanin biosynthesis	KEGG PATHWAY	ko00942	7	58	0.00014176	0.00800946	Cluster-40906.4813|Cluster-40906.124039|Cluster-40906.184529|Cluster-40906.136002|Cluster-40906.184530|Cluster-40906.162345|Cluster-40906.32711	http://www.genome.jp/kegg-bin/show_pathway?ko00942/K12338%09red/K12930%09red
Carotenoid biosynthesis	KEGG PATHWAY	ko00906	13	257	0.00106348	0.0400577	Cluster-40906.108427|Cluster-40906.107346|Cluster-40906.178321|Cluster-40906.106798|Cluster-40906.154419|Cluster-40906.154418|Cluster-40906.105686|Cluster-40906.107348|Cluster-40906.105684|Cluster-40906.106063|Cluster-40906.115481|Cluster-40906.116468|Cluster-40906.115482	http://www.genome.jp/kegg-bin/show_pathway?ko00906/K02291%09red/K09840%09red/K09842%09red
Porphyrin and chlorophyll metabolism	KEGG PATHWAY	ko00860	20	530	0.0019569	0.0496236	Cluster-40906.118566|Cluster-40906.149500|Cluster-40906.86223|Cluster-40432.0|Cluster-40906.169245|Cluster-40906.27543|Cluster-40906.71721|Cluster-40906.117245|Cluster-40906.120336|Cluster-40906.76071|Cluster-40906.113826|Cluster-40906.103817|Cluster-40906.100839|Cluster-40906.106857|Cluster-40906.100844|Cluster-40906.59989|Cluster-40906.109654|Cluster-40906.121612|Cluster-40906.118571|Cluster-40…	http://www.genome.jp/kegg-bin/show_pathway?ko00860/K10960%09red/K02257%09red/K04040%09red/K01749%09red/K19073%09red/K00228%09red/K03405%09red/K03403%09red/K13545%09red/K01885%09red/K13606%09red/K01772%09red/K00218%09red
Flavonoid biosynthesis	KEGG PATHWAY	ko00941	10	182	0.00219573	0.0496236	Cluster-40906.119742|Cluster-40906.188659|Cluster-40906.73287|Cluster-40906.150690|Cluster-40906.133971|Cluster-40906.133970|Cluster-40906.123080|Cluster-40906.123081|Cluster-40906.108781|Cluster-40906.108768	http://www.genome.jp/kegg-bin/show_pathway?ko00941/K09754%09red/K01859%09red/K05278%09red/K13065%09red/K00660%09red
Taurine and hypotaurine metabolism	KEGG PATHWAY	ko00430	7	129	0.0102833	0.138744	Cluster-40906.24081|Cluster-40906.39402|Cluster-40906.99019|Cluster-40906.174062|Cluster-40906.133316|Cluster-40906.174068|Cluster-40906.91904	http://www.genome.jp/kegg-bin/show_pathway?ko00430/K01580%09red/K18592%09red
Proteasome	KEGG PATHWAY	ko03050	19	588	0.0116977	0.138744	Cluster-40906.65468|Cluster-40906.21158|Cluster-40906.89002|Cluster-40906.21225|Cluster-40906.21833|Cluster-40906.103810|Cluster-40906.20142|Cluster-40906.65470|Cluster-40906.65464|Cluster-40906.91699|Cluster-40906.65467|Cluster-40906.59904|Cluster-40906.146088|Cluster-40906.91704|Cluster-40906.28066|Cluster-40906.129472|Cluster-40906.82272|Cluster-40906.127107|Cluster-40906.93648	http://www.genome.jp/kegg-bin/show_pathway?ko03050/K03065%09red/K02739%09red/K02729%09red/K03039%09red/K02732%09red/K03028%09red/K03029%09red/K02727%09red
Amino sugar and nucleotide sugar metabolism	KEGG PATHWAY	ko00520	27	939	0.0128034	0.138744	Cluster-40906.82462|Cluster-40906.16151|Cluster-40906.121608|Cluster-40906.81260|Cluster-40906.76696|Cluster-40906.76695|Cluster-40906.192897|Cluster-40906.97132|Cluster-40906.20385|Cluster-40906.116780|Cluster-40906.100158|Cluster-40906.87538|Cluster-40906.118579|Cluster-40906.210208|Cluster-40906.144618|Cluster-40906.83270|Cluster-40906.108619|Cluster-40906.88288|Cluster-40906.103453|Cluster-40…	http://www.genome.jp/kegg-bin/show_pathway?ko00520/K01809%09red/K01183%09red/K00326%09red/K13648%09red/K00975%09red/K00963%09red/K01835%09red/K12373%09red/K08678%09red/K01209%09red
Photosynthesis - antenna proteins	KEGG PATHWAY	ko00196	13	353	0.0133124	0.138744	Cluster-40906.4802|Cluster-40906.113287|Cluster-40906.116871|Cluster-40906.117611|Cluster-40906.114249|Cluster-40906.105198|Cluster-40906.102558|Cluster-40906.111075|Cluster-40906.111094|Cluster-40906.114250|Cluster-40906.103679|Cluster-40906.107251|Cluster-40906.102233	http://www.genome.jp/kegg-bin/show_pathway?ko00196/K08916%09red/K08914%09red/K08907%09red/K08909%09red/K08912%09red
Glutathione metabolism	KEGG PATHWAY	ko00480	21	681	0.0133321	0.138744	Cluster-40906.24081|Cluster-40906.106475|Cluster-40906.102499|Cluster-40906.68214|Cluster-40906.115210|Cluster-40906.39402|Cluster-40906.127327|Cluster-40906.127326|Cluster-40906.141001|Cluster-40906.117524|Cluster-40906.127322|Cluster-40906.174062|Cluster-41439.0|Cluster-40906.134094|Cluster-40906.113443|Cluster-40906.209761|Cluster-40906.203065|Cluster-40906.95760|Cluster-40906.174068|Cluster-4…	http://www.genome.jp/kegg-bin/show_pathway?ko00480/K18592%09red/K00799%09red/K00383%09red/K00432%09red/K00033%09red/K00434%09red
Glycolysis / Gluconeogenesis	KEGG PATHWAY	ko00010	37	1397	0.0135061	0.138744	Cluster-34542.0|Cluster-40906.127290|Cluster-40906.94030|Cluster-40906.101299|Cluster-40906.140878|Cluster-40906.98309|Cluster-40906.94023|Cluster-40906.98345|Cluster-40906.20385|Cluster-40906.120295|Cluster-40906.13863|Cluster-40906.110873|Cluster-40906.100158|Cluster-40906.140896|Cluster-40906.98303|Cluster-40906.118579|Cluster-40906.100918|Cluster-40906.113451|Cluster-40906.152193|Cluster-4090…	http://www.genome.jp/kegg-bin/show_pathway?ko00010/K03841%09red/K00001%09red/K01689%09red/K01835%09red/K00134%09red/K01792%09red/K01803%09red/K00927%09red/K00128%09red/K01785%09red/K01623%09red/K01624%09red/K18857%09red/K00382%09red/K00121%09red/K00873%09red/K15634%09red/K03103%09red/K01895%09red
RNA degradation	KEGG PATHWAY	ko03018	28	1017	0.0187967	0.177002	Cluster-40906.127290|Cluster-40906.98303|Cluster-40906.98309|Cluster-40906.78766|Cluster-40906.98345|Cluster-40906.118265|Cluster-40906.58032|Cluster-40906.121747|Cluster-40906.78764|Cluster-40906.63226|Cluster-40906.105072|Cluster-40906.90665|Cluster-40906.86129|Cluster-40906.156686|Cluster-40906.34218|Cluster-40906.52971|Cluster-40906.59689|Cluster-40906.16128|Cluster-40906.123714|Cluster-40906…	http://www.genome.jp/kegg-bin/show_pathway?ko03018/K14442%09red/K07573%09red/K04043%09red/K12626%09red/K01689%09red/K01148%09red/K03681%09red/K12616%09red/K12608%09red/K12613%09red/K10643%09red/K04077%09red/K12619%09red/K13126%09red/K12603%09red
Arachidonic acid metabolism	KEGG PATHWAY	ko00590	8	185	0.0210114	0.181068	Cluster-40906.24081|Cluster-40906.200504|Cluster-40906.39402|Cluster-40906.174062|Cluster-40906.113443|Cluster-40906.90036|Cluster-40906.143814|Cluster-40906.174068	http://www.genome.jp/kegg-bin/show_pathway?ko00590/K00432%09red/K01254%09red/K18592%09red/K15730%09red
Inositol phosphate metabolism	KEGG PATHWAY	ko00562	16	504	0.0224331	0.181068	Cluster-34542.0|Cluster-40906.117171|Cluster-40906.122945|Cluster-40906.84425|Cluster-41960.5|Cluster-40906.65497|Cluster-40906.179435|Cluster-40906.40015|Cluster-40906.106103|Cluster-40906.104536|Cluster-40906.25949|Cluster-40906.123612|Cluster-40906.78899|Cluster-40906.125272|Cluster-40906.152193|Cluster-40906.101041	http://www.genome.jp/kegg-bin/show_pathway?ko00562/K03103%09red/K01110%09red/K01803%09red/K10572%09red/K01114%09red/K05857%09red/K00914%09red/K00469%09red/K10047%09red
Linoleic acid metabolism	KEGG PATHWAY	ko00591	5	112	0.0551868	0.415741	Cluster-40906.114701|Cluster-40906.135775|Cluster-40906.53081|Cluster-40906.53577|Cluster-40906.37063	http://www.genome.jp/kegg-bin/show_pathway?ko00591/K00454%09red
Phenylpropanoid biosynthesis	KEGG PATHWAY	ko00940	19	712	0.0590189	0.416821	Cluster-40906.142735|Cluster-40906.118359|Cluster-40906.93579|Cluster-40906.29207|Cluster-40906.91852|Cluster-40906.108768|Cluster-16269.4|Cluster-40906.150690|Cluster-40906.95035|Cluster-40906.136127|Cluster-40906.73287|Cluster-40906.35761|Cluster-40906.57752|Cluster-40906.188629|Cluster-40906.56628|Cluster-40906.188659|Cluster-40906.11301|Cluster-40906.108781|Cluster-7462.0	http://www.genome.jp/kegg-bin/show_pathway?ko00940/K13065%09red/K01188%09red/K00083%09red/K05350%09red/K01904%09red/K09754%09red/K00430%09red/K09753%09red
Pentose and glucuronate interconversions	KEGG PATHWAY	ko00040	16	585	0.0662953	0.418289	Cluster-40906.60025|Cluster-40906.87939|Cluster-40906.95869|Cluster-40906.138564|Cluster-40906.159955|Cluster-40906.138568|Cluster-40906.178131|Cluster-40906.130348|Cluster-40906.121608|Cluster-40906.77726|Cluster-40906.97663|Cluster-40906.97132|Cluster-40906.98488|Cluster-40906.110517|Cluster-40906.138572|Cluster-40906.77729	http://www.genome.jp/kegg-bin/show_pathway?ko00040/K00128%09red/K01051%09red/K00008%09red/K01213%09red/K00963%09red
Ascorbate and aldarate metabolism	KEGG PATHWAY	ko00053	14	495	0.0666302	0.418289	Cluster-40906.117171|Cluster-40906.123612|Cluster-40906.68214|Cluster-40906.104536|Cluster-40906.115210|Cluster-40906.128472|Cluster-40906.95756|Cluster-40906.109683|Cluster-40906.125272|Cluster-40906.128470|Cluster-40906.97663|Cluster-40906.111306|Cluster-40906.95760|Cluster-40906.122945	http://www.genome.jp/kegg-bin/show_pathway?ko00053/K00128%09red/K00469%09red/K14190%09red/K10047%09red/K00434%09red
Monobactam biosynthesis	KEGG PATHWAY	ko00261	3	61	0.101884	0.60594	Cluster-40906.98032|Cluster-40906.101140|Cluster-40906.124624	http://www.genome.jp/kegg-bin/show_pathway?ko00261/K00928%09red/K13811%09red/K01714%09red
Plant-pathogen interaction	KEGG PATHWAY	ko04626	30	1324	0.114017	0.644195	Cluster-40906.17742|Cluster-40906.5879|Cluster-40906.122431|Cluster-40906.209600|Cluster-40906.45633|Cluster-13373.0|Cluster-40906.180554|Cluster-40906.20690|Cluster-40906.183813|Cluster-40906.175119|Cluster-28795.0|Cluster-27624.3|Cluster-40906.101868|Cluster-40906.27946|Cluster-40906.31341|Cluster-40906.83443|Cluster-40906.4885|Cluster-40906.138654|Cluster-40906.36866|Cluster-40906.122429|Clust…	http://www.genome.jp/kegg-bin/show_pathway?ko04626/K13414%09red/K04079%09red/K13448%09red/K05391%09red/K13449%09red/K13420%09red/K13459%09red/K13430%09red/K02183%09red
Sulfur relay system	KEGG PATHWAY	ko04122	4	105	0.124659	0.670782	Cluster-40906.157502|Cluster-40906.97076|Cluster-40906.212634|Cluster-37791.0	http://www.genome.jp/kegg-bin/show_pathway?ko04122/K04487%09red/K03635%09red/K14169%09red
Ubiquitin mediated proteolysis	KEGG PATHWAY	ko04120	32	1460	0.141078	0.724629	Cluster-40906.188961|Cluster-40906.108523|Cluster-40906.108524|Cluster-40906.135828|Cluster-40906.119311|Cluster-40906.55558|Cluster-40906.132679|Cluster-40906.18188|Cluster-40906.146767|Cluster-40906.146757|Cluster-40906.147366|Cluster-40906.77358|Cluster-40906.9251|Cluster-40906.123336|Cluster-40906.173007|Cluster-40906.211757|Cluster-40906.47133|Cluster-40906.151770|Cluster-40906.173006|Cluste…	http://www.genome.jp/kegg-bin/show_pathway?ko04120/K10143%09red/K10581%09red/K03347%09red/K06689%09red/K10144%09red/K10576%09red/K03872%09red/K10575%09red/K10599%09red/K10573%09red/K10606%09red/K03354%09red/K03094%09red/K03363%09red/K10685%09red/K10686%09red/K10591%09red
alpha-Linolenic acid metabolism	KEGG PATHWAY	ko00592	10	399	0.18324	0.868965	Cluster-40906.53577|Cluster-40906.107905|Cluster-40906.135775|Cluster-40906.123794|Cluster-40906.129546|Cluster-40906.53081|Cluster-40906.37063|Cluster-40906.210996|Cluster-40906.114701|Cluster-40906.131204	http://www.genome.jp/kegg-bin/show_pathway?ko00592/K10529%09red/K08241%09red/K00232%09red/K00454%09red/K18857%09red
Stilbenoid, diarylheptanoid and gingerol biosynthesis	KEGG PATHWAY	ko00945	5	167	0.184559	0.868965	Cluster-40906.73287|Cluster-40906.150690|Cluster-40906.108781|Cluster-40906.108768|Cluster-40906.188659	http://www.genome.jp/kegg-bin/show_pathway?ko00945/K09754%09red/K13065%09red
Tyrosine metabolism	KEGG PATHWAY	ko00350	12	512	0.211114	0.936102	Cluster-40906.140896|Cluster-40906.27247|Cluster-40906.140878|Cluster-40906.27245|Cluster-40906.135133|Cluster-40906.129546|Cluster-40906.117926|Cluster-40906.135132|Cluster-40906.135125|Cluster-40906.81694|Cluster-40906.13863|Cluster-40906.135136	http://www.genome.jp/kegg-bin/show_pathway?ko00350/K01800%09red/K00121%09red/K18857%09red/K00815%09red/K00001%09red
Lysine biosynthesis	KEGG PATHWAY	ko00300	4	134	0.22304	0.936102	Cluster-40906.97930|Cluster-40906.76118|Cluster-40906.101140|Cluster-40906.124624	http://www.genome.jp/kegg-bin/show_pathway?ko00300/K00928%09red/K10206%09red/K01714%09red
Nitrogen metabolism	KEGG PATHWAY	ko00910	10	423	0.230231	0.936102	Cluster-40906.42908|Cluster-40906.107613|Cluster-40906.203544|Cluster-40906.106694|Cluster-40906.106685|Cluster-40906.85651|Cluster-40906.131571|Cluster-40906.108693|Cluster-40906.127398|Cluster-40906.33239	http://www.genome.jp/kegg-bin/show_pathway?ko00910/K01673%09red/K01674%09red/K00284%09red/K00264%09red/K01915%09red/K01455%09red
Protein processing in endoplasmic reticulum	KEGG PATHWAY	ko04141	39	1928	0.233543	0.936102	Cluster-40906.37702|Cluster-40906.108523|Cluster-40906.131058|Cluster-40906.49589|Cluster-40906.50026|Cluster-40906.81005|Cluster-40906.116225|Cluster-40906.89998|Cluster-40906.146767|Cluster-40906.147587|Cluster-40906.19007|Cluster-40906.20690|Cluster-21157.1|Cluster-40906.146757|Cluster-40906.105010|Cluster-40906.198766|Cluster-40906.36468|Cluster-40906.31341|Cluster-40906.83443|Cluster-40906.4…	http://www.genome.jp/kegg-bin/show_pathway?ko04141/K08054%09red/K13525%09red/K08057%09red/K06689%09red/K04523%09red/K03094%09red/K08852%09red/K10575%09red/K10666%09red/K13993%09red/K10950%09red/K09562%09red/K10636%09red/K09518%09red/K03347%09red/K04079%09red/K13250%09red/K07953%09red/K03283%09red
Fatty acid degradation	KEGG PATHWAY	ko00071	12	528	0.240239	0.936102	Cluster-40906.140896|Cluster-40906.27247|Cluster-40906.140878|Cluster-40906.27245|Cluster-40906.67167|Cluster-40906.129546|Cluster-40906.101506|Cluster-40906.97663|Cluster-40906.193269|Cluster-40906.22260|Cluster-40906.131204|Cluster-40906.13863	http://www.genome.jp/kegg-bin/show_pathway?ko00071/K00128%09red/K00001%09red/K18857%09red/K00249%09red/K00232%09red/K01897%09red/K00121%09red
Galactose metabolism	KEGG PATHWAY	ko00052	12	536	0.255347	0.961808	Cluster-40906.49361|Cluster-40906.100158|Cluster-40906.110517|Cluster-40906.184587|Cluster-40906.16183|Cluster-40906.118579|Cluster-40906.121608|Cluster-40906.20077|Cluster-40906.62797|Cluster-40906.104468|Cluster-40906.97132|Cluster-40906.20385	http://www.genome.jp/kegg-bin/show_pathway?ko00052/K00963%09red/K01835%09red/K18819%09red/K01785%09red/K07407%09red/K06617%09red
Fructose and mannose metabolism	KEGG PATHWAY	ko00051	16	748	0.267363	0.974582	Cluster-40906.110873|Cluster-34542.0|Cluster-40906.138572|Cluster-40906.111806|Cluster-40906.138564|Cluster-40906.159955|Cluster-40906.138568|Cluster-40906.106103|Cluster-27403.0|Cluster-40906.77726|Cluster-40906.94023|Cluster-40906.111067|Cluster-40906.94030|Cluster-40906.77729|Cluster-40906.99583|Cluster-40906.138746	http://www.genome.jp/kegg-bin/show_pathway?ko00051/K01809%09red/K03841%09red/K01103%09red/K01803%09red/K00008%09red/K01623%09red/K01624%09red
Spliceosome	KEGG PATHWAY	ko03040	33	1658	0.284944	0.990091	Cluster-40906.117546|Cluster-40906.91394|Cluster-40906.50026|Cluster-40906.116225|Cluster-40906.120253|Cluster-40906.203999|Cluster-40906.132704|Cluster-40906.4846|Cluster-40906.4847|Cluster-40906.81997|Cluster-40906.47796|Cluster-40906.47794|Cluster-40906.72355|Cluster-40906.74774|Cluster-40906.55630|Cluster-40906.121913|Cluster-40906.56399|Cluster-40906.114843|Cluster-40906.114841|Cluster-46768…	http://www.genome.jp/kegg-bin/show_pathway?ko03040/K12741%09red/K12839%09red/K12900%09red/K12818%09red/K12836%09red/K10599%09red/K12844%09red/K12885%09red/K11096%09red/K13025%09red/K12849%09red/K12626%09red/K12897%09red/K12896%09red/K12846%09red/K11099%09red/K12857%09red/K12837%09red/K12842%09red/K03283%09red
DNA replication	KEGG PATHWAY	ko03030	8	349	0.289215	0.990091	Cluster-37169.0|Cluster-40906.165057|Cluster-40906.102312|Cluster-40906.93374|Cluster-40906.16476|Cluster-40906.103061|Cluster-40906.206300|Cluster-40906.30109	http://www.genome.jp/kegg-bin/show_pathway?ko03030/K10756%09red/K10754%09red/K02684%09red/K07466%09red/K10742%09red/K02328%09red
Diterpenoid biosynthesis	KEGG PATHWAY	ko00904	3	106	0.297904	0.990091	Cluster-40906.174468|Cluster-40906.19348|Cluster-40906.90228	http://www.genome.jp/kegg-bin/show_pathway?ko00904/K17961%09red/K04123%09red/K04125%09red
Cell cycle - Caulobacter	KEGG PATHWAY	ko04112	7	314	0.331556	0.999322	Cluster-40906.124307|Cluster-40906.88084|Cluster-40906.213824|Cluster-40906.45171|Cluster-40906.195373|Cluster-40906.50078|Cluster-40906.167917	http://www.genome.jp/kegg-bin/show_pathway?ko04112/K01358%09red/K01338%09red/K03544%09red
Cyanoamino acid metabolism	KEGG PATHWAY	ko00460	8	369	0.340556	0.999322	Cluster-40906.24081|Cluster-40906.143372|Cluster-40906.39402|Cluster-16269.4|Cluster-40906.174062|Cluster-40906.35761|Cluster-40906.131571|Cluster-40906.174068	http://www.genome.jp/kegg-bin/show_pathway?ko00460/K01188%09red/K01455%09red/K13035%09red/K05350%09red/K18592%09red
Phenylalanine, tyrosine and tryptophan biosynthesis	KEGG PATHWAY	ko00400	9	422	0.342792	0.999322	Cluster-40906.116502|Cluster-40906.37000|Cluster-40906.73992|Cluster-40906.135133|Cluster-40906.135132|Cluster-40906.135125|Cluster-40906.148642|Cluster-40906.55496|Cluster-40906.135136	http://www.genome.jp/kegg-bin/show_pathway?ko00400/K00891%09red/K05359%09red/K01626%09red/K00815%09red
Folate biosynthesis	KEGG PATHWAY	ko00790	5	219	0.355142	0.999322	Cluster-40906.157502|Cluster-40906.97076|Cluster-40906.30284|Cluster-40906.179493|Cluster-40906.10050	http://www.genome.jp/kegg-bin/show_pathway?ko00790/K03635%09red/K13950%09red/K01307%09red
Monoterpenoid biosynthesis	KEGG PATHWAY	ko00902	2	84	0.445305	0.999322	Cluster-40906.23222|Cluster-40906.23242	http://www.genome.jp/kegg-bin/show_pathway?ko00902/K15086%09red
Zeatin biosynthesis	KEGG PATHWAY	ko00908	2	84	0.445305	0.999322	Cluster-40906.179931|Cluster-40906.70084	http://www.genome.jp/kegg-bin/show_pathway?ko00908/K00279%09red/K13493%09red
Purine metabolism	KEGG PATHWAY	ko00230	29	1577	0.457401	0.999322	Cluster-40906.101299|Cluster-34541.0|Cluster-40906.47364|Cluster-40906.98032|Cluster-40906.102787|Cluster-40906.201946|Cluster-40906.20385|Cluster-40906.151928|Cluster-40906.100158|Cluster-40906.131989|Cluster-40906.148019|Cluster-40906.37963|Cluster-40906.118579|Cluster-40906.173503|Cluster-40906.122755|Cluster-40906.113451|Cluster-40906.25929|Cluster-40906.83362|Cluster-40906.150707|Cluster-409…	http://www.genome.jp/kegg-bin/show_pathway?ko00230/K00856%09red/K02684%09red/K01835%09red/K01514%09red/K13811%09red/K01510%09red/K00942%09red/K00948%09red/K00602%09red/K03021%09red/K03010%09red/K00939%09red/K02328%09red/K00873%09red/K00940%09red/K18151%09red/K03009%09red
Starch and sucrose metabolism	KEGG PATHWAY	ko00500	28	1522	0.45821	0.999322	Cluster-40906.60025|Cluster-40906.130348|Cluster-40906.121608|Cluster-40906.192897|Cluster-40906.97132|Cluster-40906.180112|Cluster-40906.100158|Cluster-40906.20385|Cluster-40906.87538|Cluster-16269.4|Cluster-40906.118579|Cluster-40906.191577|Cluster-25240.0|Cluster-32687.0|Cluster-40906.123993|Cluster-40906.95869|Cluster-40906.117831|Cluster-40906.108619|Cluster-40906.178131|Cluster-40906.35761|…	http://www.genome.jp/kegg-bin/show_pathway?ko00500/K01177%09red/K13648%09red/K00975%09red/K00963%09red/K01835%09red/K01188%09red/K16055%09red/K00703%09red/K00705%09red/K01176%09red/K00700%09red/K00688%09red/K01051%09red/K08678%09red/K05350%09red/K01213%09red
Regulation of autophagy	KEGG PATHWAY	ko04140	8	422	0.47964	0.999322	Cluster-40906.115246|Cluster-40906.140580|Cluster-40906.84425|Cluster-40906.101041|Cluster-40906.140579|Cluster-40906.81477|Cluster-40906.100690|Cluster-40906.142624	http://www.genome.jp/kegg-bin/show_pathway?ko04140/K08341%09red/K07198%09red/K00914%09red
Nicotinate and nicotinamide metabolism	KEGG PATHWAY	ko00760	4	206	0.501879	0.999322	Cluster-40906.102258|Cluster-40906.118901|Cluster-40906.119547|Cluster-40906.102261	http://www.genome.jp/kegg-bin/show_pathway?ko00760/K00858%09red
Homologous recombination	KEGG PATHWAY	ko03440	8	431	0.502808	0.999322	Cluster-40906.102312|Cluster-40906.93374|Cluster-40906.209967|Cluster-40906.42141|Cluster-40906.108795|Cluster-40906.30109|Cluster-40906.12558|Cluster-40906.209968	http://www.genome.jp/kegg-bin/show_pathway?ko03440/K02328%09red/K08991%09red/K07466%09red/K10882%09red/K03655%09red
Mismatch repair	KEGG PATHWAY	ko03430	6	321	0.509889	0.999322	Cluster-40906.165057|Cluster-40906.102312|Cluster-40906.93374|Cluster-40906.16476|Cluster-40906.103061|Cluster-40906.30109	http://www.genome.jp/kegg-bin/show_pathway?ko03430/K02328%09red/K10756%09red/K07466%09red/K10754%09red
Ubiquinone and other terpenoid-quinone biosynthesis	KEGG PATHWAY	ko00130	8	436	0.515542	0.999322	Cluster-40906.167303|Cluster-40906.93579|Cluster-40906.135133|Cluster-40906.135132|Cluster-40906.103488|Cluster-40906.135136|Cluster-40906.121670|Cluster-40906.135125	http://www.genome.jp/kegg-bin/show_pathway?ko00130/K01904%09red/K00591%09red/K00815%09red/K09833%09red/K05928%09red
Glycerophospholipid metabolism	KEGG PATHWAY	ko00564	15	835	0.522457	0.999322	Cluster-40906.145603|Cluster-40906.65497|Cluster-40906.138857|Cluster-40906.166510|Cluster-40906.64942|Cluster-40906.179435|Cluster-40906.169205|Cluster-40906.88830|Cluster-40906.64941|Cluster-40906.37241|Cluster-40906.123883|Cluster-40906.123879|Cluster-40906.123884|Cluster-40906.173634|Cluster-40906.48290	http://www.genome.jp/kegg-bin/show_pathway?ko00564/K13506%09red/K18696%09red/K00894%09red/K06130%09red/K16860%09red/K15728%09red/K01114%09red/K01613%09red/K13511%09red/K00630%09red/K01126%09red
Selenocompound metabolism	KEGG PATHWAY	ko00450	3	157	0.53228	0.999322	Cluster-40906.124512|Cluster-40906.211547|Cluster-40906.98032	http://www.genome.jp/kegg-bin/show_pathway?ko00450/K13811%09red/K00549%09red
Phagosome	KEGG PATHWAY	ko04145	14	787	0.538619	0.999322	Cluster-40906.81005|Cluster-40906.67461|Cluster-40906.84425|Cluster-40906.101041|Cluster-40906.67464|Cluster-40906.105010|Cluster-40906.79798|Cluster-40906.113718|Cluster-40906.42193|Cluster-40906.92183|Cluster-40906.200716|Cluster-40906.89508|Cluster-40906.119983|Cluster-40906.67452	http://www.genome.jp/kegg-bin/show_pathway?ko04145/K08054%09red/K08057%09red/K07374%09red/K07375%09red/K00914%09red/K04392%09red/K02155%09red/K07897%09red
Pentose phosphate pathway	KEGG PATHWAY	ko00030	12	683	0.558347	0.999322	Cluster-40906.110873|Cluster-40906.100158|Cluster-40906.94023|Cluster-40906.111806|Cluster-40906.118579|Cluster-27403.0|Cluster-40906.116774|Cluster-40906.94030|Cluster-40906.111067|Cluster-40906.104468|Cluster-41439.0|Cluster-40906.20385	http://www.genome.jp/kegg-bin/show_pathway?ko00030/K03841%09red/K01835%09red/K00948%09red/K01623%09red/K01624%09red/K00033%09red
Glycosphingolipid biosynthesis - globo series	KEGG PATHWAY	ko00603	2	105	0.560661	0.999322	Cluster-40906.49361|Cluster-40906.210208	http://www.genome.jp/kegg-bin/show_pathway?ko00603/K07407%09red/K12373%09red
Terpenoid backbone biosynthesis	KEGG PATHWAY	ko00900	8	458	0.570119	0.999322	Cluster-40906.108309|Cluster-40906.113826|Cluster-40906.125316|Cluster-40906.44098|Cluster-40906.125310|Cluster-40906.170935|Cluster-40906.32712|Cluster-40906.11228	http://www.genome.jp/kegg-bin/show_pathway?ko00900/K10960%09red/K13789%09red/K00919%09red/K03527%09red/K00099%09red
Glycosphingolipid biosynthesis - ganglio series	KEGG PATHWAY	ko00604	1	51	0.600752	0.999322	Cluster-40906.210208	http://www.genome.jp/kegg-bin/show_pathway?ko00604/K12373%09red
Plant hormone signal transduction	KEGG PATHWAY	ko04075	21	1228	0.603852	0.999322	Cluster-35925.6|Cluster-40906.5879|Cluster-40906.87047|Cluster-40906.31567|Cluster-40906.51888|Cluster-40906.77495|Cluster-40906.82793|Cluster-40906.146956|Cluster-40906.134015|Cluster-40906.82792|Cluster-40906.146952|Cluster-40906.146951|Cluster-40906.65437|Cluster-40906.171284|Cluster-40906.146954|Cluster-40906.134024|Cluster-40906.85033|Cluster-40906.172036|Cluster-40906.124000|Cluster-40906.1…	http://www.genome.jp/kegg-bin/show_pathway?ko04075/K14486%09red/K14484%09red/K14485%09red/K14431%09red/K14432%09red/K14493%09red/K14492%09red/K14498%09red/K14488%09red/K13449%09red/K14502%09red/K14515%09red/K14490%09red
Butanoate metabolism	KEGG PATHWAY	ko00650	5	301	0.62167	0.999322	Cluster-40906.161213|Cluster-40906.118880|Cluster-40906.133316|Cluster-40906.91904|Cluster-40906.99019	http://www.genome.jp/kegg-bin/show_pathway?ko00650/K18121%09red/K01580%09red/K17761%09red
Riboflavin metabolism	KEGG PATHWAY	ko00740	2	126	0.657831	0.999322	Cluster-40906.13380|Cluster-40906.146667	http://www.genome.jp/kegg-bin/show_pathway?ko00740/K00861%09red/K11752%09red
C5-Branched dibasic acid metabolism	KEGG PATHWAY	ko00660	1	60	0.65944	0.999322	Cluster-40906.148527	http://www.genome.jp/kegg-bin/show_pathway?ko00660/K01703%09red
Sesquiterpenoid and triterpenoid biosynthesis	KEGG PATHWAY	ko00909	3	200	0.6915	0.999322	Cluster-40906.103672|Cluster-40906.117645|Cluster-40906.141414	http://www.genome.jp/kegg-bin/show_pathway?ko00909/K15803%09red
Fatty acid elongation	KEGG PATHWAY	ko00062	3	202	0.697806	0.999322	Cluster-46432.0|Cluster-40906.88783|Cluster-40906.88785	http://www.genome.jp/kegg-bin/show_pathway?ko00062/K01074%09red/K10251%09red
Glycosylphosphatidylinositol(GPI)-anchor biosynthesis	KEGG PATHWAY	ko00563	4	267	0.699709	0.999322	Cluster-40906.129580|Cluster-40906.60892|Cluster-40906.44856|Cluster-40906.43647	http://www.genome.jp/kegg-bin/show_pathway?ko00563/K03859%09red/K03858%09red/K03861%09red
Isoquinoline alkaloid biosynthesis	KEGG PATHWAY	ko00950	4	267	0.699709	0.999322	Cluster-40906.135133|Cluster-40906.135132|Cluster-40906.135125|Cluster-40906.135136	http://www.genome.jp/kegg-bin/show_pathway?ko00950/K00815%09red
Nucleotide excision repair	KEGG PATHWAY	ko03420	8	521	0.708346	0.999322	Cluster-40906.165057|Cluster-40906.102312|Cluster-40906.93374|Cluster-40906.16476|Cluster-40906.103061|Cluster-40906.95515|Cluster-40906.30109|Cluster-40906.195392	http://www.genome.jp/kegg-bin/show_pathway?ko03420/K10756%09red/K10842%09red/K10754%09red/K07466%09red/K10849%09red/K02328%09red
Endocytosis	KEGG PATHWAY	ko04144	24	1484	0.709641	0.999322	Cluster-40906.67461|Cluster-40906.67464|Cluster-40906.8760|Cluster-40906.135828|Cluster-40906.78370|Cluster-40906.50026|Cluster-40906.180532|Cluster-40906.132590|Cluster-40906.116225|Cluster-40906.131935|Cluster-40906.31151|Cluster-40906.93534|Cluster-40906.168445|Cluster-40906.37285|Cluster-40906.102979|Cluster-40906.102978|Cluster-40906.114843|Cluster-40906.114841|Cluster-40906.116601|Cluster-4…	http://www.genome.jp/kegg-bin/show_pathway?ko04144/K12192%09red/K01528%09red/K10591%09red/K12194%09red/K11824%09red/K12471%09red/K07937%09red/K12493%09red/K12486%09red/K03283%09red/K07897%09red/K05756%09red
Photosynthesis	KEGG PATHWAY	ko00195	8	526	0.71796	0.999322	Cluster-40906.110044|Cluster-40906.133699|Cluster-40906.132395|Cluster-40906.110209|Cluster-40906.5468|Cluster-40906.145953|Cluster-40906.95738|Cluster-40906.45917	http://www.genome.jp/kegg-bin/show_pathway?ko00195/K02703%09red/K02701%09red/K02704%09red/K02705%09red/K02639%09red/K08901%09red
Glyoxylate and dicarboxylate metabolism	KEGG PATHWAY	ko00630	18	1139	0.7253	0.999322	Cluster-40906.113051|Cluster-40906.113138|Cluster-40906.108241|Cluster-40906.203544|Cluster-40906.108974|Cluster-40906.112492|Cluster-40906.57591|Cluster-40906.101293|Cluster-40906.62820|Cluster-40906.113040|Cluster-40906.85651|Cluster-40906.100918|Cluster-40906.131571|Cluster-40906.107613|Cluster-40906.108693|Cluster-40906.118880|Cluster-40906.33239|Cluster-40906.131537	http://www.genome.jp/kegg-bin/show_pathway?ko00630/K03781%09red/K18121%09red/K15919%09red/K11517%09red/K00284%09red/K00281%09red/K00382%09red/K01915%09red/K01455%09red/K00026%09red/K01647%09red
Ether lipid metabolism	KEGG PATHWAY	ko00565	3	213	0.73074	0.999322	Cluster-40906.37241|Cluster-40906.179435|Cluster-40906.65497	http://www.genome.jp/kegg-bin/show_pathway?ko00565/K01114%09red/K16860%09red
Tropane, piperidine and pyridine alkaloid biosynthesis	KEGG PATHWAY	ko00960	5	344	0.732006	0.999322	Cluster-40906.135133|Cluster-40906.135132|Cluster-40906.98846|Cluster-40906.135125|Cluster-40906.135136	http://www.genome.jp/kegg-bin/show_pathway?ko00960/K00815%09red/K08081%09red
Pyrimidine metabolism	KEGG PATHWAY	ko00240	18	1156	0.746735	0.999322	Cluster-40906.85606|Cluster-40906.131989|Cluster-40906.85614|Cluster-40906.83362|Cluster-37169.0|Cluster-40906.85600|Cluster-40906.24976|Cluster-40906.47364|Cluster-40906.54101|Cluster-40906.123317|Cluster-40906.102787|Cluster-40906.171582|Cluster-40906.54106|Cluster-40906.201946|Cluster-40906.135286|Cluster-40906.30109|Cluster-40906.122755|Cluster-40906.171693	http://www.genome.jp/kegg-bin/show_pathway?ko00240/K16904%09red/K00857%09red/K02684%09red/K16329%09red/K01510%09red/K03021%09red/K03010%09red/K02328%09red/K00940%09red/K01937%09red/K03009%09red
Glycine, serine and threonine metabolism	KEGG PATHWAY	ko00260	10	697	0.792225	0.999322	Cluster-40906.62820|Cluster-40906.108974|Cluster-40906.112492|Cluster-40906.135225|Cluster-40906.101140|Cluster-40906.119483|Cluster-40906.100918|Cluster-40906.164274|Cluster-40906.120281|Cluster-40906.120295	http://www.genome.jp/kegg-bin/show_pathway?ko00260/K15919%09red/K00130%09red/K00281%09red/K01620%09red/K00382%09red/K00928%09red/K15634%09red
Sphingolipid metabolism	KEGG PATHWAY	ko00600	5	374	0.793875	0.999322	Cluster-40906.77548|Cluster-40906.49361|Cluster-40906.124359|Cluster-40906.122210|Cluster-47959.0	http://www.genome.jp/kegg-bin/show_pathway?ko00600/K04712%09red/K00654%09red/K07407%09red
Fatty acid biosynthesis	KEGG PATHWAY	ko00061	5	385	0.81355	0.999322	Cluster-40906.67167|Cluster-40906.152861|Cluster-40906.101506|Cluster-40906.111083|Cluster-40906.22260	http://www.genome.jp/kegg-bin/show_pathway?ko00061/K01897%09red/K00648%09red/K09458%09red
Vitamin B6 metabolism	KEGG PATHWAY	ko00750	1	95	0.816526	0.999322	Cluster-40906.19101	http://www.genome.jp/kegg-bin/show_pathway?ko00750/K13248%09red
Tryptophan metabolism	KEGG PATHWAY	ko00380	4	326	0.830556	0.999322	Cluster-40906.113051|Cluster-40906.113040|Cluster-40906.97663|Cluster-40906.101293	http://www.genome.jp/kegg-bin/show_pathway?ko00380/K03781%09red/K00128%09red
Biosynthesis of unsaturated fatty acids	KEGG PATHWAY	ko01040	3	262	0.844162	0.999322	Cluster-40906.88783|Cluster-40906.131204|Cluster-40906.88785	http://www.genome.jp/kegg-bin/show_pathway?ko01040/K00232%09red/K10251%09red
Phenylalanine metabolism	KEGG PATHWAY	ko00360	5	418	0.863658	0.999322	Cluster-40906.135133|Cluster-40906.135132|Cluster-40906.135125|Cluster-40906.93579|Cluster-40906.135136	http://www.genome.jp/kegg-bin/show_pathway?ko00360/K00815%09red/K01904%09red
Alanine, aspartate and glutamate metabolism	KEGG PATHWAY	ko00250	8	639	0.879704	0.999322	Cluster-40906.203544|Cluster-40906.99019|Cluster-40906.161213|Cluster-40906.133316|Cluster-40906.85651|Cluster-40906.127398|Cluster-40906.33239|Cluster-40906.91904	http://www.genome.jp/kegg-bin/show_pathway?ko00250/K17761%09red/K01915%09red/K01580%09red/K00264%09red
Pyruvate metabolism	KEGG PATHWAY	ko00620	11	861	0.89712	0.999322	Cluster-40906.154173|Cluster-40906.88669|Cluster-40906.136870|Cluster-40906.108241|Cluster-40906.88666|Cluster-40906.133252|Cluster-40906.97663|Cluster-40906.113451|Cluster-40906.101299|Cluster-40906.118395|Cluster-40906.100918	http://www.genome.jp/kegg-bin/show_pathway?ko00620/K00128%09red/K01595%09red/K00382%09red/K00873%09red/K01895%09red/K00026%09red/K18881%09red
Carbon fixation in photosynthetic organisms	KEGG PATHWAY	ko00710	14	1063	0.899501	0.999322	Cluster-40906.110873|Cluster-34542.0|Cluster-40906.202421|Cluster-30605.0|Cluster-40906.111806|Cluster-40906.106103|Cluster-27403.0|Cluster-40906.62330|Cluster-40906.94023|Cluster-40906.99207|Cluster-40906.94030|Cluster-40906.111067|Cluster-40906.118395|Cluster-40906.108241	http://www.genome.jp/kegg-bin/show_pathway?ko00710/K00134%09red/K03841%09red/K01100%09red/K01803%09red/K01595%09red/K01623%09red/K00927%09red/K01624%09red/K00026%09red
Cysteine and methionine metabolism	KEGG PATHWAY	ko00270	11	891	0.918204	0.999322	Cluster-40906.135133|Cluster-40906.108241|Cluster-40906.135132|Cluster-40906.198072|Cluster-40906.135136|Cluster-40906.101140|Cluster-40906.123808|Cluster-40906.124512|Cluster-40906.211547|Cluster-40906.135125|Cluster-40906.14137	http://www.genome.jp/kegg-bin/show_pathway?ko00270/K01251%09red/K00815%09red/K00928%09red/K00789%09red/K00026%09red/K01738%09red/K00549%09red
Valine, leucine and isoleucine biosynthesis	KEGG PATHWAY	ko00290	1	142	0.920087	0.999322	Cluster-40906.148527	http://www.genome.jp/kegg-bin/show_pathway?ko00290/K01703%09red
Circadian rhythm - plant	KEGG PATHWAY	ko04712	4	401	0.925007	0.999322	Cluster-40906.100626|Cluster-40906.4|Cluster-40906.119742|Cluster-40906.79941	http://www.genome.jp/kegg-bin/show_pathway?ko04712/K10143%09red/K12129%09red/K12127%09red/K00660%09red
Glycosaminoglycan degradation	KEGG PATHWAY	ko00531	1	150	0.930633	0.999322	Cluster-40906.210208	http://www.genome.jp/kegg-bin/show_pathway?ko00531/K12373%09red
Aminoacyl-tRNA biosynthesis	KEGG PATHWAY	ko00970	9	780	0.934583	0.999322	Cluster-40906.77633|Cluster-40906.71721|Cluster-40906.101526|Cluster-40906.107618|Cluster-40906.94954|Cluster-40906.105889|Cluster-40906.149500|Cluster-35518.0|Cluster-40906.72645	http://www.genome.jp/kegg-bin/show_pathway?ko00970/K04567%09red/K01881%09red/K01873%09red/K01883%09red/K01885%09red/K02433%09red/K01889%09red/K01867%09red
Thiamine metabolism	KEGG PATHWAY	ko00730	1	157	0.938714	0.999322	Cluster-37791.0	http://www.genome.jp/kegg-bin/show_pathway?ko00730/K04487%09red
Limonene and pinene degradation	KEGG PATHWAY	ko00903	1	162	0.943903	0.999322	Cluster-40906.97663	http://www.genome.jp/kegg-bin/show_pathway?ko00903/K00128%09red
Biotin metabolism	KEGG PATHWAY	ko00780	1	165	0.946804	0.999322	Cluster-40906.111083	http://www.genome.jp/kegg-bin/show_pathway?ko00780/K09458%09red
One carbon pool by folate	KEGG PATHWAY	ko00670	2	264	0.947894	0.999322	Cluster-40906.28993|Cluster-40906.28991	http://www.genome.jp/kegg-bin/show_pathway?ko00670/K00602%09red
Glycerolipid metabolism	KEGG PATHWAY	ko00561	6	588	0.948606	0.999322	Cluster-40906.49361|Cluster-40906.101314|Cluster-40906.138857|Cluster-40906.169205|Cluster-40906.97663|Cluster-40906.173634	http://www.genome.jp/kegg-bin/show_pathway?ko00561/K00679%09red/K00630%09red/K15728%09red/K07407%09red/K13506%09red/K00128%09red
RNA transport	KEGG PATHWAY	ko03013	19	1494	0.949199	0.999322	Cluster-40906.73056|Cluster-40906.169505|Cluster-40906.66484|Cluster-40906.110555|Cluster-40906.27857|Cluster-40906.75184|Cluster-40906.21743|Cluster-40906.81997|Cluster-40906.82009|Cluster-40906.5883|Cluster-40906.51644|Cluster-40906.34218|Cluster-40906.112740|Cluster-40906.21744|Cluster-40906.121747|Cluster-40906.75181|Cluster-40906.110077|Cluster-27196.5|Cluster-40906.82006	http://www.genome.jp/kegg-bin/show_pathway?ko03013/K02516%09red/K13171%09red/K13025%09red/K03113%09red/K00784%09red/K14298%09red/K14309%09red/K03254%09red/K13126%09red/K03236%09red
Arginine biosynthesis	KEGG PATHWAY	ko00220	4	437	0.950669	0.999322	Cluster-40906.33239|Cluster-40906.85651|Cluster-40906.52580|Cluster-40906.203544	http://www.genome.jp/kegg-bin/show_pathway?ko00220/K14682%09red/K01915%09red
Base excision repair	KEGG PATHWAY	ko03410	3	359	0.953136	0.999322	Cluster-40906.13609|Cluster-40906.57010|Cluster-40906.30109	http://www.genome.jp/kegg-bin/show_pathway?ko03410/K02328%09red/K03660%09red/K10773%09red
mRNA surveillance pathway	KEGG PATHWAY	ko03015	12	1035	0.955109	0.999322	Cluster-40906.73056|Cluster-40906.66484|Cluster-40906.66680|Cluster-40906.62298|Cluster-40906.81997|Cluster-40906.204677|Cluster-40906.66679|Cluster-40906.82009|Cluster-40906.141758|Cluster-40906.34218|Cluster-40906.121747|Cluster-40906.82006	http://www.genome.jp/kegg-bin/show_pathway?ko03015/K11584%09red/K04382%09red/K00565%09red/K13025%09red/K14396%09red/K13171%09red/K13126%09red
Propanoate metabolism	KEGG PATHWAY	ko00640	4	445	0.955147	0.999322	Cluster-40906.154173|Cluster-40906.132699|Cluster-40906.193269|Cluster-40906.100918	http://www.genome.jp/kegg-bin/show_pathway?ko00640/K00249%09red/K01895%09red/K09699%09red/K00382%09red
Other glycan degradation	KEGG PATHWAY	ko00511	2	275	0.955654	0.999322	Cluster-40906.210208|Cluster-40906.44268	http://www.genome.jp/kegg-bin/show_pathway?ko00511/K01191%09red/K12373%09red
Sulfur metabolism	KEGG PATHWAY	ko00920	3	377	0.962992	0.999322	Cluster-40906.123808|Cluster-40906.128893|Cluster-40906.98032	http://www.genome.jp/kegg-bin/show_pathway?ko00920/K13811%09red/K01082%09red/K01738%09red
RNA polymerase	KEGG PATHWAY	ko03020	4	463	0.963885	0.999322	Cluster-40906.102787|Cluster-40906.131989|Cluster-40906.47364|Cluster-40906.83362	http://www.genome.jp/kegg-bin/show_pathway?ko03020/K03021%09red/K03010%09red/K03009%09red
Cutin, suberine and wax biosynthesis	KEGG PATHWAY	ko00073	1	199	0.97086	0.999322	Cluster-40906.7856	http://www.genome.jp/kegg-bin/show_pathway?ko00073/K15404%09red
Citrate cycle (TCA cycle)	KEGG PATHWAY	ko00020	5	563	0.971068	0.999322	Cluster-40906.198070|Cluster-40906.113138|Cluster-40906.108241|Cluster-40906.197092|Cluster-40906.100918	http://www.genome.jp/kegg-bin/show_pathway?ko00020/K01648%09red/K00026%09red/K01647%09red/K00382%09red
beta-Alanine metabolism	KEGG PATHWAY	ko00410	5	567	0.972371	0.999322	Cluster-40906.97663|Cluster-40906.193269|Cluster-40906.133316|Cluster-40906.91904|Cluster-40906.99019	http://www.genome.jp/kegg-bin/show_pathway?ko00410/K00249%09red/K00128%09red/K01580%09red
Peroxisome	KEGG PATHWAY	ko04146	10	991	0.981508	0.999322	Cluster-40906.64253|Cluster-40906.113040|Cluster-40906.113051|Cluster-40906.57591|Cluster-40906.67167|Cluster-40906.101293|Cluster-40906.101506|Cluster-40906.22260|Cluster-40906.131537|Cluster-40906.131204	http://www.genome.jp/kegg-bin/show_pathway?ko04146/K03781%09red/K11517%09red/K00232%09red/K13343%09red/K01897%09red
ABC transporters	KEGG PATHWAY	ko02010	1	225	0.981613	0.999322	Cluster-40906.33049	http://www.genome.jp/kegg-bin/show_pathway?ko02010/K05674%09red
Histidine metabolism	KEGG PATHWAY	ko00340	1	234	0.984323	0.999322	Cluster-40906.97663	http://www.genome.jp/kegg-bin/show_pathway?ko00340/K00128%09red
Steroid biosynthesis	KEGG PATHWAY	ko00100	2	370	0.98942	0.999322	Cluster-30664.0|Cluster-40906.158805	http://www.genome.jp/kegg-bin/show_pathway?ko00100/K07748%09red/K14424%09red
Basal transcription factors	KEGG PATHWAY	ko03022	3	479	0.990824	0.999322	Cluster-40906.143248|Cluster-40906.46228|Cluster-40906.95515	http://www.genome.jp/kegg-bin/show_pathway?ko03022/K10842%09red/K03129%09red/K03130%09red
Valine, leucine and isoleucine degradation	KEGG PATHWAY	ko00280	5	681	0.992997	0.999322	Cluster-40906.210910|Cluster-40906.132699|Cluster-40906.97663|Cluster-40906.193269|Cluster-40906.100918	http://www.genome.jp/kegg-bin/show_pathway?ko00280/K00249%09red/K00128%09red/K09699%09red/K00382%09red/K01968%09red
Ribosome biogenesis in eukaryotes	KEGG PATHWAY	ko03008	8	977	0.995782	0.999322	Cluster-40906.70554|Cluster-40906.54698|Cluster-40906.143971|Cluster-40906.86421|Cluster-40906.123825|Cluster-40906.118265|Cluster-40906.121138|Cluster-40906.16479	http://www.genome.jp/kegg-bin/show_pathway?ko03008/K14548%09red/K14564%09red/K14568%09red/K14550%09red/K14545%09red/K03264%09red/K14571%09red/K12619%09red
Lysine degradation	KEGG PATHWAY	ko00310	1	311	0.995996	0.999322	Cluster-40906.97663	http://www.genome.jp/kegg-bin/show_pathway?ko00310/K00128%09red
SNARE interactions in vesicular transport	KEGG PATHWAY	ko04130	1	322	0.996706	0.999322	Cluster-40906.99962	http://www.genome.jp/kegg-bin/show_pathway?ko04130/K08504%09red
Oxidative phosphorylation	KEGG PATHWAY	ko00190	8	1088	0.998831	0.999322	Cluster-40906.18037|Cluster-40906.76071|Cluster-40906.89508|Cluster-40906.70507|Cluster-40906.119983|Cluster-40906.78484|Cluster-16633.1|Cluster-40906.97695	http://www.genome.jp/kegg-bin/show_pathway?ko00190/K03963%09red/K02257%09red/K01535%09red/K02155%09red/K11352%09red/K02267%09red
Arginine and proline metabolism	KEGG PATHWAY	ko00330	2	510	0.998832	0.999322	Cluster-40906.99836|Cluster-40906.97663	http://www.genome.jp/kegg-bin/show_pathway?ko00330/K00128%09red/K12657%09red
N-Glycan biosynthesis	KEGG PATHWAY	ko00510	2	511	0.99885	0.999322	Cluster-40906.175813|Cluster-40906.114993	http://www.genome.jp/kegg-bin/show_pathway?ko00510/K00737%09red/K03845%09red
Protein export	KEGG PATHWAY	ko03060	1	411	0.999322	0.999322	Cluster-40906.105243	http://www.genome.jp/kegg-bin/show_pathway?ko03060/K03070%09red
--------------------
#Term	Database	ID	Input number	Background number	P-Value	Corrected P-Value	Input	Hyperlink
--------------------
#Term	Database	ID	Input number	Background number	P-Value	Corrected P-Value	Input	Hyperlink
--------------------

## Sheet: N0 vs N36.DEG_KEGG_pathway_e
##Databases: KEGG PATHWAY
##Statistical test method: hypergeometric test / Fisher's exact test
##FDR correction method: Benjamini and Hochberg
#Term	Database	ID	Input number	Background number	P-Value	Corrected P-Value	Input	Hyperlink
Ribosome	KEGG PATHWAY	ko03010	138	2362	7.15299e-08	8.65512e-06	Cluster-40906.205026|Cluster-31403.0|Cluster-40581.0|Cluster-32759.0|Cluster-34418.0|Cluster-40906.5478|Cluster-40906.17770|Cluster-43969.0|Cluster-40906.195912|Cluster-40906.205946|Cluster-35488.0|Cluster-40906.20205|Cluster-34462.0|Cluster-27931.0|Cluster-34577.0|Cluster-34577.1|Cluster-5773.0|Cluster-40906.24045|Cluster-4432.1|Cluster-49307.0|Cluster-40906.166627|Cluster-40906.87313|Cluster-27…	http://www.genome.jp/kegg-bin/show_pathway?ko03010/K02957%09red/K02955%09red/K02889%09red/K02952%09red/K02951%09red/K02950%09red/K02885%09red/K02880%09red/K02883%09red/K02882%09red/K02922%09red/K02923%09red/K02920%09red/K02921%09red/K02926%09red/K02927%09red/K02924%09red/K02925%09red/K02929%09red/K02931%09red/K02930%09red/K02933%09red/K02932%09red/K02935%09red/K02934%09red/K02937%09red/K02936%09r…
Citrate cycle (TCA cycle)	KEGG PATHWAY	ko00020	39	563	0.000176211	0.00838391	Cluster-32662.0|Cluster-40906.198519|Cluster-46656.0|Cluster-40906.89446|Cluster-47437.0|Cluster-41883.0|Cluster-40906.16036|Cluster-40906.199505|Cluster-9032.0|Cluster-40906.113138|Cluster-40906.4820|Cluster-40906.14651|Cluster-40906.156193|Cluster-40906.190545|Cluster-28205.0|Cluster-40906.100918|Cluster-40906.197091|Cluster-40906.197092|Cluster-40906.15861|Cluster-40906.78076|Cluster-40906.198…	http://www.genome.jp/kegg-bin/show_pathway?ko00020/K00382%09red/K01958%09red/K00164%09red/K01679%09red/K00658%09red/K00161%09red/K00162%09red/K01681%09red/K01900%09red/K01648%09red/K00234%09red/K00235%09red/K01899%09red/K00026%09red/K00627%09red/K01647%09red/K00030%09red/K00031%09red
Proteasome	KEGG PATHWAY	ko03050	40	588	0.000207866	0.00838391	Cluster-31262.0|Cluster-40906.92639|Cluster-40906.210761|Cluster-30877.0|Cluster-41650.0|Cluster-48592.0|Cluster-40906.12843|Cluster-40636.0|Cluster-23932.0|Cluster-47731.0|Cluster-40906.65481|Cluster-40512.0|Cluster-40906.10587|Cluster-39743.0|Cluster-30181.1|Cluster-40906.191929|Cluster-40906.204049|Cluster-44343.0|Cluster-35302.0|Cluster-40906.147018|Cluster-47076.0|Cluster-28634.0|Cluster-481…	http://www.genome.jp/kegg-bin/show_pathway?ko03050/K03064%09red/K03065%09red/K03066%09red/K03061%09red/K03062%09red/K03063%09red/K03028%09red/K03029%09red/K02728%09red/K02729%09red/K02725%09red/K02726%09red/K02727%09red/K06699%09red/K03039%09red/K03038%09red/K03037%09red/K03036%09red/K03035%09red/K03033%09red/K03032%09red/K03030%09red/K02739%09red/K02738%09red/K02732%09red/K02731%09red/K02730%09r…
Oxidative phosphorylation	KEGG PATHWAY	ko00190	60	1088	0.00127925	0.0386974	Cluster-40906.113775|Cluster-34274.0|Cluster-40906.23260|Cluster-34756.0|Cluster-40906.202981|Cluster-46656.0|Cluster-32313.0|Cluster-40906.117419|Cluster-42123.0|Cluster-40906.177239|Cluster-40906.17569|Cluster-40906.70507|Cluster-40906.133903|Cluster-29676.0|Cluster-40906.160615|Cluster-40906.117056|Cluster-40906.154760|Cluster-40906.124535|Cluster-31228.0|Cluster-28755.1|Cluster-4836.0|Cluster…	http://www.genome.jp/kegg-bin/show_pathway?ko00190/K02256%09red/K02257%09red/K02133%09red/K01507%09red/K02258%09red/K02259%09red/K05582%09red/K02155%09red/K02154%09red/K02153%09red/K02152%09red/K02137%09red/K02136%09red/K03963%09red/K02132%09red/K03943%09red/K03942%09red/K03940%09red/K03946%09red/K02134%09red/K02151%09red/K05575%09red/K03661%09red/K02108%09red/K01535%09red/K02144%09red/K02145%09r…
Protein processing in endoplasmic reticulum	KEGG PATHWAY	ko04141	95	1928	0.0020009	0.0484218	Cluster-40906.131135|Cluster-9247.1|Cluster-47587.0|Cluster-26998.0|Cluster-40906.89998|Cluster-34376.0|Cluster-40906.202920|Cluster-16500.0|Cluster-32883.0|Cluster-40906.211757|Cluster-33471.0|Cluster-13950.0|Cluster-25880.1|Cluster-25880.0|Cluster-26005.0|Cluster-40906.96028|Cluster-29587.0|Cluster-40906.80818|Cluster-48454.0|Cluster-40906.203908|Cluster-40906.41614|Cluster-40906.203907|Cluster…	http://www.genome.jp/kegg-bin/show_pathway?ko04141/K16196%09red/K10601%09red/K10597%09red/K06689%09red/K13989%09red/K10575%09red/K10666%09red/K04554%09red/K08852%09red/K10839%09red/K01456%09red/K07342%09red/K10085%09red/K13719%09red/K09517%09red/K09486%09red/K09487%09red/K03868%09red/K09481%09red/K10956%09red/K09518%09red/K07151%09red/K05546%09red/K14016%09red/K14003%09red/K13250%09red/K01230%09r…
Phagosome	KEGG PATHWAY	ko04145	45	787	0.0025727	0.0518827	Cluster-40906.113775|Cluster-34274.0|Cluster-40906.25178|Cluster-48796.0|Cluster-40906.122250|Cluster-38482.0|Cluster-42123.0|Cluster-40906.177239|Cluster-40906.31384|Cluster-40906.17569|Cluster-40906.18665|Cluster-27367.3|Cluster-14634.1|Cluster-9153.0|Cluster-40906.13945|Cluster-6299.0|Cluster-31009.0|Cluster-10597.0|Cluster-34376.0|Cluster-41750.0|Cluster-40906.212949|Cluster-10180.1|Cluster-3…	http://www.genome.jp/kegg-bin/show_pathway?ko04145/K02146%09red/K00914%09red/K07889%09red/K04392%09red/K02155%09red/K02154%09red/K02153%09red/K02152%09red/K02151%09red/K09481%09red/K10956%09red/K07374%09red/K07375%09red/K03661%09red/K00921%09red/K02144%09red/K02145%09red/K08517%09red/K02147%09red/K02149%09red/K07897%09red/K08054%09red/K08057%09red/K07342%09red
Spliceosome	KEGG PATHWAY	ko03040	76	1658	0.0234644	0.392074	Cluster-40906.134799|Cluster-39907.0|Cluster-23197.0|Cluster-19880.0|Cluster-12934.0|Cluster-17214.0|Cluster-34390.0|Cluster-47314.0|Cluster-45588.0|Cluster-40906.120251|Cluster-40906.121927|Cluster-41398.1|Cluster-40906.114843|Cluster-40906.143754|Cluster-40906.51864|Cluster-40906.172620|Cluster-42563.0|Cluster-16985.0|Cluster-40906.3459|Cluster-40906.36283|Cluster-40906.203999|Cluster-40906.500…	http://www.genome.jp/kegg-bin/show_pathway?ko03040/K12626%09red/K12625%09red/K11094%09red/K10599%09red/K12862%09red/K12863%09red/K11087%09red/K11086%09red/K06063%09red/K12867%09red/K12860%09red/K12844%09red/K12845%09red/K12733%09red/K11088%09red/K12826%09red/K12825%09red/K12822%09red/K12823%09red/K12820%09red/K12821%09red/K11098%09red/K13025%09red/K11099%09red/K12813%09red/K12741%09red/K11096%09r…
C5-Branched dibasic acid metabolism	KEGG PATHWAY	ko00660	6	60	0.0268345	0.392074	Cluster-40906.118946|Cluster-40906.148527|Cluster-40906.148532|Cluster-36321.0|Cluster-27185.0|Cluster-47834.1	http://www.genome.jp/kegg-bin/show_pathway?ko00660/K01653%09red/K01652%09red/K01703%09red/K00052%09red
Lipoic acid metabolism	KEGG PATHWAY	ko00785	5	45	0.0291626	0.392074	Cluster-40906.210726|Cluster-26917.0|Cluster-40906.202976|Cluster-40906.99749|Cluster-40906.99746	http://www.genome.jp/kegg-bin/show_pathway?ko00785/K03644%09red/K03800%09red
Porphyrin and chlorophyll metabolism	KEGG PATHWAY	ko00860	28	530	0.0346222	0.418929	Cluster-40906.4528|Cluster-31047.0|Cluster-11357.0|Cluster-45589.0|Cluster-40906.137917|Cluster-40906.121603|Cluster-40906.121607|Cluster-40906.106868|Cluster-40906.118571|Cluster-25659.1|Cluster-40432.0|Cluster-40906.66701|Cluster-40906.192599|Cluster-40906.117245|Cluster-40906.55550|Cluster-40906.119289|Cluster-40906.135145|Cluster-40906.118198|Cluster-40906.79545|Cluster-22852.0|Cluster-40906.…	http://www.genome.jp/kegg-bin/show_pathway?ko00860/K02492%09red/K02257%09red/K01698%09red/K01749%09red/K00228%09red/K02259%09red/K03405%09red/K03403%09red/K01885%09red/K03404%09red/K13606%09red/K01772%09red/K01845%09red/K01764%09red/K01599%09red
Valine, leucine and isoleucine biosynthesis	KEGG PATHWAY	ko00290	10	142	0.0397458	0.437203	Cluster-40906.118946|Cluster-32756.0|Cluster-40906.148532|Cluster-44405.0|Cluster-19984.0|Cluster-27185.0|Cluster-40906.148527|Cluster-36321.0|Cluster-47834.1|Cluster-6657.0	http://www.genome.jp/kegg-bin/show_pathway?ko00290/K01754%09red/K01687%09red/K00052%09red/K00826%09red/K01653%09red/K01652%09red/K01703%09red/K01702%09red
Alanine, aspartate and glutamate metabolism	KEGG PATHWAY	ko00250	32	639	0.0456388	0.460191	Cluster-40906.99004|Cluster-40906.203544|Cluster-40906.176529|Cluster-29766.0|Cluster-40906.167201|Cluster-40906.155625|Cluster-21433.0|Cluster-9614.1|Cluster-40906.207454|Cluster-40906.70625|Cluster-40906.105256|Cluster-26813.0|Cluster-19544.0|Cluster-40906.59840|Cluster-40906.175286|Cluster-40906.99020|Cluster-32718.0|Cluster-40906.109656|Cluster-14855.0|Cluster-40906.110230|Cluster-47610.0|Clu…	http://www.genome.jp/kegg-bin/show_pathway?ko00250/K00820%09red/K01755%09red/K00830%09red/K00261%09red/K14455%09red/K14454%09red/K00264%09red/K16871%09red/K01940%09red/K01953%09red/K01939%09red/K00814%09red/K01580%09red/K13566%09red/K01915%09red/K01756%09red/K00764%09red/K11541%09red
Biosynthesis of unsaturated fatty acids	KEGG PATHWAY	ko01040	15	262	0.0608748	0.566604	Cluster-35728.0|Cluster-40157.0|Cluster-47343.0|Cluster-40906.162376|Cluster-28187.0|Cluster-49277.0|Cluster-28421.0|Cluster-33144.0|Cluster-47714.0|Cluster-40906.198736|Cluster-29965.0|Cluster-33546.0|Cluster-26506.0|Cluster-40906.131204|Cluster-40906.88785	http://www.genome.jp/kegg-bin/show_pathway?ko01040/K01068%09red/K00059%09red/K10703%09red/K00232%09red/K10246%09red/K10258%09red/K10256%09red/K07513%09red/K00507%09red/K10251%09red
Steroid biosynthesis	KEGG PATHWAY	ko00100	19	370	0.086948	0.751479	Cluster-30664.1|Cluster-40906.158805|Cluster-42391.0|Cluster-45458.0|Cluster-40906.16099|Cluster-29670.0|Cluster-40906.177428|Cluster-39866.0|Cluster-48984.0|Cluster-40906.54917|Cluster-40906.122227|Cluster-40906.67249|Cluster-40986.0|Cluster-7549.0|Cluster-30664.0|Cluster-40906.132330|Cluster-40906.161766|Cluster-40906.26715|Cluster-40906.54931	http://www.genome.jp/kegg-bin/show_pathway?ko00100/K05917%09red/K01853%09red/K07748%09red/K00559%09red/K01824%09red/K00227%09red/K01052%09red/K00213%09red/K00511%09red/K14423%09red/K14424%09red/K00222%09red/K00801%09red
Phenylalanine, tyrosine and tryptophan biosynthesis	KEGG PATHWAY	ko00400	21	422	0.0947037	0.763943	Cluster-40906.207454|Cluster-14855.0|Cluster-40906.176529|Cluster-40906.73992|Cluster-40906.26825|Cluster-40906.148642|Cluster-40906.77463|Cluster-40906.37000|Cluster-40906.124202|Cluster-40906.148644|Cluster-40906.3166|Cluster-40906.148634|Cluster-40906.148636|Cluster-40906.66774|Cluster-40906.67530|Cluster-40906.67531|Cluster-40906.20187|Cluster-49713.0|Cluster-45060.0|Cluster-14498.0|Cluster-4…	http://www.genome.jp/kegg-bin/show_pathway?ko00400/K14455%09red/K14454%09red/K00891%09red/K01696%09red/K01736%09red/K01658%09red/K13832%09red/K00815%09red/K01626%09red/K01850%09red/K05359%09red/K01657%09red
Endocytosis	KEGG PATHWAY	ko04144	63	1484	0.108837	0.787035	Cluster-40906.128388|Cluster-40906.102148|Cluster-40906.33087|Cluster-40906.8760|Cluster-31426.0|Cluster-38482.0|Cluster-40906.78370|Cluster-40906.127407|Cluster-21575.0|Cluster-40906.132590|Cluster-40906.12844|Cluster-42656.0|Cluster-40906.50026|Cluster-40906.163233|Cluster-40906.180532|Cluster-40906.19344|Cluster-7181.0|Cluster-9153.0|Cluster-40906.210845|Cluster-40906.16982|Cluster-6156.0|Clus…	http://www.genome.jp/kegg-bin/show_pathway?ko04144/K01115%09red/K12489%09red/K07889%09red/K12471%09red/K07904%09red/K19476%09red/K12192%09red/K12191%09red/K12196%09red/K12197%09red/K18466%09red/K04646%09red/K17917%09red/K07937%09red/K05756%09red/K12486%09red/K05754%09red/K05755%09red/K10365%09red/K10364%09red/K11826%09red/K18442%09red/K07897%09red/K03283%09red/K11824%09red/K12185%09red/K12194%09r…
RNA transport	KEGG PATHWAY	ko03013	63	1494	0.118472	0.787035	Cluster-40906.21744|Cluster-12755.0|Cluster-26564.4|Cluster-40906.195259|Cluster-20040.0|Cluster-34511.0|Cluster-40906.211073|Cluster-13315.0|Cluster-28283.0|Cluster-47090.0|Cluster-40906.7535|Cluster-40906.7534|Cluster-40906.27857|Cluster-40906.121747|Cluster-40906.32456|Cluster-40534.0|Cluster-40906.3459|Cluster-37548.0|Cluster-40906.178876|Cluster-40906.90382|Cluster-20073.0|Cluster-40906.1116…	http://www.genome.jp/kegg-bin/show_pathway?ko03013/K03754%09red/K03246%09red/K10577%09red/K12160%09red/K14301%09red/K03231%09red/K03242%09red/K14328%09red/K03262%09red/K03260%09red/K03247%09red/K03249%09red/K14326%09red/K14325%09red/K07562%09red/K07936%09red/K03237%09red/K13025%09red/K00784%09red/K03250%09red/K13126%09red/K03259%09red/K02516%09red/K03239%09red/K14288%09red/K14311%09red/K12812%09r…
Fatty acid elongation	KEGG PATHWAY	ko00062	11	202	0.124222	0.787035	Cluster-33546.0|Cluster-40906.50726|Cluster-46432.0|Cluster-49277.0|Cluster-40906.88785|Cluster-47714.0|Cluster-40906.198736|Cluster-29965.0|Cluster-21929.0|Cluster-40906.162376|Cluster-47343.0	http://www.genome.jp/kegg-bin/show_pathway?ko00062/K01068%09red/K10703%09red/K01074%09red/K10246%09red/K10258%09red/K07512%09red/K10251%09red
Amino sugar and nucleotide sugar metabolism	KEGG PATHWAY	ko00520	41	939	0.127629	0.787035	Cluster-40906.137041|Cluster-40906.137048|Cluster-40906.16151|Cluster-40906.121608|Cluster-40185.0|Cluster-44963.1|Cluster-40906.81260|Cluster-8560.0|Cluster-10907.0|Cluster-40906.107616|Cluster-40906.27616|Cluster-40906.204891|Cluster-40906.87538|Cluster-15009.0|Cluster-47751.0|Cluster-40906.27618|Cluster-40906.13113|Cluster-39535.0|Cluster-40906.97848|Cluster-40906.152660|Cluster-40906.140193|C…	http://www.genome.jp/kegg-bin/show_pathway?ko00520/K00972%09red/K00966%09red/K00326%09red/K13648%09red/K00975%09red/K00844%09red/K01835%09red/K01836%09red/K01183%09red/K08678%09red/K01784%09red/K00820%09red/K12446%09red/K01810%09red/K00621%09red/K17497%09red/K00963%09red/K12451%09red/K12450%09red
Synthesis and degradation of ketone bodies	KEGG PATHWAY	ko00072	6	93	0.130088	0.787035	Cluster-43362.0|Cluster-40906.28486|Cluster-40906.15744|Cluster-40906.15745|Cluster-48838.0|Cluster-29424.0	http://www.genome.jp/kegg-bin/show_pathway?ko00072/K01640%09red/K01641%09red/K00626%09red
DNA replication	KEGG PATHWAY	ko03030	17	349	0.138925	0.800473	Cluster-49537.0|Cluster-40906.143365|Cluster-13739.0|Cluster-40906.72600|Cluster-40906.4901|Cluster-13510.1|Cluster-42763.0|Cluster-40906.4900|Cluster-17150.0|Cluster-41447.0|Cluster-11431.0|Cluster-13490.0|Cluster-36905.0|Cluster-25241.0|Cluster-40906.13233|Cluster-37169.0|Cluster-40906.4897	http://www.genome.jp/kegg-bin/show_pathway?ko03030/K10756%09red/K04799%09red/K10755%09red/K10740%09red/K10743%09red/K02684%09red/K07466%09red/K10754%09red/K02210%09red/K04802%09red/K02212%09red/K02209%09red/K03505%09red
Other types of O-glycan biosynthesis	KEGG PATHWAY	ko00514	2	18	0.151691	0.818705	Cluster-35673.0|Cluster-40906.118785	http://www.genome.jp/kegg-bin/show_pathway?ko00514/K09667%09red/K00728%09red
Glyoxylate and dicarboxylate metabolism	KEGG PATHWAY	ko00630	48	1139	0.155622	0.818705	Cluster-40906.198519|Cluster-40906.62830|Cluster-40906.111525|Cluster-40906.167201|Cluster-40906.101293|Cluster-42093.0|Cluster-40906.104596|Cluster-40906.133801|Cluster-12749.0|Cluster-29424.0|Cluster-40906.113138|Cluster-40906.203544|Cluster-40906.203140|Cluster-40906.105256|Cluster-40906.163723|Cluster-5539.2|Cluster-43031.0|Cluster-9032.0|Cluster-40906.14702|Cluster-40906.109656|Cluster-40906…	http://www.genome.jp/kegg-bin/show_pathway?ko00630/K03781%09red/K15893%09red/K00382%09red/K15919%09red/K11517%09red/K00284%09red/K01638%09red/K00281%09red/K01681%09red/K00600%09red/K00605%09red/K00830%09red/K01915%09red/K01637%09red/K00122%09red/K00026%09red/K00626%09red/K01647%09red
Glycine, serine and threonine metabolism	KEGG PATHWAY	ko00260	30	697	0.189261	0.954191	Cluster-40906.62830|Cluster-40906.109656|Cluster-42246.0|Cluster-40906.104596|Cluster-40906.109343|Cluster-19984.0|Cluster-40906.203140|Cluster-39787.0|Cluster-40906.166684|Cluster-40906.105256|Cluster-40906.108594|Cluster-40906.100918|Cluster-40906.112626|Cluster-40906.20187|Cluster-40906.201019|Cluster-40906.62824|Cluster-40906.138559|Cluster-30946.0|Cluster-40906.108127|Cluster-40906.212236|Cl…	http://www.genome.jp/kegg-bin/show_pathway?ko00260/K01754%09red/K15893%09red/K00058%09red/K00382%09red/K15919%09red/K00130%09red/K01697%09red/K01696%09red/K00281%09red/K00108%09red/K01620%09red/K00600%09red/K12524%09red/K00605%09red/K00830%09red/K00831%09red/K00928%09red/K00133%09red/K15633%09red
Pyruvate metabolism	KEGG PATHWAY	ko00620	36	861	0.207385	0.968816	Cluster-40906.138599|Cluster-40906.101299|Cluster-43362.0|Cluster-42093.0|Cluster-40906.16036|Cluster-40906.199505|Cluster-29424.0|Cluster-40906.101301|Cluster-40906.153932|Cluster-36974.0|Cluster-40906.190545|Cluster-40906.193249|Cluster-40906.100918|Cluster-29605.0|Cluster-13274.0|Cluster-40906.31730|Cluster-40906.79265|Cluster-40906.128643|Cluster-26915.0|Cluster-13274.1|Cluster-30946.0|Cluste…	http://www.genome.jp/kegg-bin/show_pathway?ko00620/K00026%09red/K01006%09red/K01958%09red/K00627%09red/K01679%09red/K01759%09red/K00162%09red/K00161%09red/K00128%09red/K00029%09red/K00028%09red/K00382%09red/K01638%09red/K00873%09red/K01895%09red/K11262%09red/K00102%09red/K00626%09red/K01962%09red
Butanoate metabolism	KEGG PATHWAY	ko00650	14	301	0.208175	0.968816	Cluster-40906.118946|Cluster-13039.0|Cluster-40906.99004|Cluster-36321.0|Cluster-43362.0|Cluster-27185.0|Cluster-40906.28486|Cluster-40906.15744|Cluster-40906.15745|Cluster-40906.59840|Cluster-29424.0|Cluster-40906.155625|Cluster-48838.0|Cluster-40906.99020	http://www.genome.jp/kegg-bin/show_pathway?ko00650/K01641%09red/K00074%09red/K16871%09red/K00626%09red/K01580%09red/K01653%09red/K01652%09red/K01640%09red
Arginine biosynthesis	KEGG PATHWAY	ko00220	19	437	0.238973	1	Cluster-40906.190376|Cluster-44642.0|Cluster-40906.203544|Cluster-14855.0|Cluster-40906.176529|Cluster-40906.110230|Cluster-40906.9329|Cluster-40906.167201|Cluster-40906.124202|Cluster-40906.173773|Cluster-8558.0|Cluster-40906.126838|Cluster-40906.207454|Cluster-6633.0|Cluster-46673.1|Cluster-21433.0|Cluster-29766.0|Cluster-40906.175286|Cluster-40906.14702	http://www.genome.jp/kegg-bin/show_pathway?ko00220/K01755%09red/K00261%09red/K14455%09red/K14454%09red/K01940%09red/K00814%09red/K01915%09red/K00818%09red/K00620%09red/K13427%09red
Ubiquitin mediated proteolysis	KEGG PATHWAY	ko04120	58	1460	0.24251	1	Cluster-30168.0|Cluster-40906.188968|Cluster-40906.82778|Cluster-22497.1|Cluster-40906.113614|Cluster-47587.0|Cluster-44785.0|Cluster-40906.67788|Cluster-40906.119311|Cluster-19299.0|Cluster-40906.211757|Cluster-40906.203908|Cluster-31919.0|Cluster-40906.99544|Cluster-40906.85640|Cluster-40906.36938|Cluster-46196.0|Cluster-40906.2983|Cluster-40906.127848|Cluster-16500.0|Cluster-40906.151767|Clust…	http://www.genome.jp/kegg-bin/show_pathway?ko04120/K10601%09red/K10597%09red/K10590%09red/K10592%09red/K06688%09red/K10576%09red/K10577%09red/K10575%09red/K10598%09red/K10573%09red/K03868%09red/K03869%09red/K10606%09red/K04649%09red/K10579%09red/K03353%09red/K04706%09red/K03351%09red/K03355%09red/K04506%09red/K10580%09red/K10587%09red/K10144%09red/K03094%09red/K10615%09red/K10599%09red/K09561%09r…
One carbon pool by folate	KEGG PATHWAY	ko00670	12	264	0.252904	1	Cluster-40906.114967|Cluster-40906.203140|Cluster-40906.138559|Cluster-37965.0|Cluster-33814.1|Cluster-33814.0|Cluster-40906.112626|Cluster-40906.108127|Cluster-48727.0|Cluster-40906.119301|Cluster-40098.1|Cluster-40098.0	http://www.genome.jp/kegg-bin/show_pathway?ko00670/K00297%09red/K00600%09red/K00602%09red/K01938%09red/K01934%09red/K00605%09red
Propanoate metabolism	KEGG PATHWAY	ko00640	19	445	0.262228	1	Cluster-30946.0|Cluster-40906.4820|Cluster-28189.0|Cluster-40906.68907|Cluster-19860.0|Cluster-40906.102448|Cluster-40906.89446|Cluster-40906.138599|Cluster-29424.0|Cluster-43362.0|Cluster-26754.0|Cluster-40906.13560|Cluster-28205.0|Cluster-29605.0|Cluster-36974.0|Cluster-40906.100918|Cluster-37088.9|Cluster-40906.31730|Cluster-40906.130689	http://www.genome.jp/kegg-bin/show_pathway?ko00640/K00140%09red/K00382%09red/K05605%09red/K00166%09red/K00249%09red/K01900%09red/K01962%09red/K01899%09red/K01895%09red/K11262%09red/K00626%09red/K01720%09red
Ribosome biogenesis in eukaryotes	KEGG PATHWAY	ko03008	39	977	0.280885	1	Cluster-40906.203561|Cluster-21230.0|Cluster-47929.0|Cluster-34792.0|Cluster-40906.211599|Cluster-40906.172620|Cluster-40906.38900|Cluster-40906.12846|Cluster-45598.0|Cluster-40535.0|Cluster-41778.0|Cluster-40906.70554|Cluster-40906.97390|Cluster-40906.87441|Cluster-40906.125918|Cluster-40906.197899|Cluster-40906.160385|Cluster-44056.0|Cluster-40906.184524|Cluster-40906.204522|Cluster-40994.0|Clu…	http://www.genome.jp/kegg-bin/show_pathway?ko03008/K11108%09red/K11128%09red/K11129%09red/K14545%09red/K12845%09red/K12619%09red/K14572%09red/K14571%09red/K14558%09red/K14555%09red/K14557%09red/K14552%09red/K07936%09red/K14538%09red/K14537%09red/K07178%09red/K07179%09red/K03097%09red/K07562%09red/K03115%09red/K11131%09red/K14564%09red/K14560%09red/K14563%09red/K14548%09red/K14565%09red/K13288%09r…
Glycerolipid metabolism	KEGG PATHWAY	ko00561	24	588	0.298442	1	Cluster-40906.144776|Cluster-40906.162083|Cluster-6300.0|Cluster-40906.159842|Cluster-40906.115014|Cluster-37247.0|Cluster-37247.1|Cluster-40906.79265|Cluster-26915.0|Cluster-40906.152228|Cluster-40906.142486|Cluster-40906.152225|Cluster-36513.0|Cluster-12957.0|Cluster-40906.115027|Cluster-42493.0|Cluster-40906.113120|Cluster-40906.12233|Cluster-40906.198724|Cluster-40906.97663|Cluster-40906.9025…	http://www.genome.jp/kegg-bin/show_pathway?ko00561/K15728%09red/K09480%09red/K00679%09red/K03715%09red/K00128%09red/K13508%09red/K13519%09red/K00011%09red/K07407%09red/K13513%09red/K11155%09red/K00864%09red
Arginine and proline metabolism	KEGG PATHWAY	ko00330	21	510	0.300648	1	Cluster-40906.99827|Cluster-40906.192409|Cluster-26915.0|Cluster-40906.204645|Cluster-40906.136354|Cluster-14855.0|Cluster-40906.176529|Cluster-40906.99822|Cluster-41953.0|Cluster-40906.99820|Cluster-40906.12233|Cluster-40906.124202|Cluster-40906.115159|Cluster-40906.207454|Cluster-40906.126838|Cluster-40906.97663|Cluster-19132.0|Cluster-48183.0|Cluster-40906.90251|Cluster-40906.79265|Cluster-409…	http://www.genome.jp/kegg-bin/show_pathway?ko00330/K00318%09red/K14455%09red/K14454%09red/K00286%09red/K08660%09red/K00128%09red/K01581%09red/K13427%09red/K00797%09red/K00472%09red/K12657%09red
RNA degradation	KEGG PATHWAY	ko03018	40	1017	0.308689	1	Cluster-40906.63097|Cluster-40906.139488|Cluster-47072.0|Cluster-40906.204923|Cluster-40906.98345|Cluster-49125.0|Cluster-41398.1|Cluster-40906.121747|Cluster-40906.69053|Cluster-16985.0|Cluster-30591.0|Cluster-40906.13649|Cluster-40906.76043|Cluster-27895.0|Cluster-7525.0|Cluster-40906.78764|Cluster-40906.160385|Cluster-23494.0|Cluster-40906.112063|Cluster-43212.0|Cluster-40906.87863|Cluster-234…	http://www.genome.jp/kegg-bin/show_pathway?ko03018/K03679%09red/K01689%09red/K12614%09red/K12591%09red/K12619%09red/K12598%09red/K12599%09red/K04043%09red/K13126%09red/K12585%09red/K12621%09red/K12604%09red/K12605%09red/K12624%09red/K12625%09red/K12626%09red/K12608%09red/K14442%09red/K07573%09red/K12606%09red/K12620%09red/K10643%09red/K04077%09red/K12581%09red/K12580%09red
Riboflavin metabolism	KEGG PATHWAY	ko00740	6	126	0.309242	1	Cluster-35845.0|Cluster-40906.164119|Cluster-40906.74282|Cluster-31816.0|Cluster-40906.164120|Cluster-49133.0	http://www.genome.jp/kegg-bin/show_pathway?ko00740/K00861%09red/K00794%09red/K00793%09red/K14652%09red/K11752%09red
Aminoacyl-tRNA biosynthesis	KEGG PATHWAY	ko00970	31	780	0.315623	1	Cluster-39985.0|Cluster-31047.0|Cluster-40906.19616|Cluster-40906.100227|Cluster-39243.0|Cluster-35518.0|Cluster-40906.94474|Cluster-40906.120472|Cluster-40906.24842|Cluster-23476.0|Cluster-39812.0|Cluster-40906.8777|Cluster-40906.157554|Cluster-40906.167373|Cluster-19620.0|Cluster-47624.0|Cluster-45821.0|Cluster-40906.134443|Cluster-49753.0|Cluster-31328.0|Cluster-40906.116420|Cluster-40906.1344…	http://www.genome.jp/kegg-bin/show_pathway?ko00970/K01883%09red/K01881%09red/K14164%09red/K01872%09red/K01880%09red/K01870%09red/K01873%09red/K04567%09red/K01875%09red/K01885%09red/K01886%09red/K01876%09red/K01889%09red/K01868%09red/K01869%09red/K01893%09red/K01874%09red
Protein export	KEGG PATHWAY	ko03060	17	411	0.31895	1	Cluster-6299.0|Cluster-33784.0|Cluster-40906.6059|Cluster-40906.108711|Cluster-34376.0|Cluster-40906.122250|Cluster-7193.0|Cluster-45211.0|Cluster-40906.77320|Cluster-40906.113491|Cluster-40906.88985|Cluster-40906.118469|Cluster-15479.0|Cluster-15479.1|Cluster-34002.0|Cluster-36120.0|Cluster-40906.61113	http://www.genome.jp/kegg-bin/show_pathway?ko03060/K09490%09red/K03217%09red/K09481%09red/K09540%09red/K10956%09red/K13280%09red/K07342%09red/K03110%09red/K03106%09red/K09648%09red/K03105%09red
Nucleotide excision repair	KEGG PATHWAY	ko03420	21	521	0.333489	1	Cluster-8226.0|Cluster-40906.143365|Cluster-30607.0|Cluster-40906.72600|Cluster-9416.0|Cluster-40906.73746|Cluster-25241.0|Cluster-15645.0|Cluster-40906.4901|Cluster-40906.4900|Cluster-42763.0|Cluster-40906.187717|Cluster-17150.0|Cluster-49537.0|Cluster-35295.1|Cluster-11431.0|Cluster-36905.0|Cluster-40906.95515|Cluster-40906.99544|Cluster-18099.0|Cluster-40906.4897	http://www.genome.jp/kegg-bin/show_pathway?ko03420/K10842%09red/K10756%09red/K03141%09red/K10755%09red/K03868%09red/K10740%09red/K03143%09red/K03142%09red/K10848%09red/K10754%09red/K10839%09red/K10610%09red/K04802%09red/K02202%09red/K07466%09red/K03505%09red
Selenocompound metabolism	KEGG PATHWAY	ko00450	7	157	0.342936	1	Cluster-48747.0|Cluster-26500.0|Cluster-38676.0|Cluster-40906.154442|Cluster-40906.211547|Cluster-19620.0|Cluster-40906.13224	http://www.genome.jp/kegg-bin/show_pathway?ko00450/K00384%09red/K01760%09red/K01874%09red/K08247%09red/K00549%09red
Inositol phosphate metabolism	KEGG PATHWAY	ko00562	20	504	0.363261	1	Cluster-34542.0|Cluster-40906.146880|Cluster-40906.78903|Cluster-40906.152195|Cluster-15123.0|Cluster-40906.121131|Cluster-40906.68907|Cluster-7571.1|Cluster-27497.0|Cluster-6939.0|Cluster-40906.117171|Cluster-40906.135509|Cluster-40906.117671|Cluster-40906.117390|Cluster-40906.59858|Cluster-40906.78894|Cluster-40906.78899|Cluster-40906.78898|Cluster-40906.117668|Cluster-40906.15260	http://www.genome.jp/kegg-bin/show_pathway?ko00562/K00140%09red/K00921%09red/K01110%09red/K01803%09red/K01099%09red/K05857%09red/K00914%09red/K01858%09red/K03103%09red/K10047%09red/K00889%09red/K00888%09red
Mismatch repair	KEGG PATHWAY	ko03430	13	321	0.37587	1	Cluster-40906.143365|Cluster-40906.179766|Cluster-40906.4901|Cluster-40906.4900|Cluster-42763.0|Cluster-17150.0|Cluster-49537.0|Cluster-11431.0|Cluster-36905.0|Cluster-25241.0|Cluster-40906.72600|Cluster-40906.44772|Cluster-40906.4897	http://www.genome.jp/kegg-bin/show_pathway?ko03430/K10756%09red/K10754%09red/K10755%09red/K10740%09red/K07466%09red/K08739%09red/K04802%09red/K03505%09red
Monobactam biosynthesis	KEGG PATHWAY	ko00261	3	61	0.383736	1	Cluster-33927.0|Cluster-40906.165396|Cluster-37050.0	http://www.genome.jp/kegg-bin/show_pathway?ko00261/K00928%09red/K12524%09red/K00133%09red
Betalain biosynthesis	KEGG PATHWAY	ko00965	1	13	0.390024	1	Cluster-45411.0	http://www.genome.jp/kegg-bin/show_pathway?ko00965/K00545%09red
mRNA surveillance pathway	KEGG PATHWAY	ko03015	39	1035	0.407856	1	Cluster-3312.2|Cluster-40412.0|Cluster-12913.0|Cluster-11563.0|Cluster-40906.117603|Cluster-40906.121747|Cluster-40906.133105|Cluster-40906.3459|Cluster-40906.157104|Cluster-37548.0|Cluster-45713.0|Cluster-40906.200587|Cluster-40906.204677|Cluster-44423.0|Cluster-30591.0|Cluster-14035.0|Cluster-13977.0|Cluster-35930.0|Cluster-40906.87967|Cluster-31077.0|Cluster-39861.0|Cluster-40906.160311|Cluste…	http://www.genome.jp/kegg-bin/show_pathway?ko03015/K03267%09red/K03265%09red/K14326%09red/K14325%09red/K04354%09red/K06100%09red/K11584%09red/K14399%09red/K00565%09red/K13025%09red/K14416%09red/K14411%09red/K04382%09red/K13126%09red/K03456%09red/K06269%09red/K12812%09red/K12877%09red/K15544%09red/K13171%09red/K14396%09red/K14376%09red/K14403%09red/K14328%09red/K14409%09red/K14407%09red/K14404%09r…
Valine, leucine and isoleucine degradation	KEGG PATHWAY	ko00280	26	681	0.408524	1	Cluster-32572.0|Cluster-40906.102448|Cluster-43362.0|Cluster-40906.15744|Cluster-40906.15745|Cluster-40906.130772|Cluster-6657.0|Cluster-40906.28486|Cluster-40906.13560|Cluster-40906.100918|Cluster-37088.9|Cluster-29424.0|Cluster-40906.79265|Cluster-26915.0|Cluster-10361.0|Cluster-26754.0|Cluster-30946.0|Cluster-40906.130689|Cluster-40906.145871|Cluster-48838.0|Cluster-28189.0|Cluster-40906.68907…	http://www.genome.jp/kegg-bin/show_pathway?ko00280/K00249%09red/K00140%09red/K01641%09red/K05605%09red/K00166%09red/K18660%09red/K00128%09red/K00826%09red/K00382%09red/K01640%09red/K07513%09red/K00626%09red/K01969%09red/K01968%09red
ABC transporters	KEGG PATHWAY	ko02010	9	225	0.424143	1	Cluster-20797.0|Cluster-40906.80401|Cluster-27593.1|Cluster-40906.33049|Cluster-30617.0|Cluster-26670.0|Cluster-40906.162437|Cluster-40906.76805|Cluster-40906.115120	http://www.genome.jp/kegg-bin/show_pathway?ko02010/K05677%09red/K05674%09red/K05656%09red/K05658%09red/K05655%09red/K05657%09red/K05663%09red/K05665%09red
Lysine degradation	KEGG PATHWAY	ko00310	12	311	0.44565	1	Cluster-26915.0|Cluster-40906.78076|Cluster-40690.0|Cluster-40906.12233|Cluster-43362.0|Cluster-40906.97663|Cluster-33570.0|Cluster-40906.90251|Cluster-22793.0|Cluster-40906.130728|Cluster-40906.79265|Cluster-29424.0	http://www.genome.jp/kegg-bin/show_pathway?ko00310/K00658%09red/K00164%09red/K00128%09red/K11420%09red/K14157%09red/K00626%09red
Glycosaminoglycan degradation	KEGG PATHWAY	ko00531	6	150	0.457209	1	Cluster-40906.178838|Cluster-40906.40927|Cluster-40906.82737|Cluster-40906.178842|Cluster-48128.0|Cluster-40906.162784	http://www.genome.jp/kegg-bin/show_pathway?ko00531/K10532%09red/K12309%09red/K01205%09red
Histidine metabolism	KEGG PATHWAY	ko00340	9	234	0.468353	1	Cluster-26915.0|Cluster-40906.12233|Cluster-40906.200879|Cluster-40906.116631|Cluster-40906.97663|Cluster-48183.0|Cluster-40483.0|Cluster-40906.90251|Cluster-40906.79265	http://www.genome.jp/kegg-bin/show_pathway?ko00340/K00128%09red/K00013%09red/K01663%09red/K08660%09red/K00765%09red
Glutathione metabolism	KEGG PATHWAY	ko00480	25	681	0.486697	1	Cluster-40906.76390|Cluster-40906.76391|Cluster-40906.127326|Cluster-40906.24076|Cluster-49465.0|Cluster-40906.158163|Cluster-40906.184176|Cluster-43094.0|Cluster-37658.0|Cluster-40906.35129|Cluster-41439.0|Cluster-40906.84724|Cluster-40906.127315|Cluster-40906.108978|Cluster-13018.0|Cluster-40906.117222|Cluster-40906.159850|Cluster-45658.0|Cluster-40906.105870|Cluster-26503.0|Cluster-44431.0|Clu…	http://www.genome.jp/kegg-bin/show_pathway?ko00480/K11204%09red/K10808%09red/K01256%09red/K18592%09red/K00797%09red/K01581%09red/K00799%09red/K00383%09red/K00432%09red/K10807%09red/K00031%09red/K00033%09red/K00434%09red/K00036%09red
Taurine and hypotaurine metabolism	KEGG PATHWAY	ko00430	5	129	0.498079	1	Cluster-40906.88276|Cluster-23354.0|Cluster-40906.99004|Cluster-40906.24076|Cluster-40906.99020	http://www.genome.jp/kegg-bin/show_pathway?ko00430/K10712%09red/K18592%09red/K01580%09red/K00456%09red
Pantothenate and CoA biosynthesis	KEGG PATHWAY	ko00770	9	244	0.516617	1	Cluster-40906.118946|Cluster-9598.1|Cluster-40906.4459|Cluster-44405.0|Cluster-27185.0|Cluster-40906.103142|Cluster-36321.0|Cluster-43455.0|Cluster-6657.0	http://www.genome.jp/kegg-bin/show_pathway?ko00770/K01687%09red/K00826%09red/K09680%09red/K01431%09red/K01922%09red/K01653%09red/K01652%09red
Cysteine and methionine metabolism	KEGG PATHWAY	ko00270	31	891	0.596158	1	Cluster-22008.0|Cluster-40906.176529|Cluster-36394.0|Cluster-40906.198675|Cluster-6657.0|Cluster-40906.121269|Cluster-40906.207454|Cluster-13018.0|Cluster-40906.14137|Cluster-40906.199925|Cluster-40906.66774|Cluster-14855.0|Cluster-40906.198072|Cluster-40906.124202|Cluster-40906.198669|Cluster-40906.211547|Cluster-23354.0|Cluster-44859.2|Cluster-31056.0|Cluster-32037.0|Cluster-40906.98109|Cluster…	http://www.genome.jp/kegg-bin/show_pathway?ko00270/K16054%09red/K00815%09red/K01760%09red/K11204%09red/K00133%09red/K14454%09red/K12524%09red/K00789%09red/K00549%09red/K01697%09red/K08967%09red/K01251%09red/K08963%09red/K00826%09red/K00928%09red/K14455%09red/K01738%09red/K00456%09red/K00797%09red/K13034%09red/K00026%09red/K00558%09red
Ether lipid metabolism	KEGG PATHWAY	ko00565	7	213	0.643837	1	Cluster-40906.160171|Cluster-48175.0|Cluster-40906.127407|Cluster-40906.18415|Cluster-40906.19344|Cluster-40906.171853|Cluster-40906.171855	http://www.genome.jp/kegg-bin/show_pathway?ko00565/K13519%09red/K00993%09red/K01115%09red
Arachidonic acid metabolism	KEGG PATHWAY	ko00590	6	185	0.653374	1	Cluster-44431.0|Cluster-40906.184176|Cluster-40906.24076|Cluster-39312.0|Cluster-40906.105870|Cluster-40906.143814	http://www.genome.jp/kegg-bin/show_pathway?ko00590/K00432%09red/K01254%09red/K18592%09red
Vitamin B6 metabolism	KEGG PATHWAY	ko00750	3	95	0.665159	1	Cluster-40906.66024|Cluster-38693.0|Cluster-40906.8916	http://www.genome.jp/kegg-bin/show_pathway?ko00750/K13248%09red/K00831%09red/K06215%09red
Limonene and pinene degradation	KEGG PATHWAY	ko00903	5	162	0.691179	1	Cluster-40906.97663|Cluster-40906.90251|Cluster-26915.0|Cluster-40906.12233|Cluster-40906.79265	http://www.genome.jp/kegg-bin/show_pathway?ko00903/K00128%09red
Carotenoid biosynthesis	KEGG PATHWAY	ko00906	8	257	0.703051	1	Cluster-40906.107347|Cluster-40906.126888|Cluster-40906.178322|Cluster-40906.113493|Cluster-40906.115481|Cluster-40906.154420|Cluster-40906.152131|Cluster-40906.94988	http://www.genome.jp/kegg-bin/show_pathway?ko00906/K09840%09red/K09842%09red/K02291%09red/K02293%09red/K06444%09red/K00514%09red/K09838%09red
Fatty acid degradation	KEGG PATHWAY	ko00071	17	528	0.705663	1	Cluster-40906.172156|Cluster-26915.0|Cluster-28189.0|Cluster-28187.0|Cluster-40906.196022|Cluster-40906.12233|Cluster-43362.0|Cluster-40906.213265|Cluster-40906.120302|Cluster-40906.97663|Cluster-26506.0|Cluster-40906.90251|Cluster-40906.196249|Cluster-40906.118473|Cluster-40906.131204|Cluster-40906.79265|Cluster-29424.0	http://www.genome.jp/kegg-bin/show_pathway?ko00071/K00249%09red/K00128%09red/K00232%09red/K10527%09red/K01897%09red/K00121%09red/K07513%09red/K00626%09red
Biotin metabolism	KEGG PATHWAY	ko00780	5	165	0.705947	1	Cluster-13974.1|Cluster-40157.0|Cluster-14483.3|Cluster-14483.0|Cluster-28421.0	http://www.genome.jp/kegg-bin/show_pathway?ko00780/K19562%09red/K01012%09red/K00059%09red
Non-homologous end-joining	KEGG PATHWAY	ko03450	3	103	0.715971	1	Cluster-41447.0|Cluster-40906.209597|Cluster-40906.93134	http://www.genome.jp/kegg-bin/show_pathway?ko03450/K04799%09red/K10884%09red/K10777%09red
SNARE interactions in vesicular transport	KEGG PATHWAY	ko04130	10	322	0.717873	1	Cluster-45900.0|Cluster-34141.0|Cluster-40906.95751|Cluster-40906.127405|Cluster-40906.7048|Cluster-24163.0|Cluster-40906.60771|Cluster-23374.0|Cluster-40906.31041|Cluster-40906.196129	http://www.genome.jp/kegg-bin/show_pathway?ko04130/K08495%09red/K08490%09red/K08504%09red/K08493%09red/K08489%09red/K08503%09red/K08515%09red/K08517%09red/K08516%09red
Caffeine metabolism	KEGG PATHWAY	ko00232	1	35	0.719553	1	Cluster-40906.56072	http://www.genome.jp/kegg-bin/show_pathway?ko00232/K00106%09red
Tryptophan metabolism	KEGG PATHWAY	ko00380	10	326	0.731363	1	Cluster-26915.0|Cluster-40906.78076|Cluster-40906.12233|Cluster-43362.0|Cluster-40906.97663|Cluster-40906.101293|Cluster-40906.90251|Cluster-22793.0|Cluster-40906.79265|Cluster-29424.0	http://www.genome.jp/kegg-bin/show_pathway?ko00380/K00164%09red/K00128%09red/K00626%09red/K03781%09red
N-Glycan biosynthesis	KEGG PATHWAY	ko00510	16	511	0.74031	1	Cluster-34737.0|Cluster-22695.0|Cluster-40906.114989|Cluster-20605.0|Cluster-41929.0|Cluster-13950.0|Cluster-40906.212338|Cluster-40906.24611|Cluster-12686.1|Cluster-40906.13401|Cluster-40906.212438|Cluster-40906.86497|Cluster-40906.175988|Cluster-38173.0|Cluster-40906.68613|Cluster-40906.202363	http://www.genome.jp/kegg-bin/show_pathway?ko00510/K03850%09red/K07441%09red/K03847%09red/K03844%09red/K00729%09red/K00737%09red/K12668%09red/K00721%09red/K07151%09red/K05546%09red/K01228%09red/K09659%09red/K01230%09red
Nicotinate and nicotinamide metabolism	KEGG PATHWAY	ko00760	6	206	0.747448	1	Cluster-38778.0|Cluster-40906.77247|Cluster-40906.13028|Cluster-8607.0|Cluster-40906.119547|Cluster-41513.0	http://www.genome.jp/kegg-bin/show_pathway?ko00760/K18550%09red/K00858%09red/K01950%09red
Nitrogen metabolism	KEGG PATHWAY	ko00910	13	423	0.747926	1	Cluster-9614.1|Cluster-40906.175286|Cluster-40906.203544|Cluster-40906.110230|Cluster-40906.167201|Cluster-40906.113737|Cluster-38242.0|Cluster-40906.173773|Cluster-40906.111064|Cluster-40906.105221|Cluster-40906.108695|Cluster-40906.108694|Cluster-40906.14702	http://www.genome.jp/kegg-bin/show_pathway?ko00910/K01673%09red/K00261%09red/K00264%09red/K00284%09red/K10534%09red/K01915%09red
Peroxisome	KEGG PATHWAY	ko04146	32	991	0.749572	1	Cluster-40906.113425|Cluster-40906.109656|Cluster-40906.101293|Cluster-40906.15744|Cluster-40906.120302|Cluster-40906.210431|Cluster-40906.133801|Cluster-40906.118473|Cluster-40906.131204|Cluster-23835.0|Cluster-43156.0|Cluster-27593.1|Cluster-40906.203331|Cluster-40906.105256|Cluster-40906.174405|Cluster-40906.196022|Cluster-40906.130986|Cluster-26670.0|Cluster-40906.211146|Cluster-40906.111502|…	http://www.genome.jp/kegg-bin/show_pathway?ko04146/K03781%09red/K05677%09red/K13348%09red/K13352%09red/K04565%09red/K11517%09red/K12261%09red/K04564%09red/K00106%09red/K00232%09red/K00830%09red/K13237%09red/K01897%09red/K13341%09red/K13342%09red/K07513%09red/K01640%09red/K00031%09red
Brassinosteroid biosynthesis	KEGG PATHWAY	ko00905	1	39	0.75651	1	Cluster-40906.55719	http://www.genome.jp/kegg-bin/show_pathway?ko00905/K09588%09red
Circadian rhythm - plant	KEGG PATHWAY	ko04712	12	401	0.77202	1	Cluster-40906.145352|Cluster-40906.68711|Cluster-40906.104965|Cluster-40906.111957|Cluster-34792.0|Cluster-40906.111184|Cluster-40906.109168|Cluster-25139.0|Cluster-40906.121611|Cluster-40906.123502|Cluster-40994.0|Cluster-40906.109317	http://www.genome.jp/kegg-bin/show_pathway?ko04712/K12133%09red/K03097%09red/K16241%09red/K12120%09red/K12126%09red/K12124%09red/K12129%09red/K03115%09red
Pentose phosphate pathway	KEGG PATHWAY	ko00030	21	683	0.788682	1	Cluster-40906.17378|Cluster-40906.140193|Cluster-28258.0|Cluster-40906.84362|Cluster-21685.0|Cluster-40906.16945|Cluster-40906.140051|Cluster-44055.0|Cluster-10774.0|Cluster-40906.114774|Cluster-26308.0|Cluster-27403.0|Cluster-40906.35129|Cluster-45658.0|Cluster-41439.0|Cluster-45859.0|Cluster-45140.0|Cluster-22262.0|Cluster-40906.123933|Cluster-40906.110574|Cluster-20636.4	http://www.genome.jp/kegg-bin/show_pathway?ko00030/K00851%09red/K01835%09red/K00615%09red/K01783%09red/K00895%09red/K01057%09red/K00948%09red/K01623%09red/K01624%09red/K01810%09red/K00036%09red/K00616%09red/K00033%09red
Glycerophospholipid metabolism	KEGG PATHWAY	ko00564	26	835	0.791037	1	Cluster-40906.144776|Cluster-40906.18415|Cluster-40906.127407|Cluster-11424.0|Cluster-6300.0|Cluster-40906.48283|Cluster-40906.19344|Cluster-40906.86754|Cluster-36254.0|Cluster-26010.1|Cluster-40906.14591|Cluster-40906.142486|Cluster-40906.160171|Cluster-40906.145596|Cluster-48175.0|Cluster-10623.0|Cluster-12957.0|Cluster-40906.123879|Cluster-23944.0|Cluster-40906.134743|Cluster-22952.0|Cluster-1…	http://www.genome.jp/kegg-bin/show_pathway?ko00564/K13519%09red/K00967%09red/K00006%09red/K18696%09red/K00894%09red/K06130%09red/K00993%09red/K01115%09red/K15728%09red/K13508%09red/K08744%09red/K00550%09red/K01613%09red/K13511%09red/K13513%09red/K00981%09red/K01049%09red
Starch and sucrose metabolism	KEGG PATHWAY	ko00500	49	1522	0.797112	1	Cluster-40906.116008|Cluster-40906.176936|Cluster-40906.75889|Cluster-40906.165878|Cluster-40906.117375|Cluster-40906.105430|Cluster-40906.110484|Cluster-40906.110485|Cluster-40906.110517|Cluster-40906.121608|Cluster-40906.136423|Cluster-40906.112485|Cluster-8560.0|Cluster-40906.156624|Cluster-40906.109742|Cluster-40906.27616|Cluster-40906.91085|Cluster-40906.87538|Cluster-40906.107539|Cluster-40…	http://www.genome.jp/kegg-bin/show_pathway?ko00500/K13648%09red/K01187%09red/K00844%09red/K00700%09red/K16055%09red/K00703%09red/K00705%09red/K01176%09red/K00688%09red/K01051%09red/K08678%09red/K05350%09red/K00963%09red/K01810%09red/K00695%09red/K05349%09red/K01835%09red/K00696%09red/K00975%09red/K01087%09red
Galactose metabolism	KEGG PATHWAY	ko00052	16	536	0.800477	1	Cluster-40906.189623|Cluster-15009.0|Cluster-40906.165878|Cluster-48128.0|Cluster-40906.110517|Cluster-40906.44152|Cluster-40906.121608|Cluster-40906.16945|Cluster-40906.13113|Cluster-40906.62797|Cluster-40906.204494|Cluster-40906.159842|Cluster-37247.1|Cluster-37247.0|Cluster-8560.0|Cluster-40906.97848	http://www.genome.jp/kegg-bin/show_pathway?ko00052/K01190%09red/K01187%09red/K00844%09red/K01835%09red/K00963%09red/K01785%09red/K12309%09red/K01784%09red/K00011%09red/K07407%09red
Plant-pathogen interaction	KEGG PATHWAY	ko04626	42	1324	0.809251	1	Cluster-40906.75095|Cluster-40906.5879|Cluster-40906.122430|Cluster-40906.61479|Cluster-40906.3140|Cluster-40906.128815|Cluster-40906.26297|Cluster-40906.101374|Cluster-40906.20690|Cluster-40906.82763|Cluster-41276.0|Cluster-40906.82969|Cluster-28795.0|Cluster-40906.162654|Cluster-40906.27946|Cluster-40906.126838|Cluster-40906.100694|Cluster-40906.105216|Cluster-40906.100698|Cluster-40906.100699|…	http://www.genome.jp/kegg-bin/show_pathway?ko04626/K04079%09red/K13459%09red/K09487%09red/K13412%09red/K13448%09red/K13429%09red/K04368%09red/K13449%09red/K05391%09red/K13458%09red/K13420%09red/K00864%09red/K13427%09red/K02183%09red
Glycolysis / Gluconeogenesis	KEGG PATHWAY	ko00010	44	1397	0.827141	1	Cluster-34542.0|Cluster-40906.101299|Cluster-42246.0|Cluster-40906.202421|Cluster-40906.98345|Cluster-45859.0|Cluster-40906.152195|Cluster-8560.0|Cluster-40906.199505|Cluster-40906.101301|Cluster-40906.117668|Cluster-40906.84362|Cluster-40906.108594|Cluster-40906.190545|Cluster-40906.108596|Cluster-40906.114774|Cluster-40906.13113|Cluster-40906.100918|Cluster-29605.0|Cluster-40906.97848|Cluster-4…	http://www.genome.jp/kegg-bin/show_pathway?ko00010/K01689%09red/K00895%09red/K01623%09red/K01624%09red/K01810%09red/K00873%09red/K00627%09red/K00134%09red/K01835%09red/K03103%09red/K01895%09red/K00844%09red/K01792%09red/K00927%09red/K01803%09red/K00161%09red/K00162%09red/K00128%09red/K01785%09red/K00382%09red/K00121%09red/K15633%09red
Purine metabolism	KEGG PATHWAY	ko00230	50	1577	0.82922	1	Cluster-40906.143365|Cluster-40906.12384|Cluster-40906.101299|Cluster-8184.0|Cluster-26027.1|Cluster-8502.0|Cluster-34541.0|Cluster-38559.0|Cluster-40906.111659|Cluster-29479.0|Cluster-40906.201946|Cluster-40906.133389|Cluster-49465.0|Cluster-40906.109265|Cluster-15070.0|Cluster-40906.70625|Cluster-40906.101301|Cluster-21685.0|Cluster-40906.37963|Cluster-32202.1|Cluster-43094.0|Cluster-26308.0|Cl…	http://www.genome.jp/kegg-bin/show_pathway?ko00230/K00856%09red/K00764%09red/K00088%09red/K01466%09red/K03007%09red/K00602%09red/K01939%09red/K00939%09red/K00873%09red/K03008%09red/K01835%09red/K01952%09red/K01951%09red/K02999%09red/K01490%09red/K01756%09red/K02684%09red/K01514%09red/K03015%09red/K03014%09red/K03017%09red/K03010%09red/K03013%09red/K00942%09red/K00940%09red/K00948%09red/K03018%09r…
Terpenoid backbone biosynthesis	KEGG PATHWAY	ko00900	13	458	0.833944	1	Cluster-44512.0|Cluster-29159.0|Cluster-21876.0|Cluster-40906.108309|Cluster-40906.141582|Cluster-40906.105679|Cluster-43362.0|Cluster-40906.28486|Cluster-40906.17786|Cluster-40906.210639|Cluster-40906.105677|Cluster-48838.0|Cluster-29424.0	http://www.genome.jp/kegg-bin/show_pathway?ko00900/K06013%09red/K00787%09red/K01597%09red/K03527%09red/K03526%09red/K01641%09red/K00021%09red/K00626%09red/K11778%09red
Glycosphingolipid biosynthesis - ganglio series	KEGG PATHWAY	ko00604	1	51	0.840651	1	Cluster-48128.0	http://www.genome.jp/kegg-bin/show_pathway?ko00604/K12309%09red
Sesquiterpenoid and triterpenoid biosynthesis	KEGG PATHWAY	ko00909	5	200	0.842112	1	Cluster-7549.0|Cluster-42391.0|Cluster-40906.122227|Cluster-40906.81969|Cluster-40906.142859	http://www.genome.jp/kegg-bin/show_pathway?ko00909/K00511%09red/K15813%09red/K15803%09red/K00801%09red
Lysine biosynthesis	KEGG PATHWAY	ko00300	3	134	0.857879	1	Cluster-33927.0|Cluster-40906.165396|Cluster-37050.0	http://www.genome.jp/kegg-bin/show_pathway?ko00300/K00928%09red/K12524%09red/K00133%09red
Other glycan degradation	KEGG PATHWAY	ko00511	7	275	0.860667	1	Cluster-40906.189623|Cluster-40906.44269|Cluster-40906.44268|Cluster-48128.0|Cluster-40906.44152|Cluster-40906.70452|Cluster-40906.209639	http://www.genome.jp/kegg-bin/show_pathway?ko00511/K17108%09red/K12309%09red/K01191%09red/K01206%09red/K01190%09red
Basal transcription factors	KEGG PATHWAY	ko03022	13	479	0.873681	1	Cluster-40906.143244|Cluster-8226.0|Cluster-30607.0|Cluster-40906.187717|Cluster-40906.73746|Cluster-32964.0|Cluster-32964.1|Cluster-6616.0|Cluster-40906.95515|Cluster-21474.0|Cluster-18099.0|Cluster-40906.177063|Cluster-38045.0	http://www.genome.jp/kegg-bin/show_pathway?ko03022/K10842%09red/K03143%09red/K03141%09red/K03142%09red/K03134%09red/K03120%09red/K03123%09red/K03131%09red/K03129%09red/K02202%09red/K03133%09red
Anthocyanin biosynthesis	KEGG PATHWAY	ko00942	1	58	0.87557	1	Cluster-40906.184530	http://www.genome.jp/kegg-bin/show_pathway?ko00942/K12338%09red
Fatty acid biosynthesis	KEGG PATHWAY	ko00061	10	385	0.880837	1	Cluster-40906.107568|Cluster-40906.120302|Cluster-36974.0|Cluster-40906.118473|Cluster-40906.138599|Cluster-28421.0|Cluster-40157.0|Cluster-40906.196022|Cluster-40906.31730|Cluster-40906.196249	http://www.genome.jp/kegg-bin/show_pathway?ko00061/K01897%09red/K10781%09red/K11262%09red/K01962%09red/K00059%09red
Regulation of autophagy	KEGG PATHWAY	ko04140	11	422	0.887597	1	Cluster-14797.0|Cluster-40906.79202|Cluster-9220.0|Cluster-40906.100691|Cluster-43429.0|Cluster-39339.0|Cluster-40906.100688|Cluster-40906.100685|Cluster-40906.201850|Cluster-7571.1|Cluster-26267.0	http://www.genome.jp/kegg-bin/show_pathway?ko04140/K08341%09red/K08343%09red/K07198%09red/K00914%09red
Sulfur relay system	KEGG PATHWAY	ko04122	2	105	0.889371	1	Cluster-32723.0|Cluster-37791.0	http://www.genome.jp/kegg-bin/show_pathway?ko04122/K04487%09red/K11996%09red
Fructose and mannose metabolism	KEGG PATHWAY	ko00051	21	748	0.893062	1	Cluster-34542.0|Cluster-27403.0|Cluster-40906.123933|Cluster-34747.0|Cluster-40906.84362|Cluster-40906.114774|Cluster-40906.159955|Cluster-40906.95709|Cluster-37247.0|Cluster-29193.0|Cluster-40906.117671|Cluster-40906.13113|Cluster-39535.0|Cluster-10042.1|Cluster-40906.97848|Cluster-40906.117668|Cluster-37247.1|Cluster-14266.0|Cluster-8560.0|Cluster-40906.110574|Cluster-45859.0	http://www.genome.jp/kegg-bin/show_pathway?ko00051/K00966%09red/K00844%09red/K01103%09red/K01803%09red/K00895%09red/K00008%09red/K01623%09red/K01624%09red/K00011%09red/K17497%09red
RNA polymerase	KEGG PATHWAY	ko03020	12	463	0.89991	1	Cluster-29058.0|Cluster-40906.83362|Cluster-8184.0|Cluster-26027.1|Cluster-10041.0|Cluster-32202.1|Cluster-40906.57627|Cluster-38559.0|Cluster-40906.152305|Cluster-29479.0|Cluster-40906.2879|Cluster-6282.0	http://www.genome.jp/kegg-bin/show_pathway?ko03020/K03015%09red/K03007%09red/K03020%09red/K03014%09red/K03017%09red/K03010%09red/K03013%09red/K02999%09red/K03018%09red/K03008%09red/K03025%09red
beta-Alanine metabolism	KEGG PATHWAY	ko00410	15	567	0.907245	1	Cluster-26915.0|Cluster-40906.204645|Cluster-28189.0|Cluster-40906.68907|Cluster-26754.0|Cluster-40906.12233|Cluster-40906.99004|Cluster-40906.103142|Cluster-40906.97663|Cluster-40906.130689|Cluster-48183.0|Cluster-37088.9|Cluster-40906.90251|Cluster-40906.79265|Cluster-40906.99020	http://www.genome.jp/kegg-bin/show_pathway?ko00410/K00249%09red/K00140%09red/K05605%09red/K08660%09red/K00128%09red/K01431%09red/K01580%09red/K00797%09red
Cyanoamino acid metabolism	KEGG PATHWAY	ko00460	9	369	0.909849	1	Cluster-40906.73217|Cluster-40906.91085|Cluster-48727.0|Cluster-40906.114967|Cluster-40906.138559|Cluster-40906.24076|Cluster-40906.112626|Cluster-40906.108127|Cluster-40906.98109	http://www.genome.jp/kegg-bin/show_pathway?ko00460/K00600%09red/K05349%09red/K05350%09red/K13034%09red/K18592%09red
Isoquinoline alkaloid biosynthesis	KEGG PATHWAY	ko00950	6	267	0.914306	1	Cluster-14855.0|Cluster-40906.176529|Cluster-40906.124202|Cluster-40906.168776|Cluster-40906.207454|Cluster-40906.66774	http://www.genome.jp/kegg-bin/show_pathway?ko00950/K13384%09red/K14455%09red/K14454%09red/K00815%09red
Thiamine metabolism	KEGG PATHWAY	ko00730	3	157	0.91865	1	Cluster-40906.60419|Cluster-40906.109956|Cluster-37791.0	http://www.genome.jp/kegg-bin/show_pathway?ko00730/K04487%09red/K00878%09red/K03147%09red
Phenylalanine metabolism	KEGG PATHWAY	ko00360	10	418	0.92921	1	Cluster-42087.0|Cluster-13039.0|Cluster-40906.123341|Cluster-14855.0|Cluster-40906.176529|Cluster-39545.0|Cluster-40906.124202|Cluster-40906.207454|Cluster-40906.66774|Cluster-40906.57452	http://www.genome.jp/kegg-bin/show_pathway?ko00360/K14455%09red/K14454%09red/K00074%09red/K00815%09red/K07253%09red/K00588%09red/K18606%09red/K10775%09red
Cell cycle - Caulobacter	KEGG PATHWAY	ko04112	7	314	0.930723	1	Cluster-40906.124307|Cluster-40906.124282|Cluster-40906.123154|Cluster-40906.81663|Cluster-40906.151307|Cluster-40906.121534|Cluster-47783.0	http://www.genome.jp/kegg-bin/show_pathway?ko04112/K01358%09red/K01338%09red
Carbon fixation in photosynthetic organisms	KEGG PATHWAY	ko00710	29	1063	0.945977	1	Cluster-34542.0|Cluster-40906.176529|Cluster-45859.0|Cluster-40906.117668|Cluster-40906.17378|Cluster-28258.0|Cluster-40906.153932|Cluster-40906.207454|Cluster-40906.108596|Cluster-40906.67691|Cluster-20636.4|Cluster-40906.128643|Cluster-40906.118303|Cluster-40906.202421|Cluster-14855.0|Cluster-40906.114774|Cluster-40906.110574|Cluster-40906.124202|Cluster-40906.117671|Cluster-32037.0|Cluster-306…	http://www.genome.jp/kegg-bin/show_pathway?ko00710/K00134%09red/K14455%09red/K14454%09red/K01006%09red/K01100%09red/K00814%09red/K01803%09red/K01783%09red/K01623%09red/K00029%09red/K00028%09red/K00927%09red/K00615%09red/K01624%09red/K00026%09red/K05298%09red
Monoterpenoid biosynthesis	KEGG PATHWAY	ko00902	1	84	0.950363	1	Cluster-40906.82020	http://www.genome.jp/kegg-bin/show_pathway?ko00902/K15095%09red
Zeatin biosynthesis	KEGG PATHWAY	ko00908	1	84	0.950363	1	Cluster-40906.102137	http://www.genome.jp/kegg-bin/show_pathway?ko00908/K00791%09red
Pentose and glucuronate interconversions	KEGG PATHWAY	ko00040	14	585	0.955787	1	Cluster-26915.0|Cluster-40906.105430|Cluster-40906.159955|Cluster-40906.12233|Cluster-40906.110517|Cluster-40906.121608|Cluster-34747.0|Cluster-40906.97663|Cluster-28258.0|Cluster-37247.1|Cluster-37247.0|Cluster-40906.90251|Cluster-40906.79265|Cluster-40906.204494	http://www.genome.jp/kegg-bin/show_pathway?ko00040/K00963%09red/K00008%09red/K00128%09red/K01051%09red/K01783%09red/K00011%09red
Tropane, piperidine and pyridine alkaloid biosynthesis	KEGG PATHWAY	ko00960	7	344	0.961345	1	Cluster-42087.0|Cluster-14855.0|Cluster-40906.176529|Cluster-40906.124202|Cluster-40906.207454|Cluster-40906.90305|Cluster-40906.66774	http://www.genome.jp/kegg-bin/show_pathway?ko00960/K18606%09red/K14455%09red/K14454%09red/K08081%09red/K00815%09red
Photosynthesis - antenna proteins	KEGG PATHWAY	ko00196	7	353	0.967775	1	Cluster-40906.110607|Cluster-40906.117611|Cluster-40906.110608|Cluster-40906.104254|Cluster-40906.105198|Cluster-40906.105973|Cluster-40906.104252	http://www.genome.jp/kegg-bin/show_pathway?ko00196/K08912%09red
Homologous recombination	KEGG PATHWAY	ko03440	9	431	0.969936	1	Cluster-40906.143365|Cluster-40906.164109|Cluster-40906.4901|Cluster-40906.4900|Cluster-49537.0|Cluster-40906.141221|Cluster-33768.0|Cluster-40906.42140|Cluster-40906.4897	http://www.genome.jp/kegg-bin/show_pathway?ko03440/K03553%09red/K10740%09red/K10873%09red/K07466%09red/K10870%09red/K03655%09red/K03505%09red
Cutin, suberine and wax biosynthesis	KEGG PATHWAY	ko00073	3	199	0.972612	1	Cluster-40906.189144|Cluster-45952.0|Cluster-40906.160889	http://www.genome.jp/kegg-bin/show_pathway?ko00073/K17991%09red/K15398%09red/K15404%09red
Tyrosine metabolism	KEGG PATHWAY	ko00350	11	512	0.974125	1	Cluster-42087.0|Cluster-40906.57452|Cluster-14855.0|Cluster-40906.176529|Cluster-40906.124202|Cluster-40906.213265|Cluster-40906.207454|Cluster-45411.0|Cluster-40906.66774|Cluster-35077.0|Cluster-35077.1	http://www.genome.jp/kegg-bin/show_pathway?ko00350/K14455%09red/K14454%09red/K00545%09red/K00815%09red/K07253%09red/K00121%09red/K18606%09red/K01557%09red
Glycosphingolipid biosynthesis - globo series	KEGG PATHWAY	ko00603	1	105	0.976378	1	Cluster-40906.159842	http://www.genome.jp/kegg-bin/show_pathway?ko00603/K07407%09red
Diterpenoid biosynthesis	KEGG PATHWAY	ko00904	1	106	0.977198	1	Cluster-40906.90228	http://www.genome.jp/kegg-bin/show_pathway?ko00904/K17961%09red
Sphingolipid metabolism	KEGG PATHWAY	ko00600	7	374	0.979158	1	Cluster-40906.189623|Cluster-48128.0|Cluster-40906.44152|Cluster-40906.70452|Cluster-31188.0|Cluster-47959.0|Cluster-40906.159842	http://www.genome.jp/kegg-bin/show_pathway?ko00600/K01190%09red/K00654%09red/K04713%09red/K12309%09red/K07407%09red/K17108%09red
Linoleic acid metabolism	KEGG PATHWAY	ko00591	1	112	0.981558	1	Cluster-40906.53578	http://www.genome.jp/kegg-bin/show_pathway?ko00591/K00454%09red
Ascorbate and aldarate metabolism	KEGG PATHWAY	ko00053	10	495	0.981968	1	Cluster-40906.117171|Cluster-26915.0|Cluster-40906.128470|Cluster-6939.0|Cluster-40906.12233|Cluster-40906.97663|Cluster-40906.117222|Cluster-40906.111306|Cluster-40906.90251|Cluster-40906.79265	http://www.genome.jp/kegg-bin/show_pathway?ko00053/K00128%09red/K14190%09red/K10047%09red/K00434%09red
Pyrimidine metabolism	KEGG PATHWAY	ko00240	29	1156	0.982466	1	Cluster-19877.0|Cluster-40906.143365|Cluster-8184.0|Cluster-26027.1|Cluster-8318.0|Cluster-38559.0|Cluster-29479.0|Cluster-40906.201946|Cluster-49465.0|Cluster-31557.0|Cluster-38676.0|Cluster-32202.1|Cluster-43094.0|Cluster-40906.122752|Cluster-40906.84724|Cluster-35452.0|Cluster-29058.0|Cluster-40906.83362|Cluster-44065.0|Cluster-47610.0|Cluster-40906.103142|Cluster-40906.152305|Cluster-40906.57…	http://www.genome.jp/kegg-bin/show_pathway?ko00240/K03020%09red/K03007%09red/K03025%09red/K01937%09red/K00876%09red/K03008%09red/K13800%09red/K11541%09red/K01493%09red/K02999%09red/K02684%09red/K03015%09red/K03014%09red/K03017%09red/K03010%09red/K03013%09red/K01431%09red/K00940%09red/K03018%09red/K00384%09red/K00254%09red/K10808%09red/K01520%09red/K13421%09red/K10807%09red/K03505%09red
Base excision repair	KEGG PATHWAY	ko03410	6	359	0.987939	1	Cluster-40906.143365|Cluster-15322.0|Cluster-41660.0|Cluster-41447.0|Cluster-40906.86084|Cluster-36905.0	http://www.genome.jp/kegg-bin/show_pathway?ko03410/K04799%09red/K10802%09red/K10563%09red/K04802%09red/K03648%09red/K03505%09red
Ubiquinone and other terpenoid-quinone biosynthesis	KEGG PATHWAY	ko00130	7	436	0.994693	1	Cluster-31474.0|Cluster-42087.0|Cluster-6484.0|Cluster-48294.0|Cluster-22216.0|Cluster-40906.66774|Cluster-40906.121670	http://www.genome.jp/kegg-bin/show_pathway?ko00130/K06126%09red/K06134%09red/K00591%09red/K00815%09red/K09833%09red/K06127%09red/K18606%09red
alpha-Linolenic acid metabolism	KEGG PATHWAY	ko00592	6	399	0.995296	1	Cluster-40906.120677|Cluster-40906.172156|Cluster-28187.0|Cluster-40906.53578|Cluster-26506.0|Cluster-40906.131204	http://www.genome.jp/kegg-bin/show_pathway?ko00592/K08241%09red/K00232%09red/K07513%09red/K00454%09red/K10527%09red
Sulfur metabolism	KEGG PATHWAY	ko00920	5	377	0.997288	1	Cluster-22215.0|Cluster-30970.0|Cluster-22008.0|Cluster-40906.98109|Cluster-40906.195137	http://www.genome.jp/kegg-bin/show_pathway?ko00920/K13034%09red/K05907%09red/K08738%09red/K01738%09red
Stilbenoid, diarylheptanoid and gingerol biosynthesis	KEGG PATHWAY	ko00945	1	167	0.997366	1	Cluster-40906.123341	http://www.genome.jp/kegg-bin/show_pathway?ko00945/K00588%09red
Flavonoid biosynthesis	KEGG PATHWAY	ko00941	1	182	0.998451	1	Cluster-40906.123341	http://www.genome.jp/kegg-bin/show_pathway?ko00941/K00588%09red
Folate biosynthesis	KEGG PATHWAY	ko00790	1	219	0.999582	1	Cluster-40906.10050	http://www.genome.jp/kegg-bin/show_pathway?ko00790/K13950%09red
Glycosylphosphatidylinositol(GPI)-anchor biosynthesis	KEGG PATHWAY	ko00563	1	267	0.999924	1	Cluster-40989.0	http://www.genome.jp/kegg-bin/show_pathway?ko00563/K05283%09red
Phenylpropanoid biosynthesis	KEGG PATHWAY	ko00940	9	712	0.999943	1	Cluster-40906.73217|Cluster-40906.91085|Cluster-40906.123341|Cluster-40906.18162|Cluster-39545.0|Cluster-40906.188629|Cluster-32812.0|Cluster-45213.0|Cluster-40906.164216	http://www.genome.jp/kegg-bin/show_pathway?ko00940/K00588%09red/K10775%09red/K00083%09red/K12355%09red/K11188%09red/K05350%09red/K00430%09red/K05349%09red
Photosynthesis	KEGG PATHWAY	ko00195	5	526	0.999953	1	Cluster-40906.110044|Cluster-40906.133903|Cluster-40906.110055|Cluster-40906.5468|Cluster-40906.45917	http://www.genome.jp/kegg-bin/show_pathway?ko00195/K02639%09red/K02108%09red/K03542%09red/K08901%09red/K02705%09red
Plant hormone signal transduction	KEGG PATHWAY	ko04075	15	1228	1	1	Cluster-35925.6|Cluster-40906.5879|Cluster-40906.129197|Cluster-40906.214894|Cluster-40906.75434|Cluster-40906.54693|Cluster-40906.101534|Cluster-40906.207879|Cluster-40906.71308|Cluster-40906.68711|Cluster-40906.146954|Cluster-40906.128560|Cluster-40906.56443|Cluster-40906.194572|Cluster-40906.124407	http://www.genome.jp/kegg-bin/show_pathway?ko04075/K14487%09red/K14494%09red/K14484%09red/K14503%09red/K14493%09red/K14506%09red/K14498%09red/K14489%09red/K12126%09red/K13449%09red/K14491%09red/K14486%09red
--------------------
#Term	Database	ID	Input number	Background number	P-Value	Corrected P-Value	Input	Hyperlink
--------------------
#Term	Database	ID	Input number	Background number	P-Value	Corrected P-Value	Input	Hyperlink
--------------------

## Sheet: N0 vs N60.DEG_KEGG_pathway_e
##Databases: KEGG PATHWAY
##Statistical test method: hypergeometric test / Fisher's exact test
##FDR correction method: Benjamini and Hochberg
#Term	Database	ID	Input number	Background number	P-Value	Corrected P-Value	Input	Hyperlink
Starch and sucrose metabolism	KEGG PATHWAY	ko00500	54	1522	6.68103e-05	0.00761637	Cluster-40906.116008|Cluster-40906.60026|Cluster-40906.130345|Cluster-40906.107337|Cluster-40906.51126|Cluster-40906.29630|Cluster-40906.27996|Cluster-40906.60025|Cluster-40906.27994|Cluster-40906.130348|Cluster-40906.121608|Cluster-40906.93351|Cluster-40906.133049|Cluster-40906.173621|Cluster-40906.97132|Cluster-40906.192894|Cluster-40906.65151|Cluster-40906.49888|Cluster-40906.156625|Cluster-40…	http://www.genome.jp/kegg-bin/show_pathway?ko00500/K18447%09red/K01177%09red/K13648%09red/K15920%09red/K00963%09red/K08678%09red/K08679%09red/K00975%09red/K00703%09red/K00705%09red/K00700%09red/K01051%09red/K01188%09red/K05350%09red/K01213%09red/K01193%09red/K00688%09red/K00695%09red/K00696%09red/K16055%09red/K01087%09red
Cutin, suberine and wax biosynthesis	KEGG PATHWAY	ko00073	13	199	0.000312264	0.0177991	Cluster-40906.146491|Cluster-40906.146489|Cluster-40906.146488|Cluster-40906.73702|Cluster-40906.146487|Cluster-40906.117119|Cluster-40906.142853|Cluster-40906.123534|Cluster-40906.164108|Cluster-40906.152082|Cluster-40906.189144|Cluster-40906.62934|Cluster-40906.62933	http://www.genome.jp/kegg-bin/show_pathway?ko00073/K15398%09red/K13407%09red/K15400%09red/K15404%09red
Limonene and pinene degradation	KEGG PATHWAY	ko00903	10	162	0.00220244	0.0672629	Cluster-40906.51064|Cluster-40906.51062|Cluster-40906.165063|Cluster-40906.136781|Cluster-40906.97663|Cluster-40906.62432|Cluster-40906.62433|Cluster-40906.180324|Cluster-40906.180919|Cluster-40906.101583	http://www.genome.jp/kegg-bin/show_pathway?ko00903/K00128%09red/K00517%09red
Pentose and glucuronate interconversions	KEGG PATHWAY	ko00040	23	585	0.0023601	0.0672629	Cluster-40906.102441|Cluster-40906.60026|Cluster-40906.130345|Cluster-40906.105430|Cluster-40906.60025|Cluster-40906.130348|Cluster-40906.121608|Cluster-40906.97132|Cluster-40906.138576|Cluster-40906.165063|Cluster-40906.138999|Cluster-40906.57960|Cluster-40906.157800|Cluster-40906.136781|Cluster-40906.101583|Cluster-40906.95869|Cluster-40906.159955|Cluster-40906.180919|Cluster-40906.215948|Clust…	http://www.genome.jp/kegg-bin/show_pathway?ko00040/K00963%09red/K01213%09red/K00008%09red/K00128%09red/K01051%09red/K01728%09red
Porphyrin and chlorophyll metabolism	KEGG PATHWAY	ko00860	19	530	0.013013	0.296697	Cluster-40906.118198|Cluster-40906.121031|Cluster-40906.34065|Cluster-40906.27543|Cluster-40906.192599|Cluster-40906.85731|Cluster-40906.118566|Cluster-40906.109654|Cluster-40906.166496|Cluster-40906.55550|Cluster-40906.92673|Cluster-40906.93092|Cluster-40906.114395|Cluster-40906.97599|Cluster-40906.110143|Cluster-40906.95660|Cluster-40906.133385|Cluster-40906.71721|Cluster-40906.92649	http://www.genome.jp/kegg-bin/show_pathway?ko00860/K02492%09red/K00231%09red/K03403%09red/K01698%09red/K04035%09red/K13606%09red/K18010%09red/K13600%09red/K01885%09red/K19073%09red/K01772%09red/K01845%09red/K00218%09red
Protein processing in endoplasmic reticulum	KEGG PATHWAY	ko04141	52	1928	0.0211735	0.335752	Cluster-40906.28861|Cluster-40906.60494|Cluster-40906.146874|Cluster-40906.103775|Cluster-40906.113733|Cluster-40906.86961|Cluster-40906.122256|Cluster-40906.103773|Cluster-40906.109473|Cluster-40906.191121|Cluster-40906.50025|Cluster-40906.114628|Cluster-40906.50028|Cluster-40906.19007|Cluster-40906.33248|Cluster-40906.97209|Cluster-40906.83547|Cluster-40906.150633|Cluster-40906.61164|Cluster-40…	http://www.genome.jp/kegg-bin/show_pathway?ko04141/K11718%09red/K09490%09red/K04523%09red/K09481%09red/K13989%09red/K03094%09red/K10956%09red/K10666%09red/K04554%09red/K13993%09red/K14007%09red/K07151%09red/K14018%09red/K09487%09red/K04079%09red/K09580%09red/K01230%09red/K08288%09red/K03283%09red
Stilbenoid, diarylheptanoid and gingerol biosynthesis	KEGG PATHWAY	ko00945	8	167	0.0225089	0.335752	Cluster-40906.51064|Cluster-40906.51062|Cluster-40906.108772|Cluster-40906.36643|Cluster-40906.108762|Cluster-40906.62432|Cluster-40906.62433|Cluster-40906.180324	http://www.genome.jp/kegg-bin/show_pathway?ko00945/K13065%09red/K00517%09red
Fatty acid degradation	KEGG PATHWAY	ko00071	18	528	0.0235616	0.335752	Cluster-40906.172156|Cluster-40906.172166|Cluster-40906.27247|Cluster-40906.50952|Cluster-40906.172175|Cluster-40906.136781|Cluster-40906.22259|Cluster-40906.103666|Cluster-40906.165063|Cluster-40906.97663|Cluster-40906.125766|Cluster-40906.128608|Cluster-40906.79003|Cluster-40906.125767|Cluster-40906.172164|Cluster-40906.180919|Cluster-40906.96315|Cluster-40906.101583	http://www.genome.jp/kegg-bin/show_pathway?ko00071/K00001%09red/K00128%09red/K00232%09red/K10527%09red/K01897%09red/K00626%09red
Photosynthesis - antenna proteins	KEGG PATHWAY	ko00196	13	353	0.0297074	0.344963	Cluster-40906.85905|Cluster-40906.108806|Cluster-40906.109999|Cluster-40906.111422|Cluster-40906.117611|Cluster-40906.110608|Cluster-40906.102413|Cluster-40906.105145|Cluster-40906.111094|Cluster-40906.96908|Cluster-40906.110947|Cluster-40906.110946|Cluster-40906.96027	http://www.genome.jp/kegg-bin/show_pathway?ko00196/K08908%09red/K08909%09red/K08907%09red/K08916%09red/K08913%09red/K08912%09red
Zeatin biosynthesis	KEGG PATHWAY	ko00908	5	84	0.0307287	0.344963	Cluster-40906.10679|Cluster-40906.130584|Cluster-40906.179931|Cluster-40906.190475|Cluster-40906.146645	http://www.genome.jp/kegg-bin/show_pathway?ko00908/K00279%09red/K00791%09red/K13493%09red
Anthocyanin biosynthesis	KEGG PATHWAY	ko00942	4	58	0.0332859	0.344963	Cluster-40906.162345|Cluster-40906.184529|Cluster-40906.128216|Cluster-40906.33459	http://www.genome.jp/kegg-bin/show_pathway?ko00942/K12338%09red/K12930%09red
C5-Branched dibasic acid metabolism	KEGG PATHWAY	ko00660	4	60	0.0367869	0.349476	Cluster-40906.148525|Cluster-40906.148527|Cluster-40906.125639|Cluster-40906.148532	http://www.genome.jp/kegg-bin/show_pathway?ko00660/K01653%09red/K01703%09red
Taurine and hypotaurine metabolism	KEGG PATHWAY	ko00430	6	129	0.0501846	0.44008	Cluster-40906.71392|Cluster-40906.8623|Cluster-40906.99006|Cluster-40906.56004|Cluster-40906.99019|Cluster-40906.174068	http://www.genome.jp/kegg-bin/show_pathway?ko00430/K10712%09red/K01580%09red/K18592%09red
Amino sugar and nucleotide sugar metabolism	KEGG PATHWAY	ko00520	26	939	0.0657834	0.510727	Cluster-40906.29630|Cluster-40906.27996|Cluster-40906.126679|Cluster-40906.27994|Cluster-40906.121608|Cluster-40906.173621|Cluster-40906.97132|Cluster-40906.192894|Cluster-40906.65151|Cluster-40906.27616|Cluster-40906.107619|Cluster-40906.210208|Cluster-40906.144618|Cluster-40906.187700|Cluster-40906.118827|Cluster-40906.85910|Cluster-40906.134465|Cluster-40906.29626|Cluster-40906.174792|Cluster-…	http://www.genome.jp/kegg-bin/show_pathway?ko00520/K00972%09red/K01183%09red/K00326%09red/K13648%09red/K15920%09red/K00963%09red/K08678%09red/K08679%09red/K00975%09red/K12373%09red/K12448%09red/K12450%09red
Flavonoid biosynthesis	KEGG PATHWAY	ko00941	7	182	0.0793422	0.510727	Cluster-40906.108772|Cluster-40906.131134|Cluster-40906.119742|Cluster-40906.148935|Cluster-40906.36643|Cluster-40906.108762|Cluster-40906.119739	http://www.genome.jp/kegg-bin/show_pathway?ko00941/K00475%09red/K13065%09red/K00660%09red
Galactose metabolism	KEGG PATHWAY	ko00052	16	536	0.0794138	0.510727	Cluster-40906.19328|Cluster-40906.184583|Cluster-40906.187280|Cluster-40906.60753|Cluster-40906.51126|Cluster-40906.201115|Cluster-40906.121608|Cluster-40906.20077|Cluster-40906.60751|Cluster-40906.154471|Cluster-40906.154470|Cluster-40906.38646|Cluster-40906.97132|Cluster-40906.110517|Cluster-40906.154469|Cluster-40906.184587	http://www.genome.jp/kegg-bin/show_pathway?ko00052/K01193%09red/K00963%09red/K18819%09red/K01785%09red/K07407%09red/K06617%09red
Ascorbate and aldarate metabolism	KEGG PATHWAY	ko00053	15	495	0.0794943	0.510727	Cluster-40906.192314|Cluster-40906.117229|Cluster-40906.117228|Cluster-40906.165063|Cluster-40906.128470|Cluster-40906.136781|Cluster-40906.128472|Cluster-40906.124187|Cluster-40906.129947|Cluster-40906.104536|Cluster-40906.97663|Cluster-40906.117222|Cluster-40906.180919|Cluster-40906.48028|Cluster-40906.101583	http://www.genome.jp/kegg-bin/show_pathway?ko00053/K00128%09red/K14190%09red/K10047%09red/K00434%09red
Biosynthesis of unsaturated fatty acids	KEGG PATHWAY	ko01040	9	262	0.0871473	0.510727	Cluster-40906.121362|Cluster-40906.162363|Cluster-40906.50952|Cluster-40906.103666|Cluster-40906.194923|Cluster-40906.88783|Cluster-40906.88785|Cluster-40906.88795|Cluster-40906.121366	http://www.genome.jp/kegg-bin/show_pathway?ko01040/K10256%09red/K00232%09red/K01068%09red/K10251%09red/K10258%09red
ABC transporters	KEGG PATHWAY	ko02010	8	225	0.0890987	0.510727	Cluster-40906.194714|Cluster-40906.80405|Cluster-40906.95025|Cluster-40906.162437|Cluster-40906.59547|Cluster-40906.115117|Cluster-40906.108793|Cluster-40906.108791	http://www.genome.jp/kegg-bin/show_pathway?ko02010/K05655%09red/K05658%09red/K05665%09red
Glycerolipid metabolism	KEGG PATHWAY	ko00561	17	588	0.0896012	0.510727	Cluster-40906.19328|Cluster-40906.101314|Cluster-40906.112320|Cluster-40906.165063|Cluster-40906.113120|Cluster-40906.152225|Cluster-40906.101182|Cluster-40906.100284|Cluster-40906.113126|Cluster-40906.98173|Cluster-40906.97663|Cluster-40906.61710|Cluster-40906.136781|Cluster-40906.152228|Cluster-40906.180919|Cluster-40906.101583|Cluster-40906.112319	http://www.genome.jp/kegg-bin/show_pathway?ko00561/K00679%09red/K15918%09red/K03715%09red/K00128%09red/K13508%09red/K07407%09red/K00863%09red/K15728%09red/K00864%09red
Glutathione metabolism	KEGG PATHWAY	ko00480	19	681	0.0979214	0.531574	Cluster-40906.192314|Cluster-40906.117229|Cluster-40906.127326|Cluster-40906.162924|Cluster-40906.176943|Cluster-40906.162929|Cluster-40906.124187|Cluster-40906.129947|Cluster-40906.127322|Cluster-40906.87559|Cluster-40906.117228|Cluster-40906.209761|Cluster-40906.79849|Cluster-40906.117222|Cluster-40906.87543|Cluster-40906.174068|Cluster-40906.48028|Cluster-40906.182986|Cluster-40906.87544	http://www.genome.jp/kegg-bin/show_pathway?ko00480/K18592%09red/K00797%09red/K00799%09red/K00383%09red/K00432%09red/K00434%09red
alpha-Linolenic acid metabolism	KEGG PATHWAY	ko00592	12	399	0.112129	0.58103	Cluster-40906.120677|Cluster-40906.172156|Cluster-40906.50952|Cluster-40906.120689|Cluster-40906.172175|Cluster-40906.11358|Cluster-40906.172166|Cluster-40906.103666|Cluster-40906.133155|Cluster-40906.172164|Cluster-37714.0|Cluster-40906.123696	http://www.genome.jp/kegg-bin/show_pathway?ko00592/K05894%09red/K08241%09red/K00232%09red/K00454%09red/K10527%09red/K10525%09red
Plant-pathogen interaction	KEGG PATHWAY	ko04626	33	1324	0.121178	0.586063	Cluster-23577.0|Cluster-40906.61474|Cluster-40906.61472|Cluster-40906.103774|Cluster-40906.103775|Cluster-40906.150633|Cluster-40906.122431|Cluster-40906.61479|Cluster-40906.103773|Cluster-40906.101374|Cluster-40906.61869|Cluster-40906.162505|Cluster-40906.122429|Cluster-40906.175859|Cluster-40906.27946|Cluster-40906.31341|Cluster-40906.57949|Cluster-40906.113522|Cluster-40906.83443|Cluster-40906…	http://www.genome.jp/kegg-bin/show_pathway?ko04626/K04079%09red/K13414%09red/K09487%09red/K13449%09red/K13412%09red/K18835%09red/K13448%09red/K12795%09red/K13420%09red/K13456%09red/K13459%09red/K13447%09red/K05391%09red/K00864%09red
Nicotinate and nicotinamide metabolism	KEGG PATHWAY	ko00760	7	206	0.126478	0.586063	Cluster-40906.180289|Cluster-40906.140277|Cluster-40906.128750|Cluster-40906.129265|Cluster-40906.87165|Cluster-40906.60114|Cluster-40906.140284	http://www.genome.jp/kegg-bin/show_pathway?ko00760/K03787%09red/K00278%09red/K01240%09red/K00763%09red/K01081%09red/K03426%09red
Carbon fixation in photosynthetic organisms	KEGG PATHWAY	ko00710	27	1063	0.128523	0.586063	Cluster-40906.142166|Cluster-40906.94030|Cluster-40906.109412|Cluster-40906.114766|Cluster-40906.111067|Cluster-40906.117668|Cluster-40906.126533|Cluster-40906.108239|Cluster-40906.67691|Cluster-40906.105558|Cluster-40906.209088|Cluster-40906.118393|Cluster-40906.100414|Cluster-40906.94027|Cluster-40906.137214|Cluster-40906.67690|Cluster-40906.100259|Cluster-40906.117671|Cluster-40906.101765|Clus…	http://www.genome.jp/kegg-bin/show_pathway?ko00710/K00134%09red/K00927%09red/K01100%09red/K01803%09red/K01602%09red/K01595%09red/K14272%09red/K01623%09red/K03841%09red/K00615%09red/K00029%09red/K00026%09red/K00028%09red
Carotenoid biosynthesis	KEGG PATHWAY	ko00906	8	257	0.150977	0.661976	Cluster-40906.107347|Cluster-40906.107346|Cluster-40906.43976|Cluster-40906.109561|Cluster-40906.178321|Cluster-40906.107348|Cluster-40906.126351|Cluster-40906.127087	http://www.genome.jp/kegg-bin/show_pathway?ko00906/K02291%09red/K15746%09red/K09841%09red/K15747%09red/K09840%09red
Valine, leucine and isoleucine biosynthesis	KEGG PATHWAY	ko00290	5	142	0.162396	0.685671	Cluster-40906.148525|Cluster-40906.148527|Cluster-40906.125639|Cluster-40906.148532|Cluster-40906.60	http://www.genome.jp/kegg-bin/show_pathway?ko00290/K01653%09red/K00826%09red/K01703%09red
Lysine degradation	KEGG PATHWAY	ko00310	9	311	0.178469	0.726623	Cluster-40906.78076|Cluster-40906.133957|Cluster-40906.136781|Cluster-40906.165063|Cluster-40906.194536|Cluster-40906.97663|Cluster-40906.79003|Cluster-40906.180919|Cluster-40906.101583	http://www.genome.jp/kegg-bin/show_pathway?ko00310/K00164%09red/K00128%09red/K11420%09red/K00626%09red/K11423%09red
Pyruvate metabolism	KEGG PATHWAY	ko00620	21	861	0.209396	0.762234	Cluster-40906.100414|Cluster-40906.142166|Cluster-40906.136866|Cluster-40906.109412|Cluster-40906.165063|Cluster-40906.114766|Cluster-40906.138599|Cluster-40906.112250|Cluster-40906.136781|Cluster-40906.115435|Cluster-40906.97663|Cluster-40906.100918|Cluster-40906.108239|Cluster-40906.79003|Cluster-40906.59927|Cluster-40906.184298|Cluster-40906.136870|Cluster-40906.180919|Cluster-40906.118393|Clu…	http://www.genome.jp/kegg-bin/show_pathway?ko00620/K01069%09red/K01759%09red/K00128%09red/K01595%09red/K00029%09red/K00028%09red/K00382%09red/K00873%09red/K00026%09red/K00626%09red/K01962%09red
Thiamine metabolism	KEGG PATHWAY	ko00730	5	157	0.212385	0.762234	Cluster-40906.82853|Cluster-40906.105653|Cluster-40906.112888|Cluster-40906.109956|Cluster-40906.112946	http://www.genome.jp/kegg-bin/show_pathway?ko00730/K04487%09red/K00878%09red/K14153%09red/K03146%09red
Tryptophan metabolism	KEGG PATHWAY	ko00380	9	326	0.2128	0.762234	Cluster-40906.113051|Cluster-40906.34260|Cluster-40906.78076|Cluster-40906.136781|Cluster-40906.165063|Cluster-40906.97663|Cluster-40906.79003|Cluster-40906.180919|Cluster-40906.101583	http://www.genome.jp/kegg-bin/show_pathway?ko00380/K00164%09red/K00128%09red/K00626%09red/K16903%09red/K03781%09red
Terpenoid backbone biosynthesis	KEGG PATHWAY	ko00900	12	458	0.21396	0.762234	Cluster-40906.77003|Cluster-40906.108145|Cluster-40906.11228|Cluster-40906.108309|Cluster-40906.199890|Cluster-40906.141582|Cluster-40906.141586|Cluster-40906.44098|Cluster-40906.79003|Cluster-40906.170935|Cluster-40906.161456|Cluster-40906.199888	http://www.genome.jp/kegg-bin/show_pathway?ko00900/K06013%09red/K03527%09red/K00787%09red/K13789%09red/K00919%09red/K00626%09red
Fatty acid elongation	KEGG PATHWAY	ko00062	6	202	0.224173	0.774416	Cluster-40906.162363|Cluster-47740.0|Cluster-40906.194923|Cluster-40906.88783|Cluster-40906.88785|Cluster-40906.88795	http://www.genome.jp/kegg-bin/show_pathway?ko00062/K01068%09red/K15397%09red/K10251%09red/K10258%09red
Fatty acid biosynthesis	KEGG PATHWAY	ko00061	10	385	0.248376	0.832789	Cluster-40906.22259|Cluster-40906.111200|Cluster-40906.138599|Cluster-40906.75634|Cluster-40906.79564|Cluster-40906.125766|Cluster-40906.114607|Cluster-40906.125767|Cluster-40906.96315|Cluster-40906.128608	http://www.genome.jp/kegg-bin/show_pathway?ko00061/K10781%09red/K00648%09red/K01962%09red/K01897%09red/K00208%09red/K09458%09red
Lysine biosynthesis	KEGG PATHWAY	ko00300	4	134	0.285223	0.929013	Cluster-40906.73078|Cluster-40906.80298|Cluster-40906.105138|Cluster-40906.105136	http://www.genome.jp/kegg-bin/show_pathway?ko00300/K10206%09red
Arachidonic acid metabolism	KEGG PATHWAY	ko00590	5	185	0.315573	0.976685	Cluster-40906.162929|Cluster-40906.174068|Cluster-40906.200508|Cluster-40906.162924|Cluster-40906.200504	http://www.genome.jp/kegg-bin/show_pathway?ko00590/K00432%09red/K18592%09red/K15730%09red
Glycerophospholipid metabolism	KEGG PATHWAY	ko00564	19	835	0.316994	0.976685	Cluster-40906.64926|Cluster-40906.48287|Cluster-40906.112320|Cluster-40906.98173|Cluster-40906.147573|Cluster-40906.52667|Cluster-40906.86754|Cluster-40906.86741|Cluster-40906.48289|Cluster-40906.134754|Cluster-40906.37241|Cluster-40906.112319|Cluster-40906.135346|Cluster-40906.166510|Cluster-40906.134747|Cluster-40906.48279|Cluster-40906.134745|Cluster-40906.100284|Cluster-40906.48290	http://www.genome.jp/kegg-bin/show_pathway?ko00564/K18696%09red/K16860%09red/K15728%09red/K13508%09red/K01126%09red/K01613%09red/K13511%09red/K13510%09red
Phenylpropanoid biosynthesis	KEGG PATHWAY	ko00940	16	712	0.353842	0.999986	Cluster-36592.0|Cluster-40906.112384|Cluster-39960.2|Cluster-40906.108772|Cluster-40906.29207|Cluster-16269.6|Cluster-29138.0|Cluster-40906.187606|Cluster-40906.95035|Cluster-40906.36643|Cluster-40906.108762|Cluster-29022.0|Cluster-40906.35764|Cluster-40906.11302|Cluster-40906.118359|Cluster-40906.48173	http://www.genome.jp/kegg-bin/show_pathway?ko00940/K13065%09red/K10775%09red/K01188%09red/K00083%09red/K12355%09red/K05350%09red/K00430%09red
Homologous recombination	KEGG PATHWAY	ko03440	10	431	0.363183	0.999986	Cluster-40906.24101|Cluster-40906.137801|Cluster-40906.205904|Cluster-40906.4901|Cluster-40906.199732|Cluster-40906.141221|Cluster-25604.8|Cluster-40906.42140|Cluster-40906.26067|Cluster-40906.126082	http://www.genome.jp/kegg-bin/show_pathway?ko03440/K10870%09red/K10740%09red/K10901%09red/K10865%09red/K07466%09red/K10867%09red/K10875%09red/K03655%09red/K03553%09red/K03504%09red
Sesquiterpenoid and triterpenoid biosynthesis	KEGG PATHWAY	ko00909	5	200	0.373375	0.999986	Cluster-40906.129414|Cluster-40906.54840|Cluster-40906.129420|Cluster-40906.129413|Cluster-17697.3	http://www.genome.jp/kegg-bin/show_pathway?ko00909/K15813%09red/K15803%09red
Linoleic acid metabolism	KEGG PATHWAY	ko00591	3	112	0.391431	0.999986	Cluster-40906.11358|Cluster-40906.133155|Cluster-40906.9078	http://www.genome.jp/kegg-bin/show_pathway?ko00591/K00454%09red/K15718%09red
Circadian rhythm - plant	KEGG PATHWAY	ko04712	9	401	0.410623	0.999986	Cluster-40906.131506|Cluster-40906.119742|Cluster-40906.100625|Cluster-40906.23689|Cluster-40906.111957|Cluster-40906.61429|Cluster-40906.109168|Cluster-40906.85848|Cluster-40906.119739	http://www.genome.jp/kegg-bin/show_pathway?ko04712/K03097%09red/K16241%09red/K12120%09red/K12133%09red/K00660%09red/K12129%09red
Inositol phosphate metabolism	KEGG PATHWAY	ko00562	11	504	0.426722	0.999986	Cluster-34614.0|Cluster-40906.117668|Cluster-40906.104536|Cluster-40906.137214|Cluster-40906.88329|Cluster-40906.117671|Cluster-40906.135509|Cluster-40906.78894|Cluster-40906.78899|Cluster-40906.78898|Cluster-40906.117680	http://www.genome.jp/kegg-bin/show_pathway?ko00562/K00140%09red/K01110%09red/K01803%09red/K00921%09red/K10047%09red/K00889%09red
Protein export	KEGG PATHWAY	ko03060	9	411	0.438269	0.999986	Cluster-40906.105243|Cluster-40906.122256|Cluster-40906.85447|Cluster-40906.189019|Cluster-40906.129012|Cluster-32051.3|Cluster-40906.123437|Cluster-40906.61113|Cluster-40906.110940	http://www.genome.jp/kegg-bin/show_pathway?ko03060/K09490%09red/K03217%09red/K09481%09red/K10956%09red/K13280%09red/K03070%09red/K12272%09red/K03104%09red/K03100%09red
Steroid biosynthesis	KEGG PATHWAY	ko00100	8	370	0.460876	0.999986	Cluster-40906.176913|Cluster-42771.4|Cluster-42771.2|Cluster-40906.81287|Cluster-40906.58771|Cluster-40906.67250|Cluster-40906.177428|Cluster-40906.54931	http://www.genome.jp/kegg-bin/show_pathway?ko00100/K01824%09red/K07748%09red/K00213%09red/K09832%09red/K14423%09red/K09828%09red
Ubiquitin mediated proteolysis	KEGG PATHWAY	ko04120	30	1460	0.462506	0.999986	Cluster-40906.106681|Cluster-40906.86961|Cluster-40906.135828|Cluster-40906.119311|Cluster-40906.137080|Cluster-40906.114628|Cluster-40906.77360|Cluster-40906.59316|Cluster-40906.151767|Cluster-40906.127842|Cluster-40906.23832|Cluster-40906.171045|Cluster-40906.55558|Cluster-40906.151776|Cluster-40906.126025|Cluster-27189.1|Cluster-40906.103517|Cluster-40906.100663|Cluster-40906.66195|Cluster-409…	http://www.genome.jp/kegg-bin/show_pathway?ko04120/K04506%09red/K10591%09red/K10592%09red/K10144%09red/K10576%09red/K03872%09red/K06688%09red/K10598%09red/K10573%09red/K04706%09red/K04554%09red/K10606%09red/K03094%09red/K03363%09red/K10579%09red/K10685%09red/K10686%09red
Phenylalanine, tyrosine and tryptophan biosynthesis	KEGG PATHWAY	ko00400	9	422	0.468511	0.999986	Cluster-40906.33233|Cluster-40906.15294|Cluster-40906.135143|Cluster-40906.173976|Cluster-40906.37000|Cluster-40906.135142|Cluster-40906.135132|Cluster-40906.135125|Cluster-40906.122556	http://www.genome.jp/kegg-bin/show_pathway?ko00400/K06001%09red/K00891%09red/K15849%09red/K00815%09red/K05359%09red
Other glycan degradation	KEGG PATHWAY	ko00511	6	275	0.471828	0.999986	Cluster-40906.186099|Cluster-40906.44268|Cluster-40906.193143|Cluster-40906.37478|Cluster-40906.210208|Cluster-40906.156288	http://www.genome.jp/kegg-bin/show_pathway?ko00511/K01191%09red/K15923%09red/K17108%09red/K12373%09red/K01444%09red/K01227%09red
Valine, leucine and isoleucine degradation	KEGG PATHWAY	ko00280	14	681	0.493524	0.999986	Cluster-40906.165063|Cluster-40906.113353|Cluster-40906.136781|Cluster-40906.60|Cluster-40906.170369|Cluster-40906.97663|Cluster-40906.101583|Cluster-40906.145864|Cluster-40906.79003|Cluster-40906.19632|Cluster-40906.180919|Cluster-40906.117680|Cluster-40906.99728|Cluster-40906.100918	http://www.genome.jp/kegg-bin/show_pathway?ko00280/K00140%09red/K05605%09red/K00128%09red/K00826%09red/K00382%09red/K01640%09red/K09699%09red/K00626%09red/K01969%09red
Histidine metabolism	KEGG PATHWAY	ko00340	5	234	0.50252	0.999986	Cluster-40906.97663|Cluster-40906.165063|Cluster-40906.180919|Cluster-40906.101583|Cluster-40906.136781	http://www.genome.jp/kegg-bin/show_pathway?ko00340/K00128%09red
Peroxisome	KEGG PATHWAY	ko04146	20	991	0.511562	0.999986	Cluster-40906.170369|Cluster-40906.22259|Cluster-40906.50952|Cluster-40906.115240|Cluster-40906.113051|Cluster-40906.105256|Cluster-40906.103666|Cluster-40906.96315|Cluster-40906.101497|Cluster-40906.112841|Cluster-40906.98409|Cluster-40906.125767|Cluster-40906.125766|Cluster-40906.140277|Cluster-40906.109656|Cluster-40906.140284|Cluster-40906.163051|Cluster-40906.85620|Cluster-40906.143035|Clust…	http://www.genome.jp/kegg-bin/show_pathway?ko04146/K03781%09red/K06664%09red/K12663%09red/K11517%09red/K13348%09red/K00232%09red/K00830%09red/K01897%09red/K03426%09red/K01640%09red/K13347%09red
Glycine, serine and threonine metabolism	KEGG PATHWAY	ko00260	14	697	0.527728	0.999986	Cluster-40906.101182|Cluster-40906.98409|Cluster-40906.15294|Cluster-40906.166684|Cluster-40906.105256|Cluster-40906.101497|Cluster-40906.164271|Cluster-40906.100918|Cluster-40906.164274|Cluster-40906.109656|Cluster-40906.164586|Cluster-40906.103092|Cluster-40906.164278|Cluster-40906.111177	http://www.genome.jp/kegg-bin/show_pathway?ko00260/K06001%09red/K00058%09red/K00108%09red/K15918%09red/K00382%09red/K01620%09red/K14272%09red/K02437%09red/K00830%09red
Tropane, piperidine and pyridine alkaloid biosynthesis	KEGG PATHWAY	ko00960	7	344	0.532115	0.999986	Cluster-40906.173976|Cluster-40906.135142|Cluster-40906.135143|Cluster-40906.135132|Cluster-40906.135125|Cluster-40906.98846|Cluster-40906.61189	http://www.genome.jp/kegg-bin/show_pathway?ko00960/K15849%09red/K00815%09red/K08081%09red
Synthesis and degradation of ketone bodies	KEGG PATHWAY	ko00072	2	93	0.557095	0.999986	Cluster-40906.79003|Cluster-40906.170369	http://www.genome.jp/kegg-bin/show_pathway?ko00072/K01640%09red/K00626%09red
Butanoate metabolism	KEGG PATHWAY	ko00650	6	301	0.557449	0.999986	Cluster-40906.196236|Cluster-40906.99006|Cluster-40906.99019|Cluster-40906.170369|Cluster-40906.79003|Cluster-40906.125639	http://www.genome.jp/kegg-bin/show_pathway?ko00650/K17761%09red/K01653%09red/K01640%09red/K00626%09red/K01580%09red
Glycosaminoglycan degradation	KEGG PATHWAY	ko00531	3	150	0.577886	0.999986	Cluster-40906.4568|Cluster-40906.162784|Cluster-40906.210208	http://www.genome.jp/kegg-bin/show_pathway?ko00531/K10532%09red/K12373%09red/K01205%09red
beta-Alanine metabolism	KEGG PATHWAY	ko00410	11	567	0.578723	0.999986	Cluster-40906.165063|Cluster-40906.113353|Cluster-40906.136781|Cluster-40906.99006|Cluster-40906.99019|Cluster-40906.97663|Cluster-40906.79849|Cluster-40906.84733|Cluster-40906.180919|Cluster-40906.117680|Cluster-40906.101583	http://www.genome.jp/kegg-bin/show_pathway?ko00410/K00140%09red/K17839%09red/K05605%09red/K00128%09red/K01580%09red/K00797%09red
Glycolysis / Gluconeogenesis	KEGG PATHWAY	ko00010	27	1397	0.593279	0.999986	Cluster-40906.94030|Cluster-40906.209088|Cluster-40906.34406|Cluster-40906.98345|Cluster-40906.117668|Cluster-40906.126533|Cluster-40906.165063|Cluster-40906.137214|Cluster-40906.105558|Cluster-40906.100918|Cluster-40906.136781|Cluster-40906.101583|Cluster-40906.27247|Cluster-40906.94027|Cluster-40906.123714|Cluster-40906.100259|Cluster-40906.114754|Cluster-40906.117671|Cluster-40906.101765|Clust…	http://www.genome.jp/kegg-bin/show_pathway?ko00010/K00134%09red/K00001%09red/K01689%09red/K01568%09red/K01792%09red/K01803%09red/K00128%09red/K01785%09red/K01623%09red/K03841%09red/K00382%09red/K00927%09red/K00873%09red
Lipoic acid metabolism	KEGG PATHWAY	ko00785	1	45	0.597209	0.999986	Cluster-40906.23669	http://www.genome.jp/kegg-bin/show_pathway?ko00785/K03644%09red
Cell cycle - Caulobacter	KEGG PATHWAY	ko04112	6	314	0.597753	0.999986	Cluster-40906.134291|Cluster-40906.124307|Cluster-40906.45018|Cluster-40906.105818|Cluster-40906.81662|Cluster-40906.124282	http://www.genome.jp/kegg-bin/show_pathway?ko04112/K01358%09red/K03531%09red
Isoquinoline alkaloid biosynthesis	KEGG PATHWAY	ko00950	5	267	0.616722	0.999986	Cluster-40906.135142|Cluster-40906.135143|Cluster-40906.173976|Cluster-40906.135125|Cluster-40906.135132	http://www.genome.jp/kegg-bin/show_pathway?ko00950/K15849%09red/K00815%09red
SNARE interactions in vesicular transport	KEGG PATHWAY	ko04130	6	322	0.621551	0.999986	Cluster-40906.69537|Cluster-40906.127405|Cluster-40906.60770|Cluster-40906.60776|Cluster-40906.103719|Cluster-40906.116865	http://www.genome.jp/kegg-bin/show_pathway?ko04130/K08503%09red/K08507%09red/K08504%09red/K08493%09red
Sulfur relay system	KEGG PATHWAY	ko04122	2	105	0.621783	0.999986	Cluster-40906.112946|Cluster-40906.73671	http://www.genome.jp/kegg-bin/show_pathway?ko04122/K04487%09red/K11996%09red
Glycosphingolipid biosynthesis - globo series	KEGG PATHWAY	ko00603	2	105	0.621783	0.999986	Cluster-40906.19328|Cluster-40906.210208	http://www.genome.jp/kegg-bin/show_pathway?ko00603/K07407%09red/K12373%09red
Alanine, aspartate and glutamate metabolism	KEGG PATHWAY	ko00250	12	639	0.622507	0.999986	Cluster-40906.196236|Cluster-40906.109656|Cluster-40906.98409|Cluster-40906.99006|Cluster-40906.105256|Cluster-40906.99019|Cluster-40906.101497|Cluster-40906.129265|Cluster-40906.161041|Cluster-40906.194689|Cluster-40906.111177|Cluster-40906.14702	http://www.genome.jp/kegg-bin/show_pathway?ko00250/K00262%09red/K17761%09red/K00278%09red/K14272%09red/K01580%09red/K00830%09red/K01915%09red
Fructose and mannose metabolism	KEGG PATHWAY	ko00051	14	748	0.631092	0.999986	Cluster-40906.94030|Cluster-40906.138576|Cluster-40906.94027|Cluster-40906.137214|Cluster-40906.159955|Cluster-40906.100259|Cluster-40906.101765|Cluster-40906.61710|Cluster-40906.117671|Cluster-40906.105558|Cluster-40906.133049|Cluster-40906.111067|Cluster-40906.173483|Cluster-40906.117668	http://www.genome.jp/kegg-bin/show_pathway?ko00051/K18447%09red/K03841%09red/K01803%09red/K00008%09red/K01623%09red/K19355%09red/K00863%09red
Biotin metabolism	KEGG PATHWAY	ko00780	3	165	0.640924	0.999986	Cluster-40906.75634|Cluster-40906.111200|Cluster-40906.59756	http://www.genome.jp/kegg-bin/show_pathway?ko00780/K19562%09red/K00208%09red/K09458%09red
Ubiquinone and other terpenoid-quinone biosynthesis	KEGG PATHWAY	ko00130	8	436	0.641127	0.999986	Cluster-40906.153476|Cluster-40906.81146|Cluster-40906.135142|Cluster-40906.135143|Cluster-40906.135132|Cluster-40906.103488|Cluster-40906.117696|Cluster-40906.135125	http://www.genome.jp/kegg-bin/show_pathway?ko00130/K09834%09red/K12502%09red/K00815%09red/K05928%09red
Glycosphingolipid biosynthesis - ganglio series	KEGG PATHWAY	ko00604	1	51	0.642277	0.999986	Cluster-40906.210208	http://www.genome.jp/kegg-bin/show_pathway?ko00604/K12373%09red
Endocytosis	KEGG PATHWAY	ko04144	28	1484	0.64331	0.999986	Cluster-40906.33087|Cluster-40906.128382|Cluster-40906.113733|Cluster-40906.128381|Cluster-40906.135828|Cluster-40906.78370|Cluster-40906.163233|Cluster-40906.109473|Cluster-40906.50025|Cluster-40906.50028|Cluster-40906.180532|Cluster-40906.102929|Cluster-40906.132595|Cluster-40906.88329|Cluster-40906.68173|Cluster-40906.161117|Cluster-40906.151845|Cluster-40906.45980|Cluster-40906.114842|Cluster…	http://www.genome.jp/kegg-bin/show_pathway?ko04144/K12190%09red/K12196%09red/K12184%09red/K18442%09red/K04646%09red/K12185%09red/K05758%09red/K19476%09red/K07897%09red/K12471%09red/K12489%09red/K12194%09red/K07937%09red/K19366%09red/K01528%09red/K10591%09red/K12486%09red/K00889%09red/K03283%09red
Plant hormone signal transduction	KEGG PATHWAY	ko04075	23	1228	0.648407	0.999986	Cluster-40906.134023|Cluster-40906.146954|Cluster-40906.146951|Cluster-40906.137315|Cluster-40906.131325|Cluster-40906.29024|Cluster-40906.215438|Cluster-40906.127847|Cluster-40906.35337|Cluster-40906.53382|Cluster-40906.82793|Cluster-40906.77492|Cluster-40906.117266|Cluster-40906.77491|Cluster-40906.77496|Cluster-40906.194572|Cluster-40906.109442|Cluster-40906.122587|Cluster-40906.92745|Cluster-…	http://www.genome.jp/kegg-bin/show_pathway?ko04075/K14486%09red/K14487%09red/K14484%09red/K14502%09red/K14493%09red/K14494%09red/K14492%09red/K14497%09red/K14488%09red/K14500%09red/K13449%09red/K14510%09red/K14515%09red
Spliceosome	KEGG PATHWAY	ko03040	31	1658	0.667182	0.999986	Cluster-40906.107123|Cluster-40906.107125|Cluster-40906.113733|Cluster-40906.99472|Cluster-40906.109473|Cluster-40906.77324|Cluster-40906.50025|Cluster-40906.50028|Cluster-40906.25409|Cluster-40906.141849|Cluster-40906.36283|Cluster-40906.82148|Cluster-40906.132704|Cluster-40906.50769|Cluster-40906.82144|Cluster-40906.100926|Cluster-40906.193592|Cluster-40906.128827|Cluster-40906.153491|Cluster-4…	http://www.genome.jp/kegg-bin/show_pathway?ko03040/K12741%09red/K12850%09red/K12881%09red/K12847%09red/K12837%09red/K12836%09red/K12822%09red/K12821%09red/K11096%09red/K12900%09red/K12859%09red/K12818%09red/K12849%09red/K12874%09red/K12897%09red/K12896%09red/K12868%09red/K12890%09red/K12819%09red/K03283%09red
DNA replication	KEGG PATHWAY	ko03030	6	349	0.69559	0.999986	Cluster-45475.0|Cluster-40906.4901|Cluster-40906.55921|Cluster-40906.26067|Cluster-37169.0|Cluster-40906.126082	http://www.genome.jp/kegg-bin/show_pathway?ko03030/K10740%09red/K02684%09red/K07466%09red/K02320%09red/K02324%09red/K03504%09red
Cysteine and methionine metabolism	KEGG PATHWAY	ko00270	16	891	0.696938	0.999986	Cluster-40906.198671|Cluster-40906.165200|Cluster-40906.109412|Cluster-40906.121269|Cluster-40906.135142|Cluster-40906.114766|Cluster-40906.132196|Cluster-40906.102266|Cluster-40906.135143|Cluster-40906.135132|Cluster-40906.60|Cluster-40906.79849|Cluster-40906.108239|Cluster-40906.122819|Cluster-40906.102722|Cluster-40906.135125	http://www.genome.jp/kegg-bin/show_pathway?ko00270/K00640%09red/K08963%09red/K00547%09red/K00826%09red/K01611%09red/K00815%09red/K00797%09red/K13034%09red/K00026%09red/K00558%09red
Riboflavin metabolism	KEGG PATHWAY	ko00740	2	126	0.716992	0.999986	Cluster-40906.164119|Cluster-40906.130115	http://www.genome.jp/kegg-bin/show_pathway?ko00740/K00794%09red/K14652%09red
Base excision repair	KEGG PATHWAY	ko03410	6	359	0.720411	0.999986	Cluster-40906.98226|Cluster-40906.198607|Cluster-40906.13609|Cluster-40906.55921|Cluster-39153.2|Cluster-40906.126082	http://www.genome.jp/kegg-bin/show_pathway?ko03410/K10773%09red/K01246%09red/K01247%09red/K10563%09red/K02324%09red/K03504%09red
Photosynthesis	KEGG PATHWAY	ko00195	9	526	0.720936	0.999986	Cluster-40906.113700|Cluster-40906.108811|Cluster-40906.110044|Cluster-40906.5468|Cluster-40906.110755|Cluster-40906.208536|Cluster-40906.95738|Cluster-40906.45917|Cluster-40906.141144	http://www.genome.jp/kegg-bin/show_pathway?ko00195/K02634%09red/K02705%09red/K02717%09red/K02704%09red/K02639%09red/K08901%09red
Pyrimidine metabolism	KEGG PATHWAY	ko00240	20	1156	0.767837	0.999986	Cluster-40906.85606|Cluster-40906.78381|Cluster-40906.43950|Cluster-40906.85614|Cluster-45475.0|Cluster-40906.164016|Cluster-40906.164358|Cluster-40906.152465|Cluster-40906.212108|Cluster-40906.128750|Cluster-40906.63099|Cluster-40906.8165|Cluster-40906.180289|Cluster-40906.55921|Cluster-40906.87165|Cluster-40906.57627|Cluster-40906.54106|Cluster-40906.135286|Cluster-37169.0|Cluster-40906.126082	http://www.genome.jp/kegg-bin/show_pathway?ko00240/K02320%09red/K01240%09red/K00962%09red/K03787%09red/K02684%09red/K16329%09red/K03024%09red/K02324%09red/K03021%09red/K03504%09red/K03002%09red/K03010%09red/K01081%09red/K14641%09red/K02999%09red/K01937%09red/K00940%09red/K13800%09red
Propanoate metabolism	KEGG PATHWAY	ko00640	7	445	0.782338	0.999986	Cluster-40906.113353|Cluster-40906.138599|Cluster-40906.19632|Cluster-40906.100918|Cluster-40906.79003|Cluster-40906.99728|Cluster-40906.117680	http://www.genome.jp/kegg-bin/show_pathway?ko00640/K00140%09red/K05605%09red/K01962%09red/K00382%09red/K09699%09red/K00626%09red
Phagosome	KEGG PATHWAY	ko04145	13	787	0.787249	0.999986	Cluster-40906.86631|Cluster-40906.109169|Cluster-40906.105107|Cluster-40906.105106|Cluster-40906.122256|Cluster-40906.102929|Cluster-40906.31384|Cluster-40906.18665|Cluster-40906.109178|Cluster-40906.135509|Cluster-40906.92792|Cluster-40906.186429|Cluster-40906.61113	http://www.genome.jp/kegg-bin/show_pathway?ko04145/K09481%09red/K10956%09red/K07374%09red/K07375%09red/K00921%09red/K02155%09red/K02154%09red/K07897%09red
Arginine and proline metabolism	KEGG PATHWAY	ko00330	8	510	0.795549	0.999986	Cluster-40906.165063|Cluster-40906.136781|Cluster-40906.132196|Cluster-40906.97663|Cluster-40906.79849|Cluster-40906.84733|Cluster-40906.180919|Cluster-40906.101583	http://www.genome.jp/kegg-bin/show_pathway?ko00330/K00128%09red/K00797%09red/K17839%09red/K01611%09red
Ether lipid metabolism	KEGG PATHWAY	ko00565	3	213	0.7966	0.999986	Cluster-40906.147573|Cluster-40906.37241|Cluster-40906.135346	http://www.genome.jp/kegg-bin/show_pathway?ko00565/K13510%09red/K16860%09red
RNA degradation	KEGG PATHWAY	ko03018	17	1017	0.798304	0.999986	Cluster-40906.73056|Cluster-40906.103854|Cluster-40906.78381|Cluster-40906.134871|Cluster-40906.104237|Cluster-40906.123714|Cluster-40906.34219|Cluster-40906.103858|Cluster-40906.93911|Cluster-40906.171547|Cluster-40906.90665|Cluster-40906.98345|Cluster-40906.131544|Cluster-40906.77218|Cluster-40906.131546|Cluster-40906.86124|Cluster-40906.111158	http://www.genome.jp/kegg-bin/show_pathway?ko03018/K00962%09red/K01689%09red/K01148%09red/K12616%09red/K12580%09red/K12591%09red/K04077%09red/K13126%09red
Tyrosine metabolism	KEGG PATHWAY	ko00350	8	512	0.798916	0.999986	Cluster-40906.27247|Cluster-40906.173976|Cluster-40906.135142|Cluster-40906.135143|Cluster-31645.0|Cluster-40906.135132|Cluster-40906.135125|Cluster-40906.131524	http://www.genome.jp/kegg-bin/show_pathway?ko00350/K01800%09red/K00451%09red/K15849%09red/K00815%09red/K00001%09red
Monoterpenoid biosynthesis	KEGG PATHWAY	ko00902	1	84	0.813779	0.999986	Cluster-40906.54473	http://www.genome.jp/kegg-bin/show_pathway?ko00902/K15086%09red
Phenylalanine metabolism	KEGG PATHWAY	ko00360	6	418	0.837993	0.999986	Cluster-40906.112384|Cluster-40906.173976|Cluster-40906.135142|Cluster-40906.135143|Cluster-40906.135132|Cluster-40906.135125	http://www.genome.jp/kegg-bin/show_pathway?ko00360/K15849%09red/K00815%09red/K10775%09red
Vitamin B6 metabolism	KEGG PATHWAY	ko00750	1	95	0.850208	0.999986	Cluster-40906.112604	http://www.genome.jp/kegg-bin/show_pathway?ko00750/K13248%09red
Non-homologous end-joining	KEGG PATHWAY	ko03450	1	103	0.872144	0.999986	Cluster-25604.8	http://www.genome.jp/kegg-bin/show_pathway?ko03450/K10865%09red
Glycosylphosphatidylinositol(GPI)-anchor biosynthesis	KEGG PATHWAY	ko00563	3	267	0.900033	0.999986	Cluster-40906.41458|Cluster-40906.34364|Cluster-40906.44856	http://www.genome.jp/kegg-bin/show_pathway?ko00563/K03859%09red/K05285%09red/K05283%09red
Glyoxylate and dicarboxylate metabolism	KEGG PATHWAY	ko00630	17	1139	0.910026	0.999986	Cluster-40906.113051|Cluster-40906.101182|Cluster-40906.109412|Cluster-40906.112841|Cluster-40906.114766|Cluster-40906.105256|Cluster-40906.110733|Cluster-40906.101497|Cluster-40906.79003|Cluster-40906.98409|Cluster-40906.100918|Cluster-40906.108239|Cluster-40906.109656|Cluster-40906.194689|Cluster-40906.103092|Cluster-40906.111177|Cluster-40906.14702	http://www.genome.jp/kegg-bin/show_pathway?ko00630/K03781%09red/K00382%09red/K15918%09red/K11517%09red/K14272%09red/K01602%09red/K02437%09red/K00830%09red/K01915%09red/K00026%09red/K00626%09red
Oxidative phosphorylation	KEGG PATHWAY	ko00190	16	1088	0.914774	0.999986	Cluster-40906.69647|Cluster-40906.72583|Cluster-44442.0|Cluster-40906.124533|Cluster-40906.77429|Cluster-40906.126706|Cluster-40906.86631|Cluster-40906.70507|Cluster-40906.122970|Cluster-44137.0|Cluster-44442.2|Cluster-40906.114624|Cluster-40906.128631|Cluster-40906.124535|Cluster-40906.186429|Cluster-40906.117056	http://www.genome.jp/kegg-bin/show_pathway?ko00190/K03963%09red/K02262%09red/K00413%09red/K01507%09red/K01535%09red/K02256%09red/K03937%09red/K02155%09red/K02154%09red/K02135%09red
mRNA surveillance pathway	KEGG PATHWAY	ko03015	15	1035	0.918467	0.999986	Cluster-40906.73056|Cluster-40906.66486|Cluster-40906.88188|Cluster-40906.179842|Cluster-40906.57384|Cluster-40906.124563|Cluster-40906.101404|Cluster-40906.66474|Cluster-40906.193592|Cluster-40906.102695|Cluster-40906.1558|Cluster-40906.34219|Cluster-40906.117603|Cluster-40906.190829|Cluster-40906.87967	http://www.genome.jp/kegg-bin/show_pathway?ko03015/K04354%09red/K15544%09red/K13171%09red/K12881%09red/K14327%09red/K14400%09red/K14409%09red/K03267%09red/K11584%09red/K14397%09red/K13126%09red
Nitrogen metabolism	KEGG PATHWAY	ko00910	5	423	0.922626	0.999986	Cluster-40906.194689|Cluster-40906.105221|Cluster-40906.105219|Cluster-40906.14702|Cluster-40906.161041	http://www.genome.jp/kegg-bin/show_pathway?ko00910/K00262%09red/K10534%09red/K01915%09red
Citrate cycle (TCA cycle)	KEGG PATHWAY	ko00020	7	563	0.930284	0.999986	Cluster-40906.134493|Cluster-40906.109412|Cluster-40906.78076|Cluster-40906.114766|Cluster-40906.100918|Cluster-40906.108239|Cluster-40906.146233	http://www.genome.jp/kegg-bin/show_pathway?ko00020/K00164%09red/K01648%09red/K00026%09red/K00382%09red
Folate biosynthesis	KEGG PATHWAY	ko00790	2	219	0.931686	0.999986	Cluster-40906.140591|Cluster-40906.135238	http://www.genome.jp/kegg-bin/show_pathway?ko00790/K01307%09red/K01495%09red
Arginine biosynthesis	KEGG PATHWAY	ko00220	5	437	0.93448	0.999986	Cluster-40906.91922|Cluster-40906.194689|Cluster-40906.14702|Cluster-40906.111177|Cluster-40906.161041	http://www.genome.jp/kegg-bin/show_pathway?ko00220/K00262%09red/K14272%09red/K00145%09red/K01915%09red
Cyanoamino acid metabolism	KEGG PATHWAY	ko00460	4	369	0.934925	0.999986	Cluster-16269.6|Cluster-40906.122819|Cluster-40906.174068|Cluster-40906.35764	http://www.genome.jp/kegg-bin/show_pathway?ko00460/K01188%09red/K13034%09red/K05350%09red/K18592%09red
Sulfur metabolism	KEGG PATHWAY	ko00920	4	377	0.941355	0.999986	Cluster-40906.122819|Cluster-40906.102266|Cluster-40906.39367|Cluster-40906.70789	http://www.genome.jp/kegg-bin/show_pathway?ko00920/K05907%09red/K00387%09red/K13034%09red/K00640%09red
RNA polymerase	KEGG PATHWAY	ko03020	5	463	0.952259	0.999986	Cluster-40906.57627|Cluster-40906.164358|Cluster-40906.152465|Cluster-40906.8165|Cluster-40906.63099	http://www.genome.jp/kegg-bin/show_pathway?ko03020/K03021%09red/K02999%09red/K03002%09red/K03010%09red/K03024%09red
Mismatch repair	KEGG PATHWAY	ko03430	3	321	0.953475	0.999986	Cluster-40906.4901|Cluster-40906.26067|Cluster-40906.126082	http://www.genome.jp/kegg-bin/show_pathway?ko03430/K07466%09red/K10740%09red/K03504%09red
Pantothenate and CoA biosynthesis	KEGG PATHWAY	ko00770	2	244	0.95454	0.999986	Cluster-40906.125639|Cluster-40906.60	http://www.genome.jp/kegg-bin/show_pathway?ko00770/K01653%09red/K00826%09red
Basal transcription factors	KEGG PATHWAY	ko03022	5	479	0.960893	0.999986	Cluster-40906.156663|Cluster-40906.131633|Cluster-40906.149012|Cluster-40906.95515|Cluster-40906.60307	http://www.genome.jp/kegg-bin/show_pathway?ko03022/K10842%09red/K14649%09red/K03126%09red/K03128%09red/K03139%09red
Pentose phosphate pathway	KEGG PATHWAY	ko00030	8	683	0.96115	0.999986	Cluster-40906.94030|Cluster-40906.94027|Cluster-40906.100259|Cluster-40906.207504|Cluster-40906.105558|Cluster-40906.101765|Cluster-11883.0|Cluster-40906.111067	http://www.genome.jp/kegg-bin/show_pathway?ko00030/K01623%09red/K03841%09red/K00615%09red
Regulation of autophagy	KEGG PATHWAY	ko04140	4	422	0.967891	0.999986	Cluster-40906.137164|Cluster-40906.79202|Cluster-40906.63901|Cluster-40906.140579	http://www.genome.jp/kegg-bin/show_pathway?ko04140/K08332%09red/K07198%09red/K08343%09red
Purine metabolism	KEGG PATHWAY	ko00230	22	1577	0.968811	0.999986	Cluster-40906.43950|Cluster-40906.164016|Cluster-40906.152465|Cluster-40906.63099|Cluster-40906.135724|Cluster-40906.87165|Cluster-40906.180289|Cluster-40906.55921|Cluster-40906.8165|Cluster-40906.23591|Cluster-40906.136866|Cluster-40906.164358|Cluster-40906.175609|Cluster-40906.57627|Cluster-37169.0|Cluster-40906.126082|Cluster-40906.78381|Cluster-40906.104233|Cluster-45475.0|Cluster-40906.62581…	http://www.genome.jp/kegg-bin/show_pathway?ko00230/K18447%09red/K00962%09red/K03787%09red/K11808%09red/K01514%09red/K02684%09red/K03024%09red/K18151%09red/K02324%09red/K03021%09red/K03002%09red/K03010%09red/K00939%09red/K14641%09red/K02320%09red/K00873%09red/K02999%09red/K00940%09red/K01081%09red/K03504%09red
Aminoacyl-tRNA biosynthesis	KEGG PATHWAY	ko00970	9	780	0.972116	0.999986	Cluster-40906.99299|Cluster-40906.15907|Cluster-40906.75877|Cluster-40906.71721|Cluster-40906.167373|Cluster-40906.123664|Cluster-40906.191398|Cluster-40906.95107|Cluster-40906.123662	http://www.genome.jp/kegg-bin/show_pathway?ko00970/K01881%09red/K14164%09red/K01883%09red/K01885%09red/K01876%09red/K01893%09red
Ribosome biogenesis in eukaryotes	KEGG PATHWAY	ko03008	12	977	0.972714	0.999986	Cluster-40906.43198|Cluster-40906.167032|Cluster-40906.166758|Cluster-40906.198630|Cluster-40906.45967|Cluster-40906.87441|Cluster-40906.47966|Cluster-40906.23689|Cluster-40906.67280|Cluster-40906.16479|Cluster-40906.172924|Cluster-40906.189331	http://www.genome.jp/kegg-bin/show_pathway?ko03008/K14572%09red/K07562%09red/K14559%09red/K14574%09red/K03097%09red/K03264%09red/K07936%09red/K03539%09red/K14521%09red/K07179%09red
N-Glycan biosynthesis	KEGG PATHWAY	ko00510	5	511	0.974017	0.999986	Cluster-40906.51571|Cluster-40906.175584|Cluster-40906.114996|Cluster-40906.60494|Cluster-40906.203359	http://www.genome.jp/kegg-bin/show_pathway?ko00510/K09659%09red/K07151%09red/K00737%09red/K01230%09red/K03843%09red
Nucleotide excision repair	KEGG PATHWAY	ko03420	5	521	0.977191	0.999986	Cluster-40906.26067|Cluster-40906.4901|Cluster-40906.55921|Cluster-40906.126082|Cluster-40906.95515	http://www.genome.jp/kegg-bin/show_pathway?ko03420/K10842%09red/K07466%09red/K02324%09red/K10740%09red/K03504%09red
Sphingolipid metabolism	KEGG PATHWAY	ko00600	3	374	0.978894	0.999986	Cluster-40906.77548|Cluster-40906.19328|Cluster-40906.37478	http://www.genome.jp/kegg-bin/show_pathway?ko00600/K07407%09red/K00654%09red/K17108%09red
RNA transport	KEGG PATHWAY	ko03013	18	1494	0.99226	0.999986	Cluster-40906.73056|Cluster-40906.66486|Cluster-40906.5883|Cluster-40906.39408|Cluster-40906.25749|Cluster-40906.165731|Cluster-40906.39410|Cluster-40906.124563|Cluster-40906.66474|Cluster-40906.193592|Cluster-40906.45967|Cluster-40906.101404|Cluster-40906.34219|Cluster-40906.112740|Cluster-40906.144327|Cluster-40906.129706|Cluster-40906.43198|Cluster-40906.189331	http://www.genome.jp/kegg-bin/show_pathway?ko03013/K13151%09red/K03254%09red/K07562%09red/K13171%09red/K12881%09red/K14310%09red/K03113%09red/K07936%09red/K03246%09red/K18213%09red/K03539%09red/K14327%09red/K13126%09red
One carbon pool by folate	KEGG PATHWAY	ko00670	1	264	0.994741	0.999986	Cluster-40906.116963	http://www.genome.jp/kegg-bin/show_pathway?ko00670/K01934%09red
Proteasome	KEGG PATHWAY	ko03050	3	588	0.99933	0.999986	Cluster-40906.97762|Cluster-40906.88998|Cluster-40906.117453	http://www.genome.jp/kegg-bin/show_pathway?ko03050/K03064%09red/K06699%09red/K02732%09red
Ribosome	KEGG PATHWAY	ko03010	22	2362	0.999986	0.999986	Cluster-40906.124491|Cluster-40906.98492|Cluster-40906.36957|Cluster-40906.76694|Cluster-40906.93325|Cluster-40906.104208|Cluster-40906.30626|Cluster-40906.30627|Cluster-40906.95400|Cluster-40906.166627|Cluster-40906.145083|Cluster-40906.46377|Cluster-40906.116717|Cluster-40906.127166|Cluster-40906.87310|Cluster-40906.114269|Cluster-45292.0|Cluster-40906.148385|Cluster-40906.72219|Cluster-40906.1…	http://www.genome.jp/kegg-bin/show_pathway?ko03010/K02923%09red/K02955%09red/K02889%09red/K02951%09red/K02985%09red/K02939%09red/K02912%09red/K02929%09red/K02917%09red/K02901%09red/K02902%09red/K02993%09red/K02949%09red/K02996%09red/K02966%09red/K02974%09red/K02942%09red/K02998%09red/K02984%09red
--------------------
#Term	Database	ID	Input number	Background number	P-Value	Corrected P-Value	Input	Hyperlink
--------------------
#Term	Database	ID	Input number	Background number	P-Value	Corrected P-Value	Input	Hyperlink
--------------------

## Sheet: N6 vs N36.DEG_KEGG_pathway_e
##Databases: KEGG PATHWAY
##Statistical test method: hypergeometric test / Fisher's exact test
##FDR correction method: Benjamini and Hochberg
#Term	Database	ID	Input number	Background number	P-Value	Corrected P-Value	Input	Hyperlink
Carbon fixation in photosynthetic organisms	KEGG PATHWAY	ko00710	94	1063	1.85584e-06	0.000226412	Cluster-40906.111383|Cluster-40906.126996|Cluster-40906.109617|Cluster-40906.109968|Cluster-40906.109594|Cluster-40906.110780|Cluster-40906.110814|Cluster-40906.110746|Cluster-20636.4|Cluster-40906.111560|Cluster-40906.128661|Cluster-40906.111318|Cluster-40906.108043|Cluster-40906.111310|Cluster-40906.123933|Cluster-40906.110975|Cluster-40906.110734|Cluster-40906.110630|Cluster-40906.108580|Clust…	http://www.genome.jp/kegg-bin/show_pathway?ko00710/K00855%09red/K00134%09red/K01623%09red/K14454%09red/K01006%09red/K01803%09red/K01100%09red/K14272%09red/K00927%09red/K00814%09red/K01783%09red/K03841%09red/K01595%09red/K01602%09red/K05298%09red/K00615%09red/K00029%09red/K01624%09red/K00026%09red/K00028%09red
Pentose phosphate pathway	KEGG PATHWAY	ko00030	66	683	4.71497e-06	0.000287613	Cluster-40906.110569|Cluster-40906.94030|Cluster-40906.113870|Cluster-40906.111326|Cluster-40906.109631|Cluster-40906.94022|Cluster-40906.152118|Cluster-40906.111062|Cluster-40906.111067|Cluster-45859.0|Cluster-40906.109617|Cluster-40906.110827|Cluster-40906.102905|Cluster-40906.109594|Cluster-40906.118797|Cluster-40906.118577|Cluster-40906.84364|Cluster-40906.20385|Cluster-40906.75662|Cluster-40…	http://www.genome.jp/kegg-bin/show_pathway?ko00030/K03841%09red/K00850%09red/K00131%09red/K01835%09red/K01810%09red/K01783%09red/K00895%09red/K01057%09red/K01623%09red/K00616%09red/K00615%09red/K00036%09red/K01624%09red/K00033%09red
Starch and sucrose metabolism	KEGG PATHWAY	ko00500	121	1522	8.60515e-06	0.000349943	Cluster-40906.75889|Cluster-40906.59065|Cluster-40906.117882|Cluster-40906.136423|Cluster-40906.136429|Cluster-40906.27616|Cluster-16269.4|Cluster-16269.5|Cluster-40906.27618|Cluster-40906.100503|Cluster-40906.51126|Cluster-40906.102501|Cluster-40906.114321|Cluster-32687.0|Cluster-40906.31265|Cluster-40906.98438|Cluster-27235.0|Cluster-40906.117830|Cluster-40906.117831|Cluster-40906.108755|Cluste…	http://www.genome.jp/kegg-bin/show_pathway?ko00500/K01176%09red/K01177%09red/K16055%09red/K00700%09red/K01810%09red/K00975%09red/K01187%09red/K01835%09red/K01188%09red/K00703%09red/K00705%09red/K00688%09red/K05350%09red/K01087%09red/K00847%09red/K00963%09red/K01193%09red/K13648%09red/K01194%09red/K08678%09red/K01051%09red/K05349%09red/K00696%09red/K00844%09red/K00695%09red
Glycerolipid metabolism	KEGG PATHWAY	ko00561	57	588	1.85679e-05	0.00056632	Cluster-40906.116167|Cluster-40906.122513|Cluster-40906.127302|Cluster-40906.101172|Cluster-40906.127300|Cluster-40906.127299|Cluster-40906.127298|Cluster-40906.61710|Cluster-40906.160905|Cluster-40906.162083|Cluster-40906.171848|Cluster-40906.115036|Cluster-40906.130779|Cluster-40906.106368|Cluster-40906.115014|Cluster-37247.1|Cluster-40906.106177|Cluster-25416.0|Cluster-40906.111600|Cluster-409…	http://www.genome.jp/kegg-bin/show_pathway?ko00561/K00679%09red/K09480%09red/K00002%09red/K14457%09red/K15918%09red/K14085%09red/K03715%09red/K00128%09red/K13519%09red/K00011%09red/K07407%09red/K00863%09red/K15728%09red/K11155%09red/K00864%09red/K06119%09red/K06118%09red
Carotenoid biosynthesis	KEGG PATHWAY	ko00906	30	257	9.65065e-05	0.00235476	Cluster-40906.101150|Cluster-40906.105686|Cluster-40906.102339|Cluster-40906.88269|Cluster-40906.154420|Cluster-40906.73010|Cluster-40906.94988|Cluster-40906.3506|Cluster-40906.120754|Cluster-40906.97434|Cluster-40906.154415|Cluster-40906.154417|Cluster-40906.154419|Cluster-40906.128195|Cluster-40906.152130|Cluster-40906.152131|Cluster-40906.125875|Cluster-40906.98251|Cluster-40906.107520|Cluster…	http://www.genome.jp/kegg-bin/show_pathway?ko00906/K15746%09red/K09842%09red/K15744%09red/K02291%09red/K02293%09red/K00514%09red/K09838%09red/K09837%09red/K09840%09red/K06443%09red/K09839%09red/K06444%09red/K15747%09red
Glyoxylate and dicarboxylate metabolism	KEGG PATHWAY	ko00630	90	1139	0.000139821	0.00284302	Cluster-40906.198519|Cluster-40906.113737|Cluster-40906.126996|Cluster-40906.107182|Cluster-28177.0|Cluster-40906.110814|Cluster-40906.105256|Cluster-40906.108337|Cluster-40906.110746|Cluster-40906.14702|Cluster-40906.62827|Cluster-40906.110230|Cluster-40906.108043|Cluster-40906.121591|Cluster-40906.108694|Cluster-40906.110734|Cluster-40906.100067|Cluster-40906.141647|Cluster-40906.4768|Cluster-4…	http://www.genome.jp/kegg-bin/show_pathway?ko00630/K01455%09red/K15919%09red/K15918%09red/K11517%09red/K01681%09red/K00600%09red/K01602%09red/K00830%09red/K01915%09red/K01647%09red/K03781%09red/K00284%09red/K00281%09red/K00626%09red/K14272%09red/K01638%09red/K01637%09red/K01433%09red/K15893%09red/K18121%09red/K00382%09red/K00026%09red
Glycolysis / Gluconeogenesis	KEGG PATHWAY	ko00010	101	1397	0.00101082	0.0176172	Cluster-40906.98303|Cluster-40906.79265|Cluster-40906.199505|Cluster-40906.141171|Cluster-40906.113870|Cluster-40906.109594|Cluster-25416.0|Cluster-40906.118764|Cluster-40906.89290|Cluster-40906.111560|Cluster-40906.108755|Cluster-40906.155715|Cluster-40906.141169|Cluster-40906.123933|Cluster-40906.63358|Cluster-40906.120279|Cluster-40906.197349|Cluster-40906.160905|Cluster-40906.16611|Cluster-40…	http://www.genome.jp/kegg-bin/show_pathway?ko00010/K00850%09red/K01689%09red/K01810%09red/K00895%09red/K01623%09red/K01624%09red/K14085%09red/K00873%09red/K00627%09red/K00134%09red/K00131%09red/K01835%09red/K01834%09red/K00844%09red/K01792%09red/K03841%09red/K00927%09red/K00002%09red/K01803%09red/K00161%09red/K00162%09red/K00128%09red/K01785%09red/K01568%09red/K00382%09red/K15634%09red/K15633%09r…
Anthocyanin biosynthesis	KEGG PATHWAY	ko00942	10	58	0.00176158	0.0268641	Cluster-40906.187257|Cluster-40906.4813|Cluster-40906.186178|Cluster-40906.62360|Cluster-40906.124037|Cluster-40906.136002|Cluster-40906.136003|Cluster-40906.98004|Cluster-40906.128216|Cluster-40906.32711	http://www.genome.jp/kegg-bin/show_pathway?ko00942/K12338%09red/K12930%09red
Glycine, serine and threonine metabolism	KEGG PATHWAY	ko00260	54	697	0.00392587	0.0532174	Cluster-40906.122513|Cluster-40906.83423|Cluster-40906.146878|Cluster-40906.101172|Cluster-40906.108974|Cluster-40906.111525|Cluster-40906.109656|Cluster-40906.106205|Cluster-40906.141171|Cluster-40906.112697|Cluster-40906.112696|Cluster-40906.164287|Cluster-40906.119479|Cluster-40906.164285|Cluster-40906.104803|Cluster-40906.164288|Cluster-40906.141169|Cluster-48727.0|Cluster-14604.0|Cluster-409…	http://www.genome.jp/kegg-bin/show_pathway?ko00260/K01754%09red/K15893%09red/K00058%09red/K00382%09red/K15919%09red/K15918%09red/K00281%09red/K01696%09red/K00130%09red/K01620%09red/K00600%09red/K14272%09red/K12524%09red/K00499%09red/K00830%09red/K14085%09red/K00928%09red/K01834%09red/K15634%09red/K15633%09red/K00639%09red
Ether lipid metabolism	KEGG PATHWAY	ko00565	21	213	0.0061875	0.0705569	Cluster-40906.106665|Cluster-40906.37243|Cluster-40906.171853|Cluster-40906.135350|Cluster-40906.130544|Cluster-40906.172349|Cluster-40906.127960|Cluster-40906.160172|Cluster-48175.0|Cluster-40906.140144|Cluster-40906.127407|Cluster-40906.161965|Cluster-40906.127957|Cluster-40906.41381|Cluster-40906.127955|Cluster-40906.171848|Cluster-40906.25579|Cluster-40906.19344|Cluster-40906.144880|Cluster-4…	http://www.genome.jp/kegg-bin/show_pathway?ko00565/K00993%09red/K01115%09red/K13519%09red/K16860%09red/K13510%09red/K01114%09red
Pyruvate metabolism	KEGG PATHWAY	ko00620	63	861	0.00636169	0.0705569	Cluster-40906.122513|Cluster-40906.138599|Cluster-40906.101299|Cluster-40906.109411|Cluster-40906.145215|Cluster-40906.58284|Cluster-40906.89290|Cluster-40906.88291|Cluster-40906.88296|Cluster-40906.88666|Cluster-43362.0|Cluster-40906.126996|Cluster-40906.112835|Cluster-40906.160905|Cluster-42093.0|Cluster-40906.58283|Cluster-40906.199505|Cluster-40906.106177|Cluster-40906.101301|Cluster-40906.11…	http://www.genome.jp/kegg-bin/show_pathway?ko00620/K00026%09red/K14085%09red/K01961%09red/K01006%09red/K01679%09red/K01638%09red/K01759%09red/K00162%09red/K00161%09red/K00128%09red/K01595%09red/K00029%09red/K01962%09red/K00382%09red/K00028%09red/K00873%09red/K11262%09red/K00627%09red/K00626%09red/K18881%09red
Tryptophan metabolism	KEGG PATHWAY	ko00380	28	326	0.00991627	0.100815	Cluster-40906.113051|Cluster-40906.122513|Cluster-40906.112184|Cluster-40906.101293|Cluster-40906.160905|Cluster-26915.0|Cluster-40906.106177|Cluster-40906.111762|Cluster-40906.111600|Cluster-40906.111769|Cluster-40906.108337|Cluster-37975.0|Cluster-40906.101583|Cluster-40906.113040|Cluster-40906.66817|Cluster-40906.141694|Cluster-40906.88004|Cluster-43362.0|Cluster-40906.87451|Cluster-40906.7435…	http://www.genome.jp/kegg-bin/show_pathway?ko00380/K00128%09red/K03781%09red/K00626%09red/K00164%09red/K14085%09red
Citrate cycle (TCA cycle)	KEGG PATHWAY	ko00020	43	563	0.0113838	0.106833	Cluster-40906.198519|Cluster-40906.109411|Cluster-40906.124179|Cluster-46656.0|Cluster-40906.89446|Cluster-40906.126996|Cluster-40906.112835|Cluster-40906.199505|Cluster-28177.0|Cluster-40906.163309|Cluster-40906.163308|Cluster-40906.97631|Cluster-40906.95065|Cluster-40906.190545|Cluster-40906.145215|Cluster-40906.95073|Cluster-40906.197092|Cluster-40906.88004|Cluster-40906.95061|Cluster-40906.13…	http://www.genome.jp/kegg-bin/show_pathway?ko00020/K00382%09red/K00658%09red/K00164%09red/K01679%09red/K00161%09red/K00162%09red/K01681%09red/K01648%09red/K00234%09red/K00235%09red/K01899%09red/K00026%09red/K00627%09red/K01647%09red/K00030%09red
Arginine and proline metabolism	KEGG PATHWAY	ko00330	39	510	0.0150536	0.131182	Cluster-40906.122513|Cluster-40906.115159|Cluster-40906.115158|Cluster-40906.176529|Cluster-40906.117565|Cluster-40906.117563|Cluster-40906.160905|Cluster-40906.106177|Cluster-40906.99827|Cluster-40906.111600|Cluster-40906.99823|Cluster-40906.99822|Cluster-40906.99820|Cluster-40906.89290|Cluster-40906.103075|Cluster-40906.99828|Cluster-40906.117564|Cluster-40906.126838|Cluster-26708.0|Cluster-379…	http://www.genome.jp/kegg-bin/show_pathway?ko00330/K14454%09red/K00286%09red/K00128%09red/K01581%09red/K12657%09red/K14085%09red/K13427%09red
Porphyrin and chlorophyll metabolism	KEGG PATHWAY	ko00860	40	530	0.0167172	0.135966	Cluster-40906.34062|Cluster-11357.0|Cluster-45589.0|Cluster-40906.95799|Cluster-40906.64838|Cluster-40906.133386|Cluster-40906.110295|Cluster-40906.137917|Cluster-40906.64839|Cluster-40906.118615|Cluster-40906.95665|Cluster-40906.59986|Cluster-40906.121607|Cluster-40906.86223|Cluster-40906.106868|Cluster-40906.82649|Cluster-40906.106867|Cluster-40906.104102|Cluster-40906.149500|Cluster-40906.9906…	http://www.genome.jp/kegg-bin/show_pathway?ko00860/K02492%09red/K00231%09red/K13071%09red/K01698%09red/K13600%09red/K04035%09red/K01719%09red/K18010%09red/K02259%09red/K03403%09red/K13545%09red/K01885%09red/K03404%09red/K13606%09red/K01772%09red/K01845%09red/K10960%09red/K01764%09red/K00218%09red/K01599%09red
Amino sugar and nucleotide sugar metabolism	KEGG PATHWAY	ko00520	64	939	0.0221296	0.168738	Cluster-40906.82462|Cluster-40906.140432|Cluster-40906.140167|Cluster-40906.117882|Cluster-40906.94889|Cluster-40906.76696|Cluster-40906.192897|Cluster-40906.173620|Cluster-40906.134169|Cluster-40906.20385|Cluster-40906.167981|Cluster-40906.118577|Cluster-40906.27616|Cluster-40906.204891|Cluster-40906.204892|Cluster-40906.75662|Cluster-40906.153698|Cluster-40906.27618|Cluster-40906.107619|Cluster…	http://www.genome.jp/kegg-bin/show_pathway?ko00520/K00966%09red/K01809%09red/K01183%09red/K00847%09red/K13648%09red/K00975%09red/K00963%09red/K01835%09red/K12447%09red/K12373%09red/K08678%09red/K16190%09red/K13379%09red/K12446%09red/K01810%09red/K00326%09red/K01209%09red/K00844%09red/K06118%09red
Fructose and mannose metabolism	KEGG PATHWAY	ko00051	52	748	0.0269716	0.183437	Cluster-40906.110569|Cluster-40906.94030|Cluster-40906.113870|Cluster-40906.109631|Cluster-40906.94022|Cluster-40906.61710|Cluster-40906.111062|Cluster-40906.111067|Cluster-45859.0|Cluster-40906.109617|Cluster-37247.1|Cluster-40906.110827|Cluster-40906.95710|Cluster-40906.109594|Cluster-40906.102907|Cluster-40906.167981|Cluster-27403.0|Cluster-40906.84364|Cluster-40906.123933|Cluster-40906.95709|…	http://www.genome.jp/kegg-bin/show_pathway?ko00051/K01809%09red/K00966%09red/K03841%09red/K00847%09red/K00844%09red/K19355%09red/K01103%09red/K01803%09red/K00895%09red/K00008%09red/K00850%09red/K01623%09red/K01624%09red/K00011%09red/K00863%09red
Lysine degradation	KEGG PATHWAY	ko00310	25	311	0.0275874	0.183437	Cluster-40906.122513|Cluster-43362.0|Cluster-40906.160905|Cluster-40906.106177|Cluster-40906.184813|Cluster-40906.111600|Cluster-40906.89290|Cluster-40906.48382|Cluster-37975.0|Cluster-40906.101583|Cluster-40906.182608|Cluster-26915.0|Cluster-40906.66817|Cluster-40906.141694|Cluster-40906.88004|Cluster-40906.87451|Cluster-40906.130728|Cluster-40906.74353|Cluster-40906.12233|Cluster-33570.0|Cluste…	http://www.genome.jp/kegg-bin/show_pathway?ko00310/K00658%09red/K00164%09red/K14085%09red/K00128%09red/K11420%09red/K14157%09red/K00626%09red
Pentose and glucuronate interconversions	KEGG PATHWAY	ko00040	42	585	0.0285681	0.183437	Cluster-40906.60026|Cluster-40906.95878|Cluster-40906.118797|Cluster-40906.140432|Cluster-40906.95876|Cluster-40906.95872|Cluster-40906.130348|Cluster-40906.160905|Cluster-34747.0|Cluster-40906.130343|Cluster-37247.1|Cluster-40906.106177|Cluster-25416.0|Cluster-40906.111600|Cluster-40906.89290|Cluster-40906.103622|Cluster-40906.70860|Cluster-37975.0|Cluster-40906.110975|Cluster-40906.101583|Clust…	http://www.genome.jp/kegg-bin/show_pathway?ko00040/K00002%09red/K16190%09red/K00963%09red/K00008%09red/K00128%09red/K01051%09red/K01783%09red/K12447%09red/K00011%09red
Betalain biosynthesis	KEGG PATHWAY	ko00965	3	13	0.0413188	0.251397	Cluster-40906.59098|Cluster-40906.161742|Cluster-45411.0	http://www.genome.jp/kegg-bin/show_pathway?ko00965/K00545%09red/K15777%09red
Nitrogen metabolism	KEGG PATHWAY	ko00910	31	423	0.0432733	0.251397	Cluster-40906.89423|Cluster-40906.167201|Cluster-40906.113737|Cluster-40906.106442|Cluster-40906.111064|Cluster-40906.96875|Cluster-40906.107713|Cluster-40906.103604|Cluster-40906.169116|Cluster-40906.109066|Cluster-40906.100031|Cluster-40906.131565|Cluster-40906.14702|Cluster-40906.115373|Cluster-40906.110230|Cluster-40906.31869|Cluster-38242.0|Cluster-40906.173773|Cluster-40906.127398|Cluster-4…	http://www.genome.jp/kegg-bin/show_pathway?ko00910/K01673%09red/K00262%09red/K00261%09red/K00264%09red/K00284%09red/K10534%09red/K01915%09red/K00366%09red/K01455%09red
Glycerophospholipid metabolism	KEGG PATHWAY	ko00564	55	835	0.0517366	0.2835	Cluster-40906.80532|Cluster-40906.140144|Cluster-40906.127407|Cluster-40906.161965|Cluster-40906.41381|Cluster-40906.135350|Cluster-11424.0|Cluster-40906.19344|Cluster-40906.123890|Cluster-40906.146425|Cluster-40906.64926|Cluster-40906.64924|Cluster-40906.123876|Cluster-40906.147558|Cluster-40906.172349|Cluster-40906.123881|Cluster-40906.86750|Cluster-40906.86753|Cluster-40906.127960|Cluster-4090…	http://www.genome.jp/kegg-bin/show_pathway?ko00564/K13519%09red/K14156%09red/K00006%09red/K18696%09red/K06130%09red/K01114%09red/K01115%09red/K15728%09red/K01126%09red/K01613%09red/K13510%09red/K16860%09red/K00981%09red/K00993%09red
Limonene and pinene degradation	KEGG PATHWAY	ko00903	14	162	0.0534467	0.2835	Cluster-13902.0|Cluster-26915.0|Cluster-40906.79265|Cluster-40906.89290|Cluster-40906.12233|Cluster-40906.101592|Cluster-40906.160905|Cluster-40906.44580|Cluster-40906.111600|Cluster-40906.106177|Cluster-37975.0|Cluster-40906.90251|Cluster-40906.87451|Cluster-40906.101583	http://www.genome.jp/kegg-bin/show_pathway?ko00903/K00128%09red
Glycosaminoglycan degradation	KEGG PATHWAY	ko00531	13	150	0.0600561	0.296741	Cluster-40906.184896|Cluster-40906.102242|Cluster-40906.143729|Cluster-40906.82737|Cluster-40906.178842|Cluster-40906.140167|Cluster-40906.140172|Cluster-40906.90765|Cluster-40906.140177|Cluster-40906.149125|Cluster-40906.172960|Cluster-20906.1|Cluster-40906.210208	http://www.genome.jp/kegg-bin/show_pathway?ko00531/K10532%09red/K07964%09red/K12373%09red/K01205%09red
Glycosphingolipid biosynthesis - ganglio series	KEGG PATHWAY	ko00604	6	51	0.0608077	0.296741	Cluster-40906.140177|Cluster-40906.140167|Cluster-40906.140172|Cluster-40906.149125|Cluster-40906.210208|Cluster-20906.1	http://www.genome.jp/kegg-bin/show_pathway?ko00604/K12373%09red
Ascorbate and aldarate metabolism	KEGG PATHWAY	ko00053	34	495	0.0707177	0.331829	Cluster-40906.115209|Cluster-40906.68221|Cluster-40906.117627|Cluster-40906.12233|Cluster-40906.108917|Cluster-40906.160905|Cluster-26915.0|Cluster-40906.106177|Cluster-40906.111600|Cluster-40906.89290|Cluster-40906.70860|Cluster-37975.0|Cluster-40906.122945|Cluster-40906.101583|Cluster-40906.123612|Cluster-40906.103347|Cluster-40906.125272|Cluster-40906.111260|Cluster-40906.111264|Cluster-40906.…	http://www.genome.jp/kegg-bin/show_pathway?ko00053/K16190%09red/K00469%09red/K08232%09red/K14085%09red/K00128%09red/K12447%09red/K14190%09red/K10047%09red/K00434%09red
Thiamine metabolism	KEGG PATHWAY	ko00730	13	157	0.0779271	0.333237	Cluster-40906.64795|Cluster-40906.105653|Cluster-12416.0|Cluster-40906.60420|Cluster-40906.50048|Cluster-37791.0|Cluster-40906.128395|Cluster-40906.108071|Cluster-40906.141399|Cluster-40906.136985|Cluster-40906.60419|Cluster-40906.112889|Cluster-40906.174425	http://www.genome.jp/kegg-bin/show_pathway?ko00730/K04487%09red/K03147%09red/K03146%09red/K01662%09red/K06928%09red/K00878%09red
Selenocompound metabolism	KEGG PATHWAY	ko00450	13	157	0.0779271	0.333237	Cluster-40906.136259|Cluster-40906.92821|Cluster-40906.154442|Cluster-40906.124512|Cluster-40906.211547|Cluster-40906.132068|Cluster-40906.136312|Cluster-40906.136307|Cluster-40906.62088|Cluster-40906.104292|Cluster-40906.136308|Cluster-40906.104297|Cluster-40906.62092	http://www.genome.jp/kegg-bin/show_pathway?ko00450/K00384%09red/K01739%09red/K01874%09red/K08247%09red/K00549%09red
Galactose metabolism	KEGG PATHWAY	ko00052	36	536	0.081148	0.333237	Cluster-40906.67401|Cluster-40906.51128|Cluster-40906.51126|Cluster-40906.35494|Cluster-40906.163116|Cluster-37247.1|Cluster-40906.126686|Cluster-40906.102905|Cluster-40906.102907|Cluster-40906.118577|Cluster-40906.129066|Cluster-40906.189623|Cluster-40906.129062|Cluster-40906.44152|Cluster-40906.13113|Cluster-40906.70860|Cluster-40906.49361|Cluster-40906.106368|Cluster-40906.206500|Cluster-40906…	http://www.genome.jp/kegg-bin/show_pathway?ko00052/K00011%09red/K01190%09red/K00850%09red/K01187%09red/K00963%09red/K01835%09red/K00844%09red/K18819%09red/K01785%09red/K12447%09red/K01193%09red/K07407%09red/K06617%09red
Other types of O-glycan biosynthesis	KEGG PATHWAY	ko00514	3	18	0.0819435	0.333237	Cluster-40906.97055|Cluster-40906.122643|Cluster-40906.130912	http://www.genome.jp/kegg-bin/show_pathway?ko00514/K09667%09red/K03691%09red
Fatty acid degradation	KEGG PATHWAY	ko00071	35	528	0.0957222	0.376713	Cluster-40906.122513|Cluster-43362.0|Cluster-40906.70691|Cluster-40906.160905|Cluster-40906.101506|Cluster-40906.118473|Cluster-40906.106177|Cluster-40906.111600|Cluster-40906.23911|Cluster-40906.120302|Cluster-40906.89290|Cluster-40906.44580|Cluster-40906.160217|Cluster-40906.161326|Cluster-37975.0|Cluster-40906.193269|Cluster-40906.101583|Cluster-26915.0|Cluster-40906.22264|Cluster-40906.58893|…	http://www.genome.jp/kegg-bin/show_pathway?ko00071/K00128%09red/K00249%09red/K00232%09red/K10527%09red/K14085%09red/K01897%09red/K07513%09red/K00626%09red
C5-Branched dibasic acid metabolism	KEGG PATHWAY	ko00660	6	60	0.105919	0.403815	Cluster-40906.118946|Cluster-40906.148527|Cluster-40906.148532|Cluster-40906.124388|Cluster-40906.148263|Cluster-40906.121835	http://www.genome.jp/kegg-bin/show_pathway?ko00660/K01653%09red/K01652%09red/K01703%09red
Glycosphingolipid biosynthesis - globo series	KEGG PATHWAY	ko00603	9	105	0.110025	0.40676	Cluster-40906.49361|Cluster-40906.106368|Cluster-40906.140177|Cluster-40906.116790|Cluster-40906.140167|Cluster-40906.140172|Cluster-40906.149125|Cluster-40906.210208|Cluster-20906.1	http://www.genome.jp/kegg-bin/show_pathway?ko00603/K07407%09red/K12373%09red/K01988%09red
Histidine metabolism	KEGG PATHWAY	ko00340	17	234	0.116097	0.416585	Cluster-13902.0|Cluster-40906.122513|Cluster-26915.0|Cluster-40906.79265|Cluster-40906.89290|Cluster-40906.12233|Cluster-40906.200879|Cluster-40906.101592|Cluster-40906.160905|Cluster-40906.44580|Cluster-40906.111600|Cluster-40906.106177|Cluster-37975.0|Cluster-40906.90251|Cluster-40906.87451|Cluster-40906.101583|Cluster-40906.149227	http://www.genome.jp/kegg-bin/show_pathway?ko00340/K00128%09red/K14085%09red/K00013%09red/K01663%09red
Caffeine metabolism	KEGG PATHWAY	ko00232	4	35	0.124009	0.432261	Cluster-40906.199444|Cluster-40906.97086|Cluster-40906.97085|Cluster-40906.56072	http://www.genome.jp/kegg-bin/show_pathway?ko00232/K00106%09red/K00365%09red
Vitamin B6 metabolism	KEGG PATHWAY	ko00750	8	95	0.135639	0.459665	Cluster-40906.19101|Cluster-40906.80661|Cluster-40906.80660|Cluster-40906.80665|Cluster-40906.66024|Cluster-40906.112602|Cluster-40906.112603|Cluster-40906.109465	http://www.genome.jp/kegg-bin/show_pathway?ko00750/K13248%09red/K06215%09red
alpha-Linolenic acid metabolism	KEGG PATHWAY	ko00592	26	399	0.152128	0.492045	Cluster-40906.89571|Cluster-40906.80985|Cluster-40906.122026|Cluster-40906.114701|Cluster-40906.92355|Cluster-40906.120737|Cluster-40906.113091|Cluster-40906.23911|Cluster-40906.11359|Cluster-40906.86898|Cluster-40906.117684|Cluster-40906.96297|Cluster-40906.133157|Cluster-40906.92349|Cluster-40906.37063|Cluster-40906.97419|Cluster-26506.0|Cluster-40906.93734|Cluster-40906.110477|Cluster-40906.12…	http://www.genome.jp/kegg-bin/show_pathway?ko00592/K05894%09red/K08241%09red/K00232%09red/K10525%09red/K10528%09red/K10527%09red/K10526%09red/K00454%09red/K07513%09red
Inositol phosphate metabolism	KEGG PATHWAY	ko00562	32	504	0.15326	0.492045	Cluster-41960.4|Cluster-40906.117627|Cluster-40906.25502|Cluster-40906.135509|Cluster-40906.121129|Cluster-40906.43133|Cluster-15236.0|Cluster-40906.79083|Cluster-40906.78903|Cluster-40906.117668|Cluster-40906.78898|Cluster-40906.117386|Cluster-40906.190712|Cluster-40906.124974|Cluster-40906.161524|Cluster-40906.122945|Cluster-40906.123612|Cluster-40906.106103|Cluster-40906.117671|Cluster-40906.1…	http://www.genome.jp/kegg-bin/show_pathway?ko00562/K19517%09red/K00915%09red/K00140%09red/K01092%09red/K01110%09red/K01803%09red/K01114%09red/K10047%09red/K05857%09red/K00921%09red/K01858%09red/K01099%09red/K00913%09red/K00469%09red/K15422%09red/K00889%09red
Monoterpenoid biosynthesis	KEGG PATHWAY	ko00902	7	84	0.161537	0.496474	Cluster-40906.129929|Cluster-40906.129927|Cluster-40906.23242|Cluster-40906.116452|Cluster-40906.23238|Cluster-40906.82020|Cluster-40906.23225	http://www.genome.jp/kegg-bin/show_pathway?ko00902/K15095%09red/K15086%09red
Peroxisome	KEGG PATHWAY	ko04146	59	991	0.164207	0.496474	Cluster-40906.113421|Cluster-40906.113051|Cluster-40906.162694|Cluster-40906.113422|Cluster-40906.113425|Cluster-40906.113424|Cluster-40906.109515|Cluster-40906.113429|Cluster-40906.109656|Cluster-40906.17107|Cluster-40906.101293|Cluster-40906.70691|Cluster-40906.67813|Cluster-40906.15744|Cluster-40906.101506|Cluster-40906.210431|Cluster-40906.133801|Cluster-40906.199444|Cluster-40906.210048|Clus…	http://www.genome.jp/kegg-bin/show_pathway?ko04146/K03781%09red/K04564%09red/K13343%09red/K13335%09red/K13352%09red/K13337%09red/K12663%09red/K11517%09red/K00106%09red/K13348%09red/K04565%09red/K00232%09red/K13356%09red/K01578%09red/K13339%09red/K00830%09red/K13237%09red/K01897%09red/K01640%09red/K07513%09red/K13345%09red
Flavonoid biosynthesis	KEGG PATHWAY	ko00941	13	182	0.166848	0.496474	Cluster-40906.129099|Cluster-40906.69681|Cluster-40906.133968|Cluster-40906.133969|Cluster-40906.177875|Cluster-40737.0|Cluster-40906.133960|Cluster-40906.123075|Cluster-40906.133971|Cluster-40906.133970|Cluster-40906.123080|Cluster-40906.123081|Cluster-40906.123087	http://www.genome.jp/kegg-bin/show_pathway?ko00941/K01859%09red/K05278%09red/K13065%09red/K00588%09red/K00660%09red
Aminoacyl-tRNA biosynthesis	KEGG PATHWAY	ko00970	46	780	0.214974	0.614556	Cluster-40906.150914|Cluster-40906.134452|Cluster-40906.101526|Cluster-40906.100227|Cluster-40906.131306|Cluster-40906.62088|Cluster-35518.0|Cluster-40906.121828|Cluster-40906.120472|Cluster-40906.24842|Cluster-40906.113132|Cluster-40906.82649|Cluster-40906.63784|Cluster-40906.105884|Cluster-40906.105885|Cluster-40906.94956|Cluster-40906.105887|Cluster-40906.123660|Cluster-40906.62092|Cluster-106…	http://www.genome.jp/kegg-bin/show_pathway?ko00970/K04567%09red/K01885%09red/K01876%09red/K14164%09red/K01875%09red/K01881%09red/K01870%09red/K01873%09red/K01872%09red/K01866%09red/K01867%09red/K01886%09red/K02433%09red/K01883%09red/K01889%09red/K01868%09red/K01869%09red/K01893%09red/K01874%09red
Fatty acid biosynthesis	KEGG PATHWAY	ko00061	24	385	0.216606	0.614556	Cluster-40906.138599|Cluster-28421.0|Cluster-40906.78525|Cluster-40906.70691|Cluster-40906.101506|Cluster-40906.118473|Cluster-40906.191927|Cluster-40906.113233|Cluster-40906.120302|Cluster-36974.0|Cluster-40906.160217|Cluster-40906.31730|Cluster-40906.107568|Cluster-40906.58893|Cluster-40906.134424|Cluster-40906.134428|Cluster-40906.89063|Cluster-40906.111929|Cluster-40906.152861|Cluster-40906.1…	http://www.genome.jp/kegg-bin/show_pathway?ko00061/K10781%09red/K00059%09red/K01962%09red/K01961%09red/K01897%09red/K00648%09red/K11262%09red/K09458%09red
Linoleic acid metabolism	KEGG PATHWAY	ko00591	8	112	0.239794	0.664884	Cluster-40906.53578|Cluster-40906.53577|Cluster-40906.11359|Cluster-40906.80985|Cluster-40906.133157|Cluster-40906.37063|Cluster-40906.114701|Cluster-40906.93734	http://www.genome.jp/kegg-bin/show_pathway?ko00591/K00454%09red
Folate biosynthesis	KEGG PATHWAY	ko00790	14	219	0.260321	0.705758	Cluster-40906.9840|Cluster-40906.194360|Cluster-40906.140239|Cluster-40906.121909|Cluster-40906.97076|Cluster-40906.179492|Cluster-40906.201639|Cluster-40906.30284|Cluster-40906.119892|Cluster-40906.179493|Cluster-40906.195906|Cluster-40906.132536|Cluster-40906.102675|Cluster-40906.119886	http://www.genome.jp/kegg-bin/show_pathway?ko00790/K03635%09red/K13950%09red/K01930%09red/K01307%09red/K03639%09red
Valine, leucine and isoleucine biosynthesis	KEGG PATHWAY	ko00290	9	142	0.327291	0.838922	Cluster-40906.118946|Cluster-40906.148527|Cluster-40906.148532|Cluster-40906.113781|Cluster-40906.83417|Cluster-40906.83423|Cluster-40906.124388|Cluster-40906.148263|Cluster-40906.121835	http://www.genome.jp/kegg-bin/show_pathway?ko00290/K01754%09red/K01653%09red/K01652%09red/K01703%09red/K00053%09red
Phagosome	KEGG PATHWAY	ko04145	44	787	0.331973	0.838922	Cluster-40906.67462|Cluster-40906.67463|Cluster-40906.67460|Cluster-32910.1|Cluster-40906.122250|Cluster-40906.113718|Cluster-40906.31384|Cluster-40906.113922|Cluster-40906.135509|Cluster-27367.3|Cluster-40906.81014|Cluster-40906.81013|Cluster-40906.18664|Cluster-40906.79083|Cluster-40906.158800|Cluster-40906.120746|Cluster-40906.124974|Cluster-40906.116982|Cluster-40906.159311|Cluster-40906.7979…	http://www.genome.jp/kegg-bin/show_pathway?ko04145/K08054%09red/K08057%09red/K09481%09red/K10956%09red/K03661%09red/K07374%09red/K07375%09red/K07342%09red/K00921%09red/K04392%09red/K02146%09red/K02147%09red/K02153%09red/K07897%09red
Circadian rhythm - plant	KEGG PATHWAY	ko04712	23	401	0.347156	0.838922	Cluster-40906.145352|Cluster-40906.100637|Cluster-40906.23692|Cluster-40906.126092|Cluster-40906.98229|Cluster-40906.68713|Cluster-40906.111957|Cluster-40906.117083|Cluster-40906.104965|Cluster-40906.117806|Cluster-40906.129099|Cluster-40906.104964|Cluster-40906.100626|Cluster-40906.104944|Cluster-40906.173278|Cluster-40906.64967|Cluster-40906.146339|Cluster-40906.79941|Cluster-40906.68706|Cluste…	http://www.genome.jp/kegg-bin/show_pathway?ko04712/K10143%09red/K12118%09red/K12133%09red/K03097%09red/K00660%09red/K12120%09red/K12130%09red/K12126%09red/K12124%09red/K12129%09red/K16240%09red
Valine, leucine and isoleucine degradation	KEGG PATHWAY	ko00280	38	681	0.35051	0.838922	Cluster-40906.65932|Cluster-40906.122513|Cluster-40906.102448|Cluster-43362.0|Cluster-40906.160905|Cluster-40906.15744|Cluster-40906.130772|Cluster-40906.106177|Cluster-40906.111600|Cluster-40906.190712|Cluster-40906.89290|Cluster-40906.28486|Cluster-40906.13560|Cluster-40906.161326|Cluster-37975.0|Cluster-40906.170376|Cluster-40906.193269|Cluster-40906.101583|Cluster-26915.0|Cluster-10361.0|Clus…	http://www.genome.jp/kegg-bin/show_pathway?ko00280/K00128%09red/K00140%09red/K01641%09red/K05605%09red/K00166%09red/K00249%09red/K00382%09red/K14085%09red/K01640%09red/K07513%09red/K00626%09red/K01969%09red/K01968%09red
Terpenoid backbone biosynthesis	KEGG PATHWAY	ko00900	26	458	0.35281	0.838922	Cluster-40906.103272|Cluster-40906.112503|Cluster-43362.0|Cluster-40906.101035|Cluster-40906.136985|Cluster-40906.113134|Cluster-40906.110464|Cluster-40906.64274|Cluster-40906.28486|Cluster-40906.17786|Cluster-40906.174425|Cluster-40906.64160|Cluster-40906.113826|Cluster-40906.1781|Cluster-40906.128395|Cluster-40906.44098|Cluster-40906.141399|Cluster-40906.125310|Cluster-40906.178213|Cluster-4090…	http://www.genome.jp/kegg-bin/show_pathway?ko00900/K10960%09red/K00919%09red/K05906%09red/K14066%09red/K01662%09red/K00099%09red/K00787%09red/K05356%09red/K03527%09red/K03526%09red/K13789%09red/K01641%09red/K00021%09red/K00626%09red/K11778%09red
Protein processing in endoplasmic reticulum	KEGG PATHWAY	ko04141	104	1928	0.35601	0.838922	Cluster-40906.131135|Cluster-47587.0|Cluster-40906.202920|Cluster-40906.52072|Cluster-40906.61644|Cluster-40906.60676|Cluster-40906.156436|Cluster-33471.0|Cluster-40906.96028|Cluster-40906.118536|Cluster-40906.99090|Cluster-40906.50205|Cluster-40906.203908|Cluster-40906.29925|Cluster-40906.131051|Cluster-40906.29923|Cluster-40906.129942|Cluster-40906.122250|Cluster-40906.131058|Cluster-40906.1310…	http://www.genome.jp/kegg-bin/show_pathway?ko04141/K10601%09red/K10597%09red/K06689%09red/K13989%09red/K10661%09red/K10666%09red/K08852%09red/K10636%09red/K10839%09red/K09584%09red/K07342%09red/K09517%09red/K09486%09red/K09487%09red/K09481%09red/K01230%09red/K10956%09red/K10950%09red/K09518%09red/K07151%09red/K05546%09red/K14001%09red/K14006%09red/K14007%09red/K14004%09red/K04523%09red/K03094%09r…
Other glycan degradation	KEGG PATHWAY	ko00511	16	275	0.361926	0.838922	Cluster-40906.189623|Cluster-40906.44268|Cluster-40906.140177|Cluster-40906.140167|Cluster-40906.140172|Cluster-40906.44152|Cluster-40906.97802|Cluster-40906.149125|Cluster-40906.209639|Cluster-40906.210208|Cluster-40906.97798|Cluster-40906.97797|Cluster-40906.147601|Cluster-40906.147602|Cluster-40906.147603|Cluster-20906.1	http://www.genome.jp/kegg-bin/show_pathway?ko00511/K17108%09red/K01190%09red/K01191%09red/K01206%09red/K12373%09red
Fatty acid elongation	KEGG PATHWAY	ko00062	12	202	0.36445	0.838922	Cluster-40906.127408|Cluster-40906.64058|Cluster-40906.50726|Cluster-40906.104643|Cluster-40906.53358|Cluster-49277.0|Cluster-40906.136508|Cluster-47714.0|Cluster-29965.0|Cluster-40906.123560|Cluster-40906.208979|Cluster-47343.0	http://www.genome.jp/kegg-bin/show_pathway?ko00062/K15397%09red/K10703%09red/K01074%09red/K10246%09red/K10258%09red/K10251%09red
Monobactam biosynthesis	KEGG PATHWAY	ko00261	4	61	0.398894	0.901205	Cluster-40906.101511|Cluster-40906.101140|Cluster-40906.96393|Cluster-40906.124624	http://www.genome.jp/kegg-bin/show_pathway?ko00261/K00928%09red/K12524%09red/K01714%09red
Lipoic acid metabolism	KEGG PATHWAY	ko00785	3	45	0.4233	0.938957	Cluster-26917.0|Cluster-40906.202976|Cluster-40906.99749	http://www.genome.jp/kegg-bin/show_pathway?ko00785/K03644%09red/K03800%09red
RNA degradation	KEGG PATHWAY	ko03018	54	1017	0.449264	0.972215	Cluster-40906.152549|Cluster-40906.63097|Cluster-40906.105043|Cluster-40906.127440|Cluster-40906.49526|Cluster-40906.165901|Cluster-40906.127290|Cluster-40906.117546|Cluster-40906.153122|Cluster-40906.93921|Cluster-40906.146749|Cluster-40906.73251|Cluster-40906.87616|Cluster-40906.88371|Cluster-40906.102905|Cluster-40906.69053|Cluster-40906.102907|Cluster-40906.58064|Cluster-40906.103856|Cluster-…	http://www.genome.jp/kegg-bin/show_pathway?ko03018/K00850%09red/K01689%09red/K12614%09red/K12591%09red/K12619%09red/K12598%09red/K04043%09red/K03681%09red/K13126%09red/K01148%09red/K12606%09red/K12604%09red/K12605%09red/K12602%09red/K12625%09red/K12626%09red/K12585%09red/K12608%09red/K14442%09red/K07573%09red/K12603%09red/K12586%09red/K10643%09red/K04077%09red/K12580%09red
Cyanoamino acid metabolism	KEGG PATHWAY	ko00460	20	369	0.454232	0.972215	Cluster-40906.143375|Cluster-40906.174069|Cluster-48727.0|Cluster-40906.114967|Cluster-40906.138559|Cluster-40906.141647|Cluster-16269.4|Cluster-16269.5|Cluster-40906.141642|Cluster-40906.35990|Cluster-16269.3|Cluster-40906.131565|Cluster-40906.112626|Cluster-40906.108127|Cluster-40906.131571|Cluster-40906.39402|Cluster-40906.74761|Cluster-40906.112625|Cluster-40906.39401|Cluster-40906.157518	http://www.genome.jp/kegg-bin/show_pathway?ko00460/K12153%09red/K01188%09red/K18592%09red/K00600%09red/K05350%09red/K01455%09red/K13035%09red/K05349%09red
Sulfur relay system	KEGG PATHWAY	ko04122	6	105	0.467476	0.983312	Cluster-40906.9840|Cluster-40906.141306|Cluster-40906.97076|Cluster-37791.0|Cluster-40906.195906|Cluster-40906.73671	http://www.genome.jp/kegg-bin/show_pathway?ko04122/K04487%09red/K03635%09red/K03639%09red/K11996%09red
Biosynthesis of unsaturated fatty acids	KEGG PATHWAY	ko01040	14	262	0.493651	1	Cluster-35728.0|Cluster-47343.0|Cluster-47714.0|Cluster-40906.152989|Cluster-40906.13330|Cluster-49277.0|Cluster-28421.0|Cluster-33144.0|Cluster-28187.0|Cluster-29965.0|Cluster-40906.97419|Cluster-26506.0|Cluster-40906.53358|Cluster-40906.199954	http://www.genome.jp/kegg-bin/show_pathway?ko01040/K00059%09red/K10703%09red/K00232%09red/K10246%09red/K10258%09red/K10256%09red/K07513%09red/K00507%09red/K10251%09red
Arginine biosynthesis	KEGG PATHWAY	ko00220	23	437	0.500567	1	Cluster-40906.176529|Cluster-40906.131288|Cluster-40906.167201|Cluster-40906.147903|Cluster-40906.147078|Cluster-40906.93317|Cluster-40906.96875|Cluster-40906.169116|Cluster-40906.100031|Cluster-40906.126838|Cluster-40906.14702|Cluster-40906.126842|Cluster-40906.115373|Cluster-40906.110230|Cluster-40906.31869|Cluster-40906.173773|Cluster-40906.85659|Cluster-40906.85658|Cluster-40906.111177|Cluste…	http://www.genome.jp/kegg-bin/show_pathway?ko00220/K00262%09red/K00261%09red/K14454%09red/K01940%09red/K14272%09red/K00814%09red/K14682%09red/K01915%09red/K14677%09red/K13427%09red
Synthesis and degradation of ketone bodies	KEGG PATHWAY	ko00072	5	93	0.532473	1	Cluster-40906.170376|Cluster-40906.15744|Cluster-40906.185851|Cluster-43362.0|Cluster-40906.28486	http://www.genome.jp/kegg-bin/show_pathway?ko00072/K01640%09red/K01641%09red/K00626%09red
Propanoate metabolism	KEGG PATHWAY	ko00640	23	445	0.534344	1	Cluster-40906.65932|Cluster-40906.167787|Cluster-40906.102448|Cluster-40906.89446|Cluster-43362.0|Cluster-40906.190712|Cluster-36974.0|Cluster-40906.13560|Cluster-40906.161326|Cluster-40906.193269|Cluster-40906.31730|Cluster-40906.134424|Cluster-40906.96217|Cluster-40906.134428|Cluster-40906.89063|Cluster-40906.107620|Cluster-28189.0|Cluster-40906.68907|Cluster-40906.190726|Cluster-40906.190725|C…	http://www.genome.jp/kegg-bin/show_pathway?ko00640/K00140%09red/K00382%09red/K05605%09red/K00166%09red/K00249%09red/K01578%09red/K01962%09red/K01899%09red/K01961%09red/K11262%09red/K00626%09red
Plant hormone signal transduction	KEGG PATHWAY	ko04075	63	1228	0.548652	1	Cluster-40906.95975|Cluster-40906.213538|Cluster-40906.213537|Cluster-40906.64050|Cluster-40906.71308|Cluster-40906.155607|Cluster-40906.103337|Cluster-40906.131330|Cluster-40906.50372|Cluster-40906.131323|Cluster-40906.84531|Cluster-40906.131321|Cluster-40906.119227|Cluster-40906.181368|Cluster-40906.98928|Cluster-40906.68713|Cluster-40906.152586|Cluster-32203.0|Cluster-40906.82791|Cluster-40906…	http://www.genome.jp/kegg-bin/show_pathway?ko04075/K14486%09red/K14487%09red/K14484%09red/K14485%09red/K14488%09red/K14489%09red/K13946%09red/K13415%09red/K13416%09red/K14432%09red/K14431%09red/K14510%09red/K14515%09red/K14494%09red/K14497%09red/K14496%09red/K14491%09red/K14498%09red/K14506%09red/K14502%09red/K14500%09red/K12126%09red
beta-Alanine metabolism	KEGG PATHWAY	ko00410	29	567	0.553601	1	Cluster-40906.65932|Cluster-40906.122513|Cluster-40906.99005|Cluster-40906.167787|Cluster-40906.160905|Cluster-40906.106177|Cluster-40906.101592|Cluster-40906.111600|Cluster-40906.190712|Cluster-40906.89290|Cluster-40906.133316|Cluster-40906.161326|Cluster-37975.0|Cluster-40906.193269|Cluster-40906.101583|Cluster-26915.0|Cluster-40906.103142|Cluster-40906.87451|Cluster-40906.115813|Cluster-28189.…	http://www.genome.jp/kegg-bin/show_pathway?ko00410/K00128%09red/K00140%09red/K05605%09red/K01464%09red/K00249%09red/K00207%09red/K01578%09red/K01580%09red/K14085%09red/K01431%09red
Glucosinolate biosynthesis	KEGG PATHWAY	ko00966	1	15	0.554332	1	Cluster-40906.157518	http://www.genome.jp/kegg-bin/show_pathway?ko00966/K12153%09red
Cell cycle - Caulobacter	KEGG PATHWAY	ko04112	16	314	0.561538	1	Cluster-40906.67510|Cluster-40906.107540|Cluster-40906.114836|Cluster-40906.213824|Cluster-40906.50098|Cluster-40906.104733|Cluster-40906.12310|Cluster-40906.90344|Cluster-40906.76448|Cluster-40906.81663|Cluster-40906.67511|Cluster-40906.151307|Cluster-40906.65521|Cluster-40906.123154|Cluster-40906.67508|Cluster-47783.0	http://www.genome.jp/kegg-bin/show_pathway?ko04112/K01358%09red/K01338%09red/K03531%09red/K03544%09red
Non-homologous end-joining	KEGG PATHWAY	ko03450	5	103	0.619245	1	Cluster-40906.209597|Cluster-40906.20138|Cluster-40906.93135|Cluster-40906.93134|Cluster-40906.22057	http://www.genome.jp/kegg-bin/show_pathway?ko03450/K10884%09red/K03512%09red/K10777%09red
Steroid biosynthesis	KEGG PATHWAY	ko00100	18	370	0.636141	1	Cluster-40906.67259|Cluster-40906.116437|Cluster-40906.123750|Cluster-40906.47685|Cluster-40906.85947|Cluster-40906.39334|Cluster-40906.161766|Cluster-39866.0|Cluster-40906.81279|Cluster-40906.116436|Cluster-40906.58770|Cluster-40906.85948|Cluster-40906.67249|Cluster-40906.41618|Cluster-40906.58774|Cluster-40906.132330|Cluster-40906.6034|Cluster-30664.0	http://www.genome.jp/kegg-bin/show_pathway?ko00100/K05917%09red/K01853%09red/K09828%09red/K14424%09red/K01052%09red/K00213%09red/K00227%09red/K14423%09red/K00559%09red/K00801%09red
Photosynthesis - antenna proteins	KEGG PATHWAY	ko00196	17	353	0.649813	1	Cluster-40906.4802|Cluster-40906.107863|Cluster-40906.110544|Cluster-40906.110608|Cluster-40906.110897|Cluster-40906.110889|Cluster-40906.111427|Cluster-40906.99201|Cluster-40906.104254|Cluster-40906.102558|Cluster-40906.104252|Cluster-40906.111075|Cluster-40906.107251|Cluster-40906.114240|Cluster-40906.110247|Cluster-40906.110607|Cluster-40906.180470	http://www.genome.jp/kegg-bin/show_pathway?ko00196/K08908%09red/K08909%09red/K08915%09red/K08914%09red/K08916%09red/K08912%09red
Taurine and hypotaurine metabolism	KEGG PATHWAY	ko00430	6	129	0.658323	1	Cluster-40906.174069|Cluster-40906.99005|Cluster-40906.39402|Cluster-40906.39401|Cluster-40906.133316|Cluster-40906.55998	http://www.genome.jp/kegg-bin/show_pathway?ko00430/K10712%09red/K01580%09red/K18592%09red
Sulfur metabolism	KEGG PATHWAY	ko00920	18	377	0.665582	1	Cluster-40906.140638|Cluster-40906.123819|Cluster-40906.76467|Cluster-27733.0|Cluster-40906.131397|Cluster-40906.128894|Cluster-40906.132577|Cluster-30970.0|Cluster-40906.77045|Cluster-40906.115388|Cluster-40906.82244|Cluster-40906.22962|Cluster-40906.104292|Cluster-40906.128893|Cluster-15236.0|Cluster-40906.115401|Cluster-40906.104297|Cluster-40906.115384	http://www.genome.jp/kegg-bin/show_pathway?ko00920/K08738%09red/K05907%09red/K00640%09red/K17725%09red/K01082%09red/K15422%09red/K01738%09red/K01739%09red
Plant-pathogen interaction	KEGG PATHWAY	ko04626	65	1324	0.683048	1	Cluster-40906.75095|Cluster-40906.4295|Cluster-40906.127980|Cluster-31173.2|Cluster-40906.122430|Cluster-40906.122431|Cluster-38139.0|Cluster-40906.61479|Cluster-40906.45632|Cluster-40906.128815|Cluster-40906.120782|Cluster-40906.92438|Cluster-40906.94470|Cluster-40906.93272|Cluster-40906.61472|Cluster-36210.0|Cluster-40906.24021|Cluster-17374.0|Cluster-40906.82969|Cluster-40906.197825|Cluster-40…	http://www.genome.jp/kegg-bin/show_pathway?ko04626/K13414%09red/K13459%09red/K13416%09red/K09487%09red/K13412%09red/K04079%09red/K13448%09red/K12795%09red/K13429%09red/K04368%09red/K13456%09red/K05391%09red/K13447%09red/K13420%09red/K13430%09red/K13436%09red/K00864%09red/K13427%09red
Lysine biosynthesis	KEGG PATHWAY	ko00300	6	134	0.692274	1	Cluster-40906.122513|Cluster-40906.96393|Cluster-40906.101511|Cluster-40906.101140|Cluster-40906.97930|Cluster-40906.124624	http://www.genome.jp/kegg-bin/show_pathway?ko00300/K00928%09red/K10206%09red/K12524%09red/K01714%09red/K14085%09red
One carbon pool by folate	KEGG PATHWAY	ko00670	12	264	0.710692	1	Cluster-40906.128539|Cluster-48727.0|Cluster-40906.114967|Cluster-40906.138559|Cluster-40906.141647|Cluster-40906.28995|Cluster-40906.28994|Cluster-40906.141642|Cluster-40906.112625|Cluster-40906.112626|Cluster-40906.108127|Cluster-40906.119301	http://www.genome.jp/kegg-bin/show_pathway?ko00670/K01934%09red/K00600%09red/K01433%09red/K00602%09red
Alanine, aspartate and glutamate metabolism	KEGG PATHWAY	ko00250	30	639	0.726729	1	Cluster-40906.99005|Cluster-40906.176529|Cluster-40906.131288|Cluster-40906.109656|Cluster-40906.96875|Cluster-40906.70625|Cluster-40906.169116|Cluster-40906.70623|Cluster-40906.109066|Cluster-40906.105256|Cluster-40906.100031|Cluster-40906.133316|Cluster-26813.0|Cluster-40906.123442|Cluster-40906.14702|Cluster-40906.167201|Cluster-40906.115373|Cluster-40906.110230|Cluster-40906.31869|Cluster-382…	http://www.genome.jp/kegg-bin/show_pathway?ko00250/K00262%09red/K00261%09red/K14454%09red/K00264%09red/K01956%09red/K01955%09red/K00830%09red/K01940%09red/K14272%09red/K00814%09red/K01939%09red/K13566%09red/K01915%09red/K00609%09red/K01580%09red
Glutathione metabolism	KEGG PATHWAY	ko00480	32	681	0.730287	1	Cluster-40906.115209|Cluster-40906.76396|Cluster-40906.107555|Cluster-40906.162926|Cluster-40906.107897|Cluster-40906.108978|Cluster-40906.127322|Cluster-41439.0|Cluster-40906.39402|Cluster-40906.39401|Cluster-40906.35129|Cluster-40906.114206|Cluster-40906.114207|Cluster-40906.127327|Cluster-40906.106474|Cluster-40906.102499|Cluster-40906.106470|Cluster-40906.159850|Cluster-40906.117348|Cluster-4…	http://www.genome.jp/kegg-bin/show_pathway?ko00480/K01255%09red/K01256%09red/K18592%09red/K00432%09red/K01581%09red/K00799%09red/K00383%09red/K00036%09red/K00033%09red/K00434%09red
Isoflavonoid biosynthesis	KEGG PATHWAY	ko00943	1	28	0.768917	1	Cluster-38115.1	http://www.genome.jp/kegg-bin/show_pathway?ko00943/K13260%09red
Pantothenate and CoA biosynthesis	KEGG PATHWAY	ko00770	10	244	0.806581	1	Cluster-40906.118946|Cluster-40906.115813|Cluster-40906.4459|Cluster-40906.113781|Cluster-40906.57730|Cluster-40906.39559|Cluster-40906.103142|Cluster-40906.124388|Cluster-40906.148263|Cluster-40906.121835	http://www.genome.jp/kegg-bin/show_pathway?ko00770/K00207%09red/K00053%09red/K01464%09red/K09680%09red/K01431%09red/K01653%09red/K01652%09red/K02201%09red
ABC transporters	KEGG PATHWAY	ko02010	9	225	0.818548	1	Cluster-40906.139856|Cluster-40906.139851|Cluster-40906.139864|Cluster-40906.80401|Cluster-40906.56988|Cluster-40906.59542|Cluster-28519.0|Cluster-40906.139848|Cluster-28519.4	http://www.genome.jp/kegg-bin/show_pathway?ko02010/K05655%09red/K05656%09red/K05643%09red/K05665%09red/K05658%09red
Nicotinate and nicotinamide metabolism	KEGG PATHWAY	ko00760	8	206	0.831706	1	Cluster-40906.126515|Cluster-38778.0|Cluster-40906.66541|Cluster-40906.102261|Cluster-40906.124399|Cluster-40906.85498|Cluster-40906.77247|Cluster-40906.119547	http://www.genome.jp/kegg-bin/show_pathway?ko00760/K18550%09red/K00763%09red/K00858%09red/K01240%09red/K03787%09red
Butanoate metabolism	KEGG PATHWAY	ko00650	12	301	0.848462	1	Cluster-40906.118946|Cluster-40906.99005|Cluster-40906.170376|Cluster-40906.185851|Cluster-43362.0|Cluster-40906.28486|Cluster-40906.107182|Cluster-40906.15744|Cluster-40906.133316|Cluster-40906.124388|Cluster-40906.148263|Cluster-40906.121835	http://www.genome.jp/kegg-bin/show_pathway?ko00650/K01641%09red/K18121%09red/K01580%09red/K01640%09red/K01652%09red/K01653%09red/K00626%09red
Protein export	KEGG PATHWAY	ko03060	17	411	0.848498	1	Cluster-40906.85071|Cluster-40906.77320|Cluster-40906.149960|Cluster-40906.108711|Cluster-40906.113491|Cluster-40906.42884|Cluster-40906.126597|Cluster-40906.113350|Cluster-40906.105366|Cluster-40906.165820|Cluster-40906.213653|Cluster-40906.193394|Cluster-40906.30506|Cluster-40906.107802|Cluster-40906.105243|Cluster-40906.122250|Cluster-40906.130455	http://www.genome.jp/kegg-bin/show_pathway?ko03060/K03070%09red/K03217%09red/K09481%09red/K10956%09red/K12946%09red/K13280%09red/K07342%09red/K09490%09red/K09647%09red/K13431%09red
Proteasome	KEGG PATHWAY	ko03050	25	588	0.858297	1	Cluster-40906.160298|Cluster-40906.120596|Cluster-40906.92639|Cluster-40636.0|Cluster-40906.97758|Cluster-40906.192138|Cluster-40906.21159|Cluster-40906.65466|Cluster-40906.59904|Cluster-40906.191929|Cluster-40906.204049|Cluster-44343.0|Cluster-40906.100239|Cluster-40906.147018|Cluster-40906.19626|Cluster-40906.136439|Cluster-40906.160745|Cluster-40906.5512|Cluster-40906.93000|Cluster-40906.14701…	http://www.genome.jp/kegg-bin/show_pathway?ko03050/K02728%09red/K02727%09red/K03063%09red/K06699%09red/K11599%09red/K02736%09red/K02739%09red/K03035%09red/K03039%09red/K02732%09red/K03028%09red/K03029%09red/K02726%09red/K02730%09red/K03033%09red/K03032%09red
Phenylalanine, tyrosine and tryptophan biosynthesis	KEGG PATHWAY	ko00400	17	422	0.874039	1	Cluster-40906.139741|Cluster-40906.104175|Cluster-40906.20187|Cluster-40906.179648|Cluster-40906.161833|Cluster-40906.176529|Cluster-40906.35419|Cluster-40906.73993|Cluster-40906.105269|Cluster-40906.135132|Cluster-40906.148634|Cluster-40906.126150|Cluster-40906.58021|Cluster-40906.66774|Cluster-40906.133020|Cluster-40906.46591|Cluster-40906.135392	http://www.genome.jp/kegg-bin/show_pathway?ko00400/K14454%09red/K00891%09red/K01696%09red/K01736%09red/K00766%09red/K00815%09red/K01626%09red/K01850%09red/K05359%09red/K00800%09red
Riboflavin metabolism	KEGG PATHWAY	ko00740	4	126	0.887658	1	Cluster-40906.164119|Cluster-40906.146649|Cluster-40906.74284|Cluster-40906.146655	http://www.genome.jp/kegg-bin/show_pathway?ko00740/K00861%09red/K14652%09red/K11752%09red
Sesquiterpenoid and triterpenoid biosynthesis	KEGG PATHWAY	ko00909	7	200	0.88816	1	Cluster-40906.31726|Cluster-40906.142859|Cluster-40906.47685|Cluster-40906.39334|Cluster-40906.141414|Cluster-40906.129420|Cluster-40906.117645	http://www.genome.jp/kegg-bin/show_pathway?ko00909/K15803%09red/K00801%09red
Diterpenoid biosynthesis	KEGG PATHWAY	ko00904	3	106	0.908936	1	Cluster-40906.19348|Cluster-40906.90228|Cluster-40906.52290	http://www.genome.jp/kegg-bin/show_pathway?ko00904/K04124%09red/K17961%09red/K04125%09red
Arachidonic acid metabolism	KEGG PATHWAY	ko00590	6	185	0.912718	1	Cluster-40906.41893|Cluster-40906.162926|Cluster-40906.39402|Cluster-40906.39401|Cluster-40906.147406|Cluster-40906.174069	http://www.genome.jp/kegg-bin/show_pathway?ko00590/K00432%09red/K01254%09red/K18592%09red/K05309%09red
Phenylpropanoid biosynthesis	KEGG PATHWAY	ko00940	29	712	0.917799	1	Cluster-40906.177875|Cluster-40906.25110|Cluster-16269.3|Cluster-40906.56628|Cluster-32812.0|Cluster-40906.11301|Cluster-45213.0|Cluster-40906.137266|Cluster-40906.13155|Cluster-40906.112005|Cluster-40906.118359|Cluster-16269.4|Cluster-16269.5|Cluster-40906.35990|Cluster-40906.85698|Cluster-40906.114304|Cluster-40906.130650|Cluster-7462.0|Cluster-40906.69681|Cluster-40906.142735|Cluster-40906.918…	http://www.genome.jp/kegg-bin/show_pathway?ko00940/K13065%09red/K10775%09red/K01188%09red/K00083%09red/K12355%09red/K05349%09red/K11188%09red/K05350%09red/K00430%09red/K18368%09red/K00588%09red/K09753%09red
Biotin metabolism	KEGG PATHWAY	ko00780	5	165	0.925195	1	Cluster-40906.113233|Cluster-40906.111929|Cluster-40906.26729|Cluster-40906.182215|Cluster-28421.0	http://www.genome.jp/kegg-bin/show_pathway?ko00780/K00059%09red/K01942%09red/K01012%09red/K09458%09red
Sphingolipid metabolism	KEGG PATHWAY	ko00600	13	374	0.945903	1	Cluster-40906.49361|Cluster-40906.77853|Cluster-40906.189623|Cluster-40906.106368|Cluster-40906.134481|Cluster-40906.147601|Cluster-40906.44152|Cluster-40906.52273|Cluster-31188.0|Cluster-40906.57938|Cluster-40906.124359|Cluster-40906.147602|Cluster-40906.147603	http://www.genome.jp/kegg-bin/show_pathway?ko00600/K01190%09red/K17108%09red/K04713%09red/K04716%09red/K07407%09red/K00654%09red/K12349%09red
Homologous recombination	KEGG PATHWAY	ko03440	15	431	0.956101	1	Cluster-40906.13065|Cluster-40906.143365|Cluster-40906.31325|Cluster-40906.212088|Cluster-40906.74566|Cluster-40906.185524|Cluster-44510.0|Cluster-40906.167097|Cluster-40906.209967|Cluster-40906.42140|Cluster-40906.108795|Cluster-42030.0|Cluster-40906.30109|Cluster-40906.12558|Cluster-40906.209968	http://www.genome.jp/kegg-bin/show_pathway?ko03440/K08991%09red/K10901%09red/K07466%09red/K03553%09red/K10875%09red/K03655%09red/K02328%09red/K10882%09red/K03505%09red
Endocytosis	KEGG PATHWAY	ko04144	62	1484	0.962493	1	Cluster-40906.67462|Cluster-40906.67463|Cluster-40906.67460|Cluster-40906.183198|Cluster-40906.128383|Cluster-40906.111120|Cluster-14792.0|Cluster-40906.175121|Cluster-40906.140144|Cluster-40906.127407|Cluster-40906.161965|Cluster-40906.87189|Cluster-40906.163232|Cluster-40906.19344|Cluster-40906.130933|Cluster-40906.138997|Cluster-40906.63056|Cluster-40906.117386|Cluster-40906.93013|Cluster-4090…	http://www.genome.jp/kegg-bin/show_pathway?ko04144/K01115%09red/K12471%09red/K19476%09red/K12193%09red/K01528%09red/K12196%09red/K12197%09red/K04646%09red/K18468%09red/K07937%09red/K12486%09red/K05756%09red/K12483%09red/K12191%09red/K18442%09red/K07897%09red/K18443%09red/K12185%09red/K12184%09red/K18467%09red/K00889%09red/K07901%09red/K03283%09red/K07904%09red
RNA polymerase	KEGG PATHWAY	ko03020	16	463	0.963248	1	Cluster-31989.0|Cluster-47435.1|Cluster-40906.45498|Cluster-40906.118565|Cluster-40906.112131|Cluster-40906.111225|Cluster-40906.40345|Cluster-40906.40338|Cluster-40906.80687|Cluster-40906.137423|Cluster-40906.40344|Cluster-40906.164443|Cluster-40906.123244|Cluster-40906.57627|Cluster-40906.102787|Cluster-40906.131989	http://www.genome.jp/kegg-bin/show_pathway?ko03020/K03006%09red/K03021%09red/K03020%09red/K03014%09red/K03017%09red/K03012%09red/K02999%09red/K03046%09red/K03018%09red/K03008%09red
Mismatch repair	KEGG PATHWAY	ko03430	10	321	0.966389	1	Cluster-40906.13065|Cluster-40906.143365|Cluster-40906.179766|Cluster-40906.112925|Cluster-40906.103061|Cluster-45531.12|Cluster-40906.168345|Cluster-40906.30109|Cluster-40906.33533|Cluster-40906.128143	http://www.genome.jp/kegg-bin/show_pathway?ko03430/K08734%09red/K10754%09red/K07456%09red/K10858%09red/K07466%09red/K08739%09red/K10747%09red/K02328%09red/K03505%09red
RNA transport	KEGG PATHWAY	ko03013	62	1494	0.966879	1	Cluster-40906.121297|Cluster-40906.144766|Cluster-12755.0|Cluster-40906.112526|Cluster-40906.141343|Cluster-40906.189332|Cluster-40906.134002|Cluster-40906.134003|Cluster-40906.113920|Cluster-40906.21755|Cluster-40399.0|Cluster-40906.78426|Cluster-40906.129471|Cluster-40906.11427|Cluster-40906.32456|Cluster-40906.109808|Cluster-40906.64997|Cluster-40906.7534|Cluster-40906.108317|Cluster-40906.111…	http://www.genome.jp/kegg-bin/show_pathway?ko03013/K09291%09red/K10577%09red/K12160%09red/K03240%09red/K03231%09red/K14328%09red/K03262%09red/K03260%09red/K18213%09red/K14308%09red/K14327%09red/K14324%09red/K00784%09red/K13025%09red/K07936%09red/K13126%09red/K02516%09red/K14288%09red/K03113%09red/K12875%09red/K14309%09red/K03257%09red/K14318%09red/K03254%09red/K03253%09red/K13137%09red/K14313%09r…
Cutin, suberine and wax biosynthesis	KEGG PATHWAY	ko00073	5	199	0.974499	1	Cluster-40906.7852|Cluster-40906.210048|Cluster-40906.82041|Cluster-40906.150869|Cluster-31275.0	http://www.genome.jp/kegg-bin/show_pathway?ko00073/K15404%09red/K13356%09red
Tropane, piperidine and pyridine alkaloid biosynthesis	KEGG PATHWAY	ko00960	10	344	0.981671	1	Cluster-40906.139741|Cluster-40906.136099|Cluster-40906.176529|Cluster-40906.76207|Cluster-40906.135132|Cluster-40906.76198|Cluster-40906.66774|Cluster-40906.90305|Cluster-40906.163619|Cluster-40906.47646	http://www.genome.jp/kegg-bin/show_pathway?ko00960/K14454%09red/K08081%09red/K00815%09red
Regulation of autophagy	KEGG PATHWAY	ko04140	13	422	0.982456	1	Cluster-40906.115246|Cluster-40906.213944|Cluster-39339.0|Cluster-40906.64722|Cluster-40906.79202|Cluster-40906.84600|Cluster-40906.106651|Cluster-40906.214556|Cluster-40906.142624|Cluster-40906.41247|Cluster-40906.201850|Cluster-40906.33891|Cluster-40906.19343	http://www.genome.jp/kegg-bin/show_pathway?ko04140/K08269%09red/K08343%09red/K07198%09red/K08333%09red/K08342%09red
Ubiquitin mediated proteolysis	KEGG PATHWAY	ko04120	58	1460	0.983659	1	Cluster-40906.108523|Cluster-40906.18246|Cluster-40906.129942|Cluster-40906.106681|Cluster-47587.0|Cluster-40906.67788|Cluster-40906.197704|Cluster-40906.23944|Cluster-40906.102946|Cluster-40906.55558|Cluster-40906.132679|Cluster-40906.102942|Cluster-40906.168904|Cluster-40906.85640|Cluster-40906.146767|Cluster-40906.132154|Cluster-46196.0|Cluster-40906.127848|Cluster-40906.115412|Cluster-40906.1…	http://www.genome.jp/kegg-bin/show_pathway?ko04120/K10143%09red/K10597%09red/K10590%09red/K06689%09red/K10601%09red/K10576%09red/K10577%09red/K10599%09red/K10580%09red/K10592%09red/K10579%09red/K04706%09red/K03354%09red/K04506%09red/K10581%09red/K10140%09red/K10587%09red/K10144%09red/K03094%09red/K10588%09red/K03349%09red/K03178%09red/K10260%09red/K03869%09red/K09561%09red/K03347%09red/K03363%09r…
Oxidative phosphorylation	KEGG PATHWAY	ko00190	41	1088	0.985174	1	Cluster-40906.72585|Cluster-40906.202981|Cluster-40906.102606|Cluster-40906.59370|Cluster-40906.117419|Cluster-40906.103135|Cluster-40906.133903|Cluster-40906.133905|Cluster-40906.118040|Cluster-40906.114626|Cluster-40906.114624|Cluster-40906.124535|Cluster-40906.117056|Cluster-40906.111870|Cluster-40906.96087|Cluster-40906.112718|Cluster-40906.159311|Cluster-26561.0|Cluster-46656.0|Cluster-40906…	http://www.genome.jp/kegg-bin/show_pathway?ko00190/K02115%09red/K01507%09red/K02259%09red/K02138%09red/K05580%09red/K02133%09red/K02132%09red/K02153%09red/K03942%09red/K03946%09red/K05575%09red/K03883%09red/K03661%09red/K02108%09red/K01535%09red/K02140%09red/K02146%09red/K02147%09red/K03879%09red/K00413%09red/K03953%09red/K00234%09red/K00235%09red/K03934%09red/K03935%09red
Purine metabolism	KEGG PATHWAY	ko00230	63	1577	0.985229	1	Cluster-47435.1|Cluster-40906.143365|Cluster-40906.101299|Cluster-40906.126630|Cluster-40906.69557|Cluster-40906.88738|Cluster-40906.137423|Cluster-40906.50048|Cluster-40906.199444|Cluster-40906.102787|Cluster-40906.131989|Cluster-40906.108263|Cluster-40906.109265|Cluster-40906.151928|Cluster-40906.101067|Cluster-31989.0|Cluster-40906.126688|Cluster-40906.101301|Cluster-40906.45498|Cluster-40906.…	http://www.genome.jp/kegg-bin/show_pathway?ko00230/K00942%09red/K14977%09red/K06928%09red/K03020%09red/K03021%09red/K00760%09red/K00602%09red/K01939%09red/K00939%09red/K00873%09red/K03046%09red/K18151%09red/K03008%09red/K03787%09red/K01835%09red/K02999%09red/K01490%09red/K01514%09red/K01510%09red/K03014%09red/K03017%09red/K03012%09red/K02328%09red/K00940%09red/K03018%09red/K01466%09red/K01945%09r…
Basal transcription factors	KEGG PATHWAY	ko03022	15	479	0.985245	1	Cluster-40906.95791|Cluster-40906.28659|Cluster-40906.182403|Cluster-40906.143243|Cluster-40906.60430|Cluster-40906.58138|Cluster-40906.143248|Cluster-40906.187717|Cluster-40906.58148|Cluster-40906.131634|Cluster-40906.122686|Cluster-30607.0|Cluster-40906.177064|Cluster-40906.160434|Cluster-49171.1	http://www.genome.jp/kegg-bin/show_pathway?ko03022/K10842%09red/K03142%09red/K03141%09red/K03144%09red/K03134%09red/K03125%09red/K14649%09red/K03127%09red/K03126%09red/K03133%09red/K03129%09red
Zeatin biosynthesis	KEGG PATHWAY	ko00908	1	84	0.986374	1	Cluster-40906.36696	http://www.genome.jp/kegg-bin/show_pathway?ko00908/K00791%09red
Stilbenoid, diarylheptanoid and gingerol biosynthesis	KEGG PATHWAY	ko00945	3	167	0.991033	1	Cluster-40906.69681|Cluster-40906.177875|Cluster-40737.0	http://www.genome.jp/kegg-bin/show_pathway?ko00945/K00588%09red/K13065%09red
SNARE interactions in vesicular transport	KEGG PATHWAY	ko04130	8	322	0.992669	1	Cluster-40906.172407|Cluster-40906.161383|Cluster-40906.95751|Cluster-40906.156023|Cluster-40906.124435|Cluster-40906.151371|Cluster-40906.31041|Cluster-40906.116865	http://www.genome.jp/kegg-bin/show_pathway?ko04130/K08495%09red/K08490%09red/K08493%09red/K08503%09red/K08507%09red/K08505%09red
Isoquinoline alkaloid biosynthesis	KEGG PATHWAY	ko00950	6	267	0.993141	1	Cluster-40906.139741|Cluster-40906.176529|Cluster-40906.135132|Cluster-40906.96706|Cluster-40906.66774|Cluster-40906.96696	http://www.genome.jp/kegg-bin/show_pathway?ko00950/K01592%09red/K14454%09red/K00815%09red
Nucleotide excision repair	KEGG PATHWAY	ko03420	15	521	0.994824	1	Cluster-40906.13065|Cluster-40906.58138|Cluster-40906.143365|Cluster-40906.78111|Cluster-40906.72466|Cluster-40906.33533|Cluster-40906.153762|Cluster-40906.187717|Cluster-40906.58148|Cluster-40906.103061|Cluster-30607.0|Cluster-40906.128143|Cluster-40906.30109|Cluster-40906.161933|Cluster-49171.1	http://www.genome.jp/kegg-bin/show_pathway?ko03420/K10842%09red/K03142%09red/K03141%09red/K10140%09red/K10846%09red/K03144%09red/K07466%09red/K10754%09red/K10839%09red/K10838%09red/K10747%09red/K02328%09red/K03505%09red
Spliceosome	KEGG PATHWAY	ko03040	62	1658	0.996833	1	Cluster-40906.121297|Cluster-40906.147368|Cluster-40906.183198|Cluster-12934.0|Cluster-40906.6545|Cluster-40906.101132|Cluster-40906.117546|Cluster-40906.28454|Cluster-40906.64321|Cluster-40906.117477|Cluster-40906.87189|Cluster-40906.121395|Cluster-40906.107734|Cluster-40906.82148|Cluster-40906.50769|Cluster-40906.179574|Cluster-40906.82144|Cluster-40906.64336|Cluster-32704.0|Cluster-40906.72785…	http://www.genome.jp/kegg-bin/show_pathway?ko03040/K12811%09red/K10599%09red/K12830%09red/K12900%09red/K11087%09red/K12867%09red/K12864%09red/K12865%09red/K12844%09red/K12845%09red/K12846%09red/K12829%09red/K12824%09red/K12825%09red/K12823%09red/K12820%09red/K11984%09red/K12855%09red/K13025%09red/K12890%09red/K12885%09red/K12741%09red/K12817%09red/K12859%09red/K12813%09red/K12874%09red/K12626%09r…
Ubiquinone and other terpenoid-quinone biosynthesis	KEGG PATHWAY	ko00130	11	436	0.997128	1	Cluster-31474.0|Cluster-40906.81152|Cluster-40906.81153|Cluster-40906.139741|Cluster-40906.148911|Cluster-40906.135132|Cluster-47255.0|Cluster-40906.66774|Cluster-40906.167320|Cluster-40906.103487|Cluster-40906.79719	http://www.genome.jp/kegg-bin/show_pathway?ko00130/K01661%09red/K05928%09red/K06126%09red/K00591%09red/K09834%09red/K00815%09red/K03809%09red
Photosynthesis	KEGG PATHWAY	ko00195	14	526	0.997763	1	Cluster-40906.145951|Cluster-40906.110055|Cluster-40906.109961|Cluster-40906.111343|Cluster-40906.78175|Cluster-40906.111014|Cluster-40906.152793|Cluster-40906.108430|Cluster-40906.152792|Cluster-40906.133903|Cluster-40906.133905|Cluster-40906.132797|Cluster-40906.110062|Cluster-40906.99057	http://www.genome.jp/kegg-bin/show_pathway?ko00195/K02115%09red/K02108%09red/K02699%09red/K02706%09red/K03542%09red/K02641%09red/K02635%09red/K02639%09red/K08901%09red
Pyrimidine metabolism	KEGG PATHWAY	ko00240	39	1156	0.998132	1	Cluster-47435.1|Cluster-40906.143365|Cluster-40906.137423|Cluster-40906.136312|Cluster-40906.102787|Cluster-40906.131989|Cluster-31989.0|Cluster-40906.79619|Cluster-40906.97376|Cluster-40906.45498|Cluster-40906.40338|Cluster-40906.80687|Cluster-49418.5|Cluster-40906.43427|Cluster-40906.5385|Cluster-28936.0|Cluster-40906.54109|Cluster-40906.111225|Cluster-40906.47194|Cluster-40906.103142|Cluster-4…	http://www.genome.jp/kegg-bin/show_pathway?ko00240/K01240%09red/K03006%09red/K03021%09red/K01464%09red/K00609%09red/K00876%09red/K03008%09red/K03787%09red/K01956%09red/K03046%09red/K01955%09red/K00207%09red/K01493%09red/K02999%09red/K16329%09red/K01510%09red/K03014%09red/K03017%09red/K03012%09red/K02328%09red/K00940%09red/K03018%09red/K03020%09red/K01431%09red/K00384%09red/K01489%09red/K03505%09r…
Cysteine and methionine metabolism	KEGG PATHWAY	ko00270	28	891	0.998163	1	Cluster-40906.140638|Cluster-40906.116280|Cluster-40906.109411|Cluster-40906.176529|Cluster-40906.136259|Cluster-40906.126996|Cluster-40906.112835|Cluster-40906.124512|Cluster-40906.132068|Cluster-40906.121332|Cluster-40906.211547|Cluster-32037.0|Cluster-40906.66774|Cluster-40906.102722|Cluster-40906.139741|Cluster-40906.96393|Cluster-40906.101140|Cluster-40906.123819|Cluster-27733.0|Cluster-4090…	http://www.genome.jp/kegg-bin/show_pathway?ko00270/K05933%09red/K14454%09red/K16054%09red/K00640%09red/K01739%09red/K00547%09red/K12524%09red/K00815%09red/K00928%09red/K00026%09red/K01738%09red/K00549%09red
Tyrosine metabolism	KEGG PATHWAY	ko00350	13	512	0.998454	1	Cluster-40906.139741|Cluster-40906.143292|Cluster-40906.176529|Cluster-40906.131525|Cluster-40906.135132|Cluster-40906.117926|Cluster-45411.0|Cluster-40906.96706|Cluster-40906.66774|Cluster-40906.81694|Cluster-40906.117929|Cluster-40906.57452|Cluster-40906.96696	http://www.genome.jp/kegg-bin/show_pathway?ko00350/K14454%09red/K01800%09red/K00545%09red/K01592%09red/K00815%09red/K07253%09red
mRNA surveillance pathway	KEGG PATHWAY	ko03015	33	1035	0.998851	1	Cluster-40906.121297|Cluster-40906.179840|Cluster-40906.70235|Cluster-40906.140596|Cluster-40906.66679|Cluster-40906.168629|Cluster-40906.47914|Cluster-40906.132236|Cluster-40906.215022|Cluster-40906.52032|Cluster-40906.172101|Cluster-40906.71112|Cluster-36270.0|Cluster-40906.82009|Cluster-40906.135908|Cluster-40906.144766|Cluster-40906.35427|Cluster-40906.152577|Cluster-40906.160311|Cluster-3961…	http://www.genome.jp/kegg-bin/show_pathway?ko03015/K15544%09red/K03267%09red/K03265%09red/K14327%09red/K14324%09red/K04354%09red/K11584%09red/K13025%09red/K11583%09red/K06269%09red/K13126%09red/K14962%09red/K13917%09red/K12875%09red/K06965%09red/K14416%09red/K14411%09red/K04382%09red/K14376%09red/K14328%09red/K14407%09red/K14397%09red/K14400%09red
Phenylalanine metabolism	KEGG PATHWAY	ko00360	9	418	0.99915	1	Cluster-40906.139741|Cluster-40906.177875|Cluster-40906.176529|Cluster-40906.85698|Cluster-40906.135132|Cluster-40906.66774|Cluster-40906.69681|Cluster-40906.143292|Cluster-40906.57452	http://www.genome.jp/kegg-bin/show_pathway?ko00360/K00815%09red/K07253%09red/K00588%09red/K14454%09red/K10775%09red
N-Glycan biosynthesis	KEGG PATHWAY	ko00510	12	511	0.999305	1	Cluster-40906.212338|Cluster-22695.0|Cluster-40906.114989|Cluster-40906.68613|Cluster-40906.114996|Cluster-40906.175813|Cluster-40906.25199|Cluster-40906.128324|Cluster-40906.113525|Cluster-40906.175988|Cluster-40906.13401|Cluster-40906.175984	http://www.genome.jp/kegg-bin/show_pathway?ko00510/K07441%09red/K03845%09red/K03848%09red/K00729%09red/K07151%09red/K05546%09red/K09659%09red/K01230%09red/K00737%09red
DNA replication	KEGG PATHWAY	ko03030	6	349	0.999635	1	Cluster-40906.13065|Cluster-40906.143365|Cluster-40906.33533|Cluster-40906.103061|Cluster-40906.30109|Cluster-40906.128143	http://www.genome.jp/kegg-bin/show_pathway?ko03030/K02328%09red/K10754%09red/K07466%09red/K10747%09red/K03505%09red
Base excision repair	KEGG PATHWAY	ko03410	6	359	0.999749	1	Cluster-40906.175649|Cluster-40906.143365|Cluster-40906.22057|Cluster-40906.57010|Cluster-40906.30109|Cluster-40906.128143	http://www.genome.jp/kegg-bin/show_pathway?ko03410/K10747%09red/K03660%09red/K03505%09red/K02328%09red/K03512%09red/K10801%09red
Glycosylphosphatidylinositol(GPI)-anchor biosynthesis	KEGG PATHWAY	ko00563	2	267	0.999982	1	Cluster-40906.15488|Cluster-40906.41477	http://www.genome.jp/kegg-bin/show_pathway?ko00563/K07542%09red/K05285%09red
Ribosome biogenesis in eukaryotes	KEGG PATHWAY	ko03008	21	977	0.999999	1	Cluster-40906.194738|Cluster-40906.167010|Cluster-40906.125918|Cluster-40906.146749|Cluster-19447.0|Cluster-40906.2059|Cluster-40906.184522|Cluster-40906.79933|Cluster-40906.60108|Cluster-40906.199610|Cluster-40906.143748|Cluster-40906.215803|Cluster-40906.159190|Cluster-40906.172737|Cluster-40906.167013|Cluster-40906.52374|Cluster-40906.23692|Cluster-40906.189332|Cluster-40906.128491|Cluster-409…	http://www.genome.jp/kegg-bin/show_pathway?ko03008/K14572%09red/K14561%09red/K14570%09red/K14548%09red/K14558%09red/K14559%09red/K14554%09red/K03097%09red/K14557%09red/K14546%09red/K07936%09red/K14538%09red/K12845%09red/K12619%09red/K07179%09red
Ribosome	KEGG PATHWAY	ko03010	67	2362	1	1	Cluster-40906.31850|Cluster-40906.91412|Cluster-40906.108566|Cluster-40906.108567|Cluster-40906.37929|Cluster-40906.117350|Cluster-40524.0|Cluster-40906.113722|Cluster-40906.141497|Cluster-6775.1|Cluster-40906.127000|Cluster-4432.1|Cluster-40906.19449|Cluster-40906.154309|Cluster-40906.118423|Cluster-40906.114824|Cluster-40906.113217|Cluster-40906.107833|Cluster-33563.0|Cluster-40906.91495|Cluste…	http://www.genome.jp/kegg-bin/show_pathway?ko03010/K02950%09red/K02883%09red/K02882%09red/K02930%09red/K02933%09red/K02932%09red/K02889%09red/K02866%09red/K02865%09red/K02949%09red/K02885%09red/K02912%09red/K02880%09red/K02915%09red/K02958%09red/K02997%09red/K02884%09red/K02995%09red/K02975%09red/K02974%09red/K02998%09red/K02898%09red/K02899%09red/K02985%09red/K02871%09red/K02874%09red/K02875%09r…
--------------------
#Term	Database	ID	Input number	Background number	P-Value	Corrected P-Value	Input	Hyperlink
--------------------
#Term	Database	ID	Input number	Background number	P-Value	Corrected P-Value	Input	Hyperlink
--------------------

## Sheet: N6 vs N60.DEG_KEGG_pathway_e
##Databases: KEGG PATHWAY
##Statistical test method: hypergeometric test / Fisher's exact test
##FDR correction method: Benjamini and Hochberg
#Term	Database	ID	Input number	Background number	P-Value	Corrected P-Value	Input	Hyperlink
Stilbenoid, diarylheptanoid and gingerol biosynthesis	KEGG PATHWAY	ko00945	19	167	2.10153e-06	0.000250082	Cluster-40906.69681|Cluster-40906.69682|Cluster-40906.51055|Cluster-40906.108772|Cluster-40906.51058|Cluster-40906.209811|Cluster-40906.171379|Cluster-40906.150690|Cluster-40906.192460|Cluster-40906.62432|Cluster-40906.108766|Cluster-40906.43627|Cluster-40906.36642|Cluster-40906.36643|Cluster-40906.173104|Cluster-40906.62433|Cluster-40906.180324|Cluster-40906.194214|Cluster-40906.75611	http://www.genome.jp/kegg-bin/show_pathway?ko00945/K09754%09red/K00588%09red/K13065%09red/K00517%09red
Flavonoid biosynthesis	KEGG PATHWAY	ko00941	18	182	2.21655e-05	0.00131885	Cluster-40906.69681|Cluster-40906.69682|Cluster-40906.133969|Cluster-40906.108772|Cluster-40906.123080|Cluster-40906.150690|Cluster-40906.133968|Cluster-40906.108766|Cluster-40906.43627|Cluster-40906.36642|Cluster-40906.36643|Cluster-40906.133971|Cluster-40906.133970|Cluster-40906.192460|Cluster-40906.173104|Cluster-40906.75611|Cluster-40906.194214|Cluster-40906.129100	http://www.genome.jp/kegg-bin/show_pathway?ko00941/K13065%09red/K01859%09red/K00660%09red/K09754%09red/K00588%09red/K05278%09red
Limonene and pinene degradation	KEGG PATHWAY	ko00903	15	162	0.000202283	0.00802387	Cluster-40906.165065|Cluster-40906.51058|Cluster-40906.209811|Cluster-40906.171379|Cluster-40906.87451|Cluster-40906.51055|Cluster-40906.165063|Cluster-40906.101592|Cluster-40906.86580|Cluster-40906.101584|Cluster-40906.62432|Cluster-40906.62433|Cluster-40906.180324|Cluster-40906.136781|Cluster-40906.101583	http://www.genome.jp/kegg-bin/show_pathway?ko00903/K00128%09red/K00517%09red
Monoterpenoid biosynthesis	KEGG PATHWAY	ko00902	10	84	0.000381953	0.0113631	Cluster-40906.150032|Cluster-40906.23242|Cluster-40906.23240|Cluster-40906.23241|Cluster-40906.23238|Cluster-40906.23233|Cluster-40906.23231|Cluster-40906.23237|Cluster-40906.23225|Cluster-40906.23235	http://www.genome.jp/kegg-bin/show_pathway?ko00902/K15096%09red/K15086%09red
Anthocyanin biosynthesis	KEGG PATHWAY	ko00942	8	58	0.000602581	0.0143414	Cluster-40906.187257|Cluster-40906.4813|Cluster-40906.186178|Cluster-40906.124036|Cluster-40906.124037|Cluster-40906.98004|Cluster-40906.128216|Cluster-40906.32711	http://www.genome.jp/kegg-bin/show_pathway?ko00942/K12338%09red/K12930%09red
Arachidonic acid metabolism	KEGG PATHWAY	ko00590	15	185	0.000738358	0.0146441	Cluster-40906.200511|Cluster-40906.143823|Cluster-40906.184182|Cluster-40906.200504|Cluster-40906.162929|Cluster-40906.95906|Cluster-40906.200508|Cluster-40906.147406|Cluster-40906.184174|Cluster-40906.174062|Cluster-40906.143825|Cluster-40906.143826|Cluster-40906.39402|Cluster-40906.105873|Cluster-40906.90036	http://www.genome.jp/kegg-bin/show_pathway?ko00590/K00432%09red/K01254%09red/K18592%09red/K15730%09red
Carotenoid biosynthesis	KEGG PATHWAY	ko00906	17	257	0.0026986	0.0458763	Cluster-40906.60232|Cluster-40906.108427|Cluster-40906.154415|Cluster-40906.106798|Cluster-40906.88273|Cluster-40906.154419|Cluster-40906.96531|Cluster-40906.105686|Cluster-40906.105684|Cluster-40906.178322|Cluster-40906.106063|Cluster-40906.43976|Cluster-40906.127087|Cluster-40906.115481|Cluster-40906.116468|Cluster-40906.154418|Cluster-40906.125875	http://www.genome.jp/kegg-bin/show_pathway?ko00906/K15746%09red/K09841%09red/K09842%09red/K02291%09red/K09837%09red/K09840%09red/K00514%09red
Nicotinate and nicotinamide metabolism	KEGG PATHWAY	ko00760	14	206	0.00491116	0.0730535	Cluster-40906.119269|Cluster-40906.156781|Cluster-40906.66541|Cluster-40906.180290|Cluster-40906.19943|Cluster-40906.140277|Cluster-40906.124399|Cluster-40906.131911|Cluster-40906.129268|Cluster-40906.60114|Cluster-40906.140284|Cluster-40906.119547|Cluster-40906.87182|Cluster-40906.3395	http://www.genome.jp/kegg-bin/show_pathway?ko00760/K03787%09red/K00858%09red/K00278%09red/K01240%09red/K00763%09red/K01081%09red/K03426%09red
Glutathione metabolism	KEGG PATHWAY	ko00480	33	681	0.00583684	0.0771761	Cluster-40906.76392|Cluster-40906.76390|Cluster-40906.76396|Cluster-40906.76397|Cluster-40906.162929|Cluster-40906.129947|Cluster-40906.87543|Cluster-40906.174062|Cluster-40906.95760|Cluster-40906.39402|Cluster-40906.184174|Cluster-40906.59711|Cluster-40906.113401|Cluster-40906.106475|Cluster-40906.117229|Cluster-40906.117228|Cluster-40906.117222|Cluster-40906.95906|Cluster-40906.124187|Cluster-4…	http://www.genome.jp/kegg-bin/show_pathway?ko00480/K18592%09red/K00799%09red/K00383%09red/K00432%09red/K00434%09red/K00031%09red
Cutin, suberine and wax biosynthesis	KEGG PATHWAY	ko00073	13	199	0.00883165	0.0904302	Cluster-40906.26515|Cluster-40906.146491|Cluster-40906.146489|Cluster-40906.146488|Cluster-40906.73702|Cluster-40906.146487|Cluster-40906.117119|Cluster-40906.142853|Cluster-40906.164108|Cluster-40906.152082|Cluster-40906.62934|Cluster-40906.62933|Cluster-40906.214141	http://www.genome.jp/kegg-bin/show_pathway?ko00073/K15398%09red/K13407%09red/K15400%09red/K15404%09red
Lysine biosynthesis	KEGG PATHWAY	ko00300	10	134	0.00901809	0.0904302	Cluster-40906.129722|Cluster-40906.105137|Cluster-40906.101246|Cluster-40906.105138|Cluster-40906.101140|Cluster-40906.104696|Cluster-40906.73078|Cluster-40906.118494|Cluster-40906.80298|Cluster-40906.124624	http://www.genome.jp/kegg-bin/show_pathway?ko00300/K00928%09red/K10206%09red/K01714%09red
Ascorbate and aldarate metabolism	KEGG PATHWAY	ko00053	25	495	0.00949265	0.0904302	Cluster-40906.129947|Cluster-40906.125679|Cluster-40906.111306|Cluster-40906.111292|Cluster-40906.165065|Cluster-40906.95760|Cluster-40906.165063|Cluster-40906.86580|Cluster-40906.144533|Cluster-40906.101584|Cluster-40906.122945|Cluster-40906.136781|Cluster-40906.101583|Cluster-40906.117229|Cluster-40906.117228|Cluster-40906.117222|Cluster-40906.124187|Cluster-40906.125272|Cluster-40906.111264|Cl…	http://www.genome.jp/kegg-bin/show_pathway?ko00053/K17744%09red/K14190%09red/K00128%09red/K12447%09red/K00225%09red/K00469%09red/K10047%09red/K00434%09red
ABC transporters	KEGG PATHWAY	ko02010	14	225	0.00987893	0.0904302	Cluster-40906.4563|Cluster-40906.33049|Cluster-40906.80405|Cluster-40906.139861|Cluster-40906.170828|Cluster-40906.95025|Cluster-40906.139862|Cluster-40906.162437|Cluster-28519.4|Cluster-40906.115117|Cluster-40906.59552|Cluster-40906.108793|Cluster-40906.56988|Cluster-40906.108791	http://www.genome.jp/kegg-bin/show_pathway?ko02010/K05674%09red/K05665%09red/K05658%09red/K05655%09red/K05656%09red/K05643%09red
Pentose and glucuronate interconversions	KEGG PATHWAY	ko00040	28	585	0.0120626	0.102532	Cluster-40906.130345|Cluster-40906.130344|Cluster-40906.130343|Cluster-40906.96878|Cluster-40906.165065|Cluster-40906.165063|Cluster-40906.86580|Cluster-40906.19857|Cluster-40906.190897|Cluster-40906.157800|Cluster-40906.101584|Cluster-40906.55147|Cluster-40906.136781|Cluster-40906.101583|Cluster-40906.138576|Cluster-40906.77726|Cluster-40906.178131|Cluster-40906.87451|Cluster-40906.215948|Cluste…	http://www.genome.jp/kegg-bin/show_pathway?ko00040/K01213%09red/K00008%09red/K00128%09red/K01051%09red/K01783%09red/K12447%09red/K01728%09red
Phenylpropanoid biosynthesis	KEGG PATHWAY	ko00940	32	712	0.0170486	0.135252	Cluster-40906.108766|Cluster-40906.109057|Cluster-40906.116651|Cluster-40906.56628|Cluster-40906.192460|Cluster-40906.201613|Cluster-40906.187606|Cluster-40906.150690|Cluster-40906.136127|Cluster-40906.194214|Cluster-40906.6817|Cluster-40906.130650|Cluster-7462.0|Cluster-40906.69681|Cluster-40906.69682|Cluster-40906.127282|Cluster-40906.91852|Cluster-40906.136268|Cluster-40906.74761|Cluster-40906…	http://www.genome.jp/kegg-bin/show_pathway?ko00940/K00588%09red/K13065%09red/K10775%09red/K00083%09red/K12355%09red/K09754%09red/K05349%09red/K00430%09red
Starch and sucrose metabolism	KEGG PATHWAY	ko00500	59	1522	0.0270079	0.200871	Cluster-40906.116008|Cluster-40906.130345|Cluster-40906.130344|Cluster-40906.130343|Cluster-40906.107337|Cluster-40906.29630|Cluster-40906.27996|Cluster-40906.193401|Cluster-40906.35494|Cluster-40906.158775|Cluster-40906.93351|Cluster-40906.20385|Cluster-40906.116348|Cluster-40906.107427|Cluster-40906.156625|Cluster-40906.107658|Cluster-40906.156621|Cluster-40906.103493|Cluster-40906.112485|Clust…	http://www.genome.jp/kegg-bin/show_pathway?ko00500/K00705%09red/K01835%09red/K00847%09red/K01176%09red/K15920%09red/K01177%09red/K08678%09red/K00703%09red/K01213%09red/K01187%09red/K00700%09red/K01051%09red/K13648%09red/K00688%09red/K05349%09red/K00695%09red/K00696%09red/K01087%09red
Fatty acid degradation	KEGG PATHWAY	ko00071	24	528	0.0313899	0.21973	Cluster-40906.140878|Cluster-40906.78522|Cluster-40906.22259|Cluster-40906.70691|Cluster-40906.70690|Cluster-40906.101506|Cluster-40906.165065|Cluster-40906.172169|Cluster-40906.165063|Cluster-40906.86580|Cluster-40906.172164|Cluster-40906.54399|Cluster-40906.101584|Cluster-40906.193269|Cluster-40906.136781|Cluster-40906.101583|Cluster-40906.50952|Cluster-40906.125766|Cluster-40906.87451|Cluster-…	http://www.genome.jp/kegg-bin/show_pathway?ko00071/K00249%09red/K00128%09red/K00232%09red/K10527%09red/K01897%09red/K00121%09red/K00626%09red
Monobactam biosynthesis	KEGG PATHWAY	ko00261	5	61	0.0413726	0.273519	Cluster-40906.101246|Cluster-40906.115111|Cluster-40906.124624|Cluster-40906.101140|Cluster-40906.98032	http://www.genome.jp/kegg-bin/show_pathway?ko00261/K00928%09red/K13811%09red/K01714%09red
Taurine and hypotaurine metabolism	KEGG PATHWAY	ko00430	8	129	0.0449492	0.281524	Cluster-40906.71392|Cluster-40906.71382|Cluster-40906.99006|Cluster-40906.39402|Cluster-40906.174062|Cluster-40906.133316|Cluster-40906.99027|Cluster-40906.91904	http://www.genome.jp/kegg-bin/show_pathway?ko00430/K10712%09red/K01580%09red/K18592%09red
Porphyrin and chlorophyll metabolism	KEGG PATHWAY	ko00860	22	530	0.0800964	0.456536	Cluster-40906.92673|Cluster-40906.118615|Cluster-40906.86223|Cluster-40906.85733|Cluster-40906.85731|Cluster-40906.103817|Cluster-40906.149500|Cluster-40906.95655|Cluster-40906.93092|Cluster-40906.106066|Cluster-40906.89493|Cluster-40906.121612|Cluster-40906.131593|Cluster-40906.106857|Cluster-40906.122321|Cluster-40906.165313|Cluster-40906.121031|Cluster-40906.120336|Cluster-40906.13558|Cluster-…	http://www.genome.jp/kegg-bin/show_pathway?ko00860/K02492%09red/K01698%09red/K13600%09red/K04040%09red/K18010%09red/K03403%09red/K13545%09red/K01885%09red/K13606%09red/K01772%09red
Proteasome	KEGG PATHWAY	ko03050	24	588	0.0805651	0.456536	Cluster-40906.91515|Cluster-40906.121190|Cluster-40906.20142|Cluster-40906.93648|Cluster-40906.163013|Cluster-40906.28066|Cluster-40906.65468|Cluster-40906.21158|Cluster-40906.92980|Cluster-40906.65464|Cluster-40906.65467|Cluster-40906.129472|Cluster-40906.82272|Cluster-40906.146084|Cluster-40906.90478|Cluster-40906.21225|Cluster-40906.21833|Cluster-40906.91699|Cluster-40906.160744|Cluster-40906.…	http://www.genome.jp/kegg-bin/show_pathway?ko03050/K03064%09red/K03065%09red/K03066%09red/K02730%09red/K11599%09red/K02739%09red/K02729%09red/K03028%09red/K03029%09red/K02727%09red
alpha-Linolenic acid metabolism	KEGG PATHWAY	ko00592	17	399	0.0955198	0.516675	Cluster-40906.132349|Cluster-40906.120677|Cluster-40906.172156|Cluster-40906.134780|Cluster-40906.11355|Cluster-40906.120689|Cluster-40906.50952|Cluster-40906.120687|Cluster-40906.172164|Cluster-40906.53578|Cluster-40906.126073|Cluster-40906.210996|Cluster-40906.172169|Cluster-40906.53577|Cluster-40906.121203|Cluster-40906.92355|Cluster-40906.133158	http://www.genome.jp/kegg-bin/show_pathway?ko00592/K08241%09red/K00232%09red/K00454%09red/K10527%09red/K05894%09red
C5-Branched dibasic acid metabolism	KEGG PATHWAY	ko00660	4	60	0.112422	0.58166	Cluster-40906.148525|Cluster-40906.124375|Cluster-40906.125639|Cluster-40906.148532	http://www.genome.jp/kegg-bin/show_pathway?ko00660/K01653%09red/K01703%09red
Brassinosteroid biosynthesis	KEGG PATHWAY	ko00905	3	39	0.11963	0.581959	Cluster-40906.55711|Cluster-40906.55710|Cluster-40906.55714	http://www.genome.jp/kegg-bin/show_pathway?ko00905/K09588%09red
Pyruvate metabolism	KEGG PATHWAY	ko00620	32	861	0.12226	0.581959	Cluster-40906.100414|Cluster-40906.109413|Cluster-40906.109411|Cluster-40906.104708|Cluster-40906.165065|Cluster-40906.138993|Cluster-40906.163309|Cluster-40906.165063|Cluster-40906.154679|Cluster-40906.153923|Cluster-40906.100918|Cluster-40906.59928|Cluster-40906.109398|Cluster-40906.101584|Cluster-40906.121452|Cluster-40906.136781|Cluster-40906.101583|Cluster-40906.142166|Cluster-40906.97555|Cl…	http://www.genome.jp/kegg-bin/show_pathway?ko00620/K01069%09red/K01679%09red/K00051%09red/K01759%09red/K00128%09red/K00029%09red/K00028%09red/K00382%09red/K00873%09red/K00026%09red/K00627%09red/K00626%09red/K01962%09red
Phenylalanine, tyrosine and tryptophan biosynthesis	KEGG PATHWAY	ko00400	17	422	0.134814	0.617034	Cluster-40906.148636|Cluster-40906.84360|Cluster-40906.147283|Cluster-40906.135142|Cluster-40906.135143|Cluster-40906.148642|Cluster-40906.68148|Cluster-40906.105269|Cluster-40906.74204|Cluster-40906.153117|Cluster-40906.196508|Cluster-40906.73992|Cluster-40906.116502|Cluster-40906.36998|Cluster-40906.122556|Cluster-40906.55496|Cluster-40906.135136	http://www.genome.jp/kegg-bin/show_pathway?ko00400/K14455%09red/K00891%09red/K01736%09red/K00811%09red/K00815%09red/K01626%09red/K05359%09red/K01657%09red
Glycerolipid metabolism	KEGG PATHWAY	ko00561	22	588	0.166682	0.734637	Cluster-40906.19328|Cluster-40906.176125|Cluster-40906.112320|Cluster-40906.127299|Cluster-40906.127298|Cluster-40906.61710|Cluster-40906.98173|Cluster-40906.162083|Cluster-40906.165065|Cluster-40906.165063|Cluster-40906.86580|Cluster-40906.101182|Cluster-40906.100291|Cluster-40906.101584|Cluster-40906.136781|Cluster-40906.101583|Cluster-40906.49361|Cluster-40906.152228|Cluster-40906.87451|Cluste…	http://www.genome.jp/kegg-bin/show_pathway?ko00561/K15728%09red/K15918%09red/K03715%09red/K00128%09red/K13508%09red/K07407%09red/K00863%09red/K00864%09red/K06119%09red/K06118%09red
Riboflavin metabolism	KEGG PATHWAY	ko00740	6	126	0.181117	0.769034	Cluster-40906.72607|Cluster-40906.146667|Cluster-40906.77641|Cluster-40906.13380|Cluster-40906.182685|Cluster-40906.164119	http://www.genome.jp/kegg-bin/show_pathway?ko00740/K00861%09red/K14652%09red/K18453%09red/K11752%09red
Phenylalanine metabolism	KEGG PATHWAY	ko00360	16	418	0.188857	0.769034	Cluster-40906.69681|Cluster-40906.69682|Cluster-41191.5|Cluster-40906.84360|Cluster-40906.201613|Cluster-40906.135142|Cluster-40906.135143|Cluster-40906.68148|Cluster-40906.192460|Cluster-40906.184773|Cluster-40906.43627|Cluster-40906.153117|Cluster-40906.135136|Cluster-40906.103234|Cluster-40906.194214|Cluster-40906.196508	http://www.genome.jp/kegg-bin/show_pathway?ko00360/K14455%09red/K10775%09red/K00074%09red/K00811%09red/K00815%09red/K00457%09red/K07253%09red/K00588%09red
Butanoate metabolism	KEGG PATHWAY	ko00650	12	301	0.193874	0.769034	Cluster-40906.196236|Cluster-40906.99027|Cluster-40906.99006|Cluster-40906.91904|Cluster-40906.185851|Cluster-41191.5|Cluster-40906.124375|Cluster-40906.133316|Cluster-40906.78996|Cluster-40906.106307|Cluster-40906.125639|Cluster-40906.125177	http://www.genome.jp/kegg-bin/show_pathway?ko00650/K00074%09red/K17761%09red/K16871%09red/K18121%09red/K00626%09red/K01580%09red/K01653%09red/K01640%09red
Sulfur relay system	KEGG PATHWAY	ko04122	5	105	0.210644	0.802501	Cluster-40906.97076|Cluster-40906.212634|Cluster-40906.97075|Cluster-40906.170684|Cluster-40906.92740	http://www.genome.jp/kegg-bin/show_pathway?ko04122/K03635%09red/K14169%09red/K11996%09red
Diterpenoid biosynthesis	KEGG PATHWAY	ko00904	5	106	0.215799	0.802501	Cluster-40906.19348|Cluster-40906.122560|Cluster-40761.1|Cluster-40906.90228|Cluster-38677.0	http://www.genome.jp/kegg-bin/show_pathway?ko00904/K04125%09red/K17961%09red/K04121%09red/K04123%09red
Lysine degradation	KEGG PATHWAY	ko00310	12	311	0.222938	0.803928	Cluster-40906.165065|Cluster-40906.165063|Cluster-40906.86580|Cluster-40906.136781|Cluster-40906.101592|Cluster-40906.184814|Cluster-40906.78996|Cluster-40906.101584|Cluster-40906.182608|Cluster-40906.87451|Cluster-40906.101583|Cluster-40906.184813	http://www.genome.jp/kegg-bin/show_pathway?ko00310/K00128%09red/K11420%09red/K00626%09red/K14157%09red
Protein processing in endoplasmic reticulum	KEGG PATHWAY	ko04141	63	1928	0.234743	0.821599	Cluster-40906.29925|Cluster-40906.157930|Cluster-40906.32792|Cluster-40906.102942|Cluster-40906.17264|Cluster-40906.103774|Cluster-40906.2545|Cluster-40906.113733|Cluster-40906.131058|Cluster-40906.184686|Cluster-40906.79803|Cluster-40906.191121|Cluster-40906.172876|Cluster-40906.114628|Cluster-40906.50027|Cluster-40906.50028|Cluster-40906.81014|Cluster-40906.81013|Cluster-40906.101374|Cluster-40…	http://www.genome.jp/kegg-bin/show_pathway?ko04141/K06689%09red/K10666%09red/K08852%09red/K09487%09red/K10950%09red/K09518%09red/K14009%09red/K11718%09red/K01230%09red/K14007%09red/K14004%09red/K03094%09red/K10084%09red/K07953%09red/K13993%09red/K08057%09red/K09580%09red/K13525%09red/K09490%09red/K09540%09red/K08288%09red/K03347%09red/K04079%09red/K03283%09red
Linoleic acid metabolism	KEGG PATHWAY	ko00591	5	112	0.247496	0.834069	Cluster-40906.53577|Cluster-40906.53578|Cluster-40906.11355|Cluster-40906.126073|Cluster-40906.133158	http://www.genome.jp/kegg-bin/show_pathway?ko00591/K00454%09red
Photosynthesis - antenna proteins	KEGG PATHWAY	ko00196	13	353	0.258086	0.834069	Cluster-40906.4802|Cluster-40906.113287|Cluster-40906.96908|Cluster-40906.117611|Cluster-40906.110608|Cluster-40906.114249|Cluster-40906.105198|Cluster-40906.102558|Cluster-40906.111422|Cluster-40906.110947|Cluster-40906.110946|Cluster-40906.114250|Cluster-40906.107251	http://www.genome.jp/kegg-bin/show_pathway?ko00196/K08909%09red/K08908%09red/K08907%09red/K08914%09red/K08916%09red/K08913%09red/K08912%09red
Fatty acid elongation	KEGG PATHWAY	ko00062	8	202	0.259332	0.834069	Cluster-40906.162366|Cluster-40906.82485|Cluster-40906.162363|Cluster-40906.42203|Cluster-47740.0|Cluster-40906.194923|Cluster-40906.123560|Cluster-40906.64025	http://www.genome.jp/kegg-bin/show_pathway?ko00062/K01068%09red/K10251%09red/K15397%09red/K10258%09red
Tryptophan metabolism	KEGG PATHWAY	ko00380	12	326	0.269544	0.844099	Cluster-40906.165065|Cluster-40906.113040|Cluster-40906.34260|Cluster-40906.165063|Cluster-40906.86580|Cluster-40906.87451|Cluster-40906.101592|Cluster-40906.113539|Cluster-40906.78996|Cluster-40906.101584|Cluster-40906.136781|Cluster-40906.101583	http://www.genome.jp/kegg-bin/show_pathway?ko00380/K00128%09red/K03781%09red/K00626%09red/K16903%09red
Steroid biosynthesis	KEGG PATHWAY	ko00100	13	370	0.311075	0.926781	Cluster-40906.152592|Cluster-40906.152593|Cluster-40906.152588|Cluster-40906.39334|Cluster-40906.47685|Cluster-40906.54915|Cluster-40906.85946|Cluster-40906.38845|Cluster-40906.41618|Cluster-40906.67250|Cluster-40906.9701|Cluster-40906.42156|Cluster-40906.58771	http://www.genome.jp/kegg-bin/show_pathway?ko00100/K07748%09red/K01824%09red/K01052%09red/K00801%09red/K01853%09red/K14423%09red/K09828%09red
Vitamin B6 metabolism	KEGG PATHWAY	ko00750	4	95	0.318068	0.926781	Cluster-40906.194693|Cluster-40906.19101|Cluster-40906.112606|Cluster-40906.112604	http://www.genome.jp/kegg-bin/show_pathway?ko00750/K13248%09red
Citrate cycle (TCA cycle)	KEGG PATHWAY	ko00020	19	563	0.319311	0.926781	Cluster-40906.107620|Cluster-40906.113138|Cluster-40906.109413|Cluster-40906.109411|Cluster-40906.163309|Cluster-40906.154679|Cluster-40906.33838|Cluster-40906.67164|Cluster-40906.163723|Cluster-40906.130133|Cluster-40906.100918|Cluster-40906.119160|Cluster-40906.107685|Cluster-40906.109398|Cluster-40906.121591|Cluster-40906.113401|Cluster-40906.130444|Cluster-40906.108241|Cluster-40906.101096	http://www.genome.jp/kegg-bin/show_pathway?ko00020/K01679%09red/K01648%09red/K00382%09red/K00026%09red/K00627%09red/K01647%09red/K00030%09red/K00031%09red
Glycine, serine and threonine metabolism	KEGG PATHWAY	ko00260	23	697	0.333395	0.928263	Cluster-40906.141461|Cluster-40906.146878|Cluster-40906.109656|Cluster-40906.103092|Cluster-40906.111733|Cluster-40906.101246|Cluster-40906.101182|Cluster-40906.111177|Cluster-40906.100918|Cluster-40906.109660|Cluster-40906.94123|Cluster-40906.101140|Cluster-40906.119483|Cluster-40906.120281|Cluster-40906.164586|Cluster-40906.4772|Cluster-40906.107620|Cluster-40906.120279|Cluster-40906.171505|Clu…	http://www.genome.jp/kegg-bin/show_pathway?ko00260/K15893%09red/K00058%09red/K00382%09red/K15919%09red/K15918%09red/K01834%09red/K00130%09red/K02437%09red/K01620%09red/K00600%09red/K14272%09red/K00499%09red/K00830%09red/K00928%09red/K15634%09red/K15633%09red
Betalain biosynthesis	KEGG PATHWAY	ko00965	1	13	0.335423	0.928263	Cluster-40906.59098	http://www.genome.jp/kegg-bin/show_pathway?ko00965/K15777%09red
Glucosinolate biosynthesis	KEGG PATHWAY	ko00966	1	15	0.37311	0.999995	Cluster-40906.157518	http://www.genome.jp/kegg-bin/show_pathway?ko00966/K12153%09red
Purine metabolism	KEGG PATHWAY	ko00230	49	1577	0.389173	0.999995	Cluster-40906.152030|Cluster-40906.164018|Cluster-40906.164016|Cluster-40906.182685|Cluster-40906.152465|Cluster-41249.0|Cluster-40906.106354|Cluster-40906.115111|Cluster-40906.87650|Cluster-40906.98032|Cluster-40906.186014|Cluster-40906.87182|Cluster-40906.199444|Cluster-40906.20385|Cluster-40906.161774|Cluster-40906.3395|Cluster-40906.47368|Cluster-40906.80689|Cluster-40906.38579|Cluster-40906.…	http://www.genome.jp/kegg-bin/show_pathway?ko00230/K00856%09red/K01466%09red/K03021%09red/K03024%09red/K01939%09red/K00939%09red/K00873%09red/K18151%09red/K03008%09red/K03009%09red/K02685%09red/K03787%09red/K01835%09red/K01081%09red/K01490%09red/K00962%09red/K01514%09red/K01510%09red/K13811%09red/K00948%09red/K02324%09red/K01923%09red/K00940%09red/K18453%09red/K03014%09red/K01945%09red/K00759%09r…
Histidine metabolism	KEGG PATHWAY	ko00340	8	234	0.395243	0.999995	Cluster-40906.165065|Cluster-40906.165063|Cluster-40906.86580|Cluster-40906.87451|Cluster-40906.101592|Cluster-40906.101584|Cluster-40906.136781|Cluster-40906.101583	http://www.genome.jp/kegg-bin/show_pathway?ko00340/K00128%09red
Valine, leucine and isoleucine biosynthesis	KEGG PATHWAY	ko00290	5	142	0.416277	0.999995	Cluster-40906.148525|Cluster-40906.124375|Cluster-40906.151424|Cluster-40906.125639|Cluster-40906.148532	http://www.genome.jp/kegg-bin/show_pathway?ko00290/K01653%09red/K00826%09red/K01703%09red
Valine, leucine and isoleucine degradation	KEGG PATHWAY	ko00280	21	681	0.45814	0.999995	Cluster-40906.65932|Cluster-40906.165065|Cluster-40906.107620|Cluster-40906.151424|Cluster-40906.20430|Cluster-40906.165063|Cluster-40906.86580|Cluster-40906.87451|Cluster-40906.185851|Cluster-40906.101592|Cluster-40906.54399|Cluster-40906.19632|Cluster-40906.100918|Cluster-40906.145864|Cluster-40906.210910|Cluster-40906.78996|Cluster-40906.101584|Cluster-40906.193269|Cluster-40906.136781|Cluster…	http://www.genome.jp/kegg-bin/show_pathway?ko00280/K00249%09red/K05605%09red/K00166%09red/K00128%09red/K00826%09red/K00382%09red/K01640%09red/K09699%09red/K00626%09red/K01969%09red/K01968%09red
Folate biosynthesis	KEGG PATHWAY	ko00790	7	219	0.474764	0.999995	Cluster-40906.97075|Cluster-40906.121909|Cluster-40906.97076|Cluster-40906.179493|Cluster-40906.140591|Cluster-40906.92740|Cluster-40906.30284	http://www.genome.jp/kegg-bin/show_pathway?ko00790/K03635%09red/K01930%09red/K01307%09red
Amino sugar and nucleotide sugar metabolism	KEGG PATHWAY	ko00520	28	939	0.512328	0.999995	Cluster-40906.137048|Cluster-40906.27996|Cluster-40906.126679|Cluster-40906.76696|Cluster-40906.76695|Cluster-40906.81260|Cluster-40906.20385|Cluster-40906.123978|Cluster-40906.60629|Cluster-40906.113255|Cluster-40906.29630|Cluster-40906.83270|Cluster-40906.32748|Cluster-40906.29626|Cluster-40906.60628|Cluster-40906.203391|Cluster-40906.108619|Cluster-40906.142203|Cluster-40906.116135|Cluster-409…	http://www.genome.jp/kegg-bin/show_pathway?ko00520/K01183%09red/K00847%09red/K13648%09red/K15920%09red/K08678%09red/K00966%09red/K01835%09red/K12446%09red/K12447%09red/K12448%09red/K01209%09red/K06118%09red
Endocytosis	KEGG PATHWAY	ko04144	44	1484	0.518394	0.999995	Cluster-40906.182663|Cluster-40906.146317|Cluster-40906.181384|Cluster-25236.1|Cluster-40906.113733|Cluster-40906.127078|Cluster-40906.189129|Cluster-40906.50025|Cluster-40906.89778|Cluster-40906.50027|Cluster-40906.50028|Cluster-40906.130933|Cluster-40906.142535|Cluster-40906.189140|Cluster-40906.140420|Cluster-40906.64552|Cluster-40906.94387|Cluster-40906.132595|Cluster-40906.53056|Cluster-4090…	http://www.genome.jp/kegg-bin/show_pathway?ko04144/K01115%09red/K07889%09red/K12471%09red/K19476%09red/K12192%09red/K12193%09red/K12190%09red/K12191%09red/K12194%09red/K18468%09red/K12198%09red/K12199%09red/K17917%09red/K07937%09red/K12486%09red/K12483%09red/K10364%09red/K03283%09red/K07897%09red/K11866%09red/K12184%09red/K12493%09red/K11824%09red/K07904%09red
Sesquiterpenoid and triterpenoid biosynthesis	KEGG PATHWAY	ko00909	6	200	0.544607	0.999995	Cluster-40906.47685|Cluster-40906.141414|Cluster-40906.54840|Cluster-40906.38845|Cluster-40906.39334|Cluster-40906.9156	http://www.genome.jp/kegg-bin/show_pathway?ko00909/K15803%09red/K00801%09red
Plant hormone signal transduction	KEGG PATHWAY	ko04075	36	1228	0.547724	0.999995	Cluster-31674.0|Cluster-40906.134023|Cluster-40906.134020|Cluster-40906.146952|Cluster-40906.64050|Cluster-40906.213535|Cluster-40906.141219|Cluster-40906.87047|Cluster-40906.38322|Cluster-40906.68711|Cluster-40906.35337|Cluster-40906.103337|Cluster-40906.123999|Cluster-40906.123648|Cluster-40906.115882|Cluster-40906.30361|Cluster-40906.137315|Cluster-40906.97084|Cluster-40906.109442|Cluster-4090…	http://www.genome.jp/kegg-bin/show_pathway?ko04075/K14486%09red/K14487%09red/K14485%09red/K14488%09red/K14489%09red/K13415%09red/K14432%09red/K14431%09red/K14514%09red/K14515%09red/K14497%09red/K14496%09red/K14491%09red/K14493%09red/K14492%09red/K14498%09red/K14506%09red/K14505%09red/K14508%09red/K12126%09red/K13449%09red/K13422%09red
Peroxisome	KEGG PATHWAY	ko04146	29	991	0.551604	0.999995	Cluster-40906.78522|Cluster-40906.109656|Cluster-40906.70691|Cluster-40906.70690|Cluster-40906.101506|Cluster-40906.199444|Cluster-40906.57574|Cluster-40906.109145|Cluster-40906.64253|Cluster-40906.33838|Cluster-40906.171518|Cluster-40906.111767|Cluster-40906.127144|Cluster-40906.128450|Cluster-40906.140284|Cluster-40906.48045|Cluster-40906.113040|Cluster-40906.50952|Cluster-40906.185851|Cluster-…	http://www.genome.jp/kegg-bin/show_pathway?ko04146/K03781%09red/K13354%09red/K04565%09red/K11517%09red/K13348%09red/K01897%09red/K00232%09red/K01578%09red/K00830%09red/K00106%09red/K03426%09red/K13343%09red/K01640%09red/K00031%09red
Phagosome	KEGG PATHWAY	ko04145	23	787	0.554371	0.999995	Cluster-40906.113718|Cluster-40906.31384|Cluster-40906.81014|Cluster-40906.81013|Cluster-40906.70046|Cluster-40906.105010|Cluster-40906.140420|Cluster-40906.159314|Cluster-40906.159313|Cluster-40906.79798|Cluster-40906.183495|Cluster-40906.186429|Cluster-40906.183493|Cluster-40906.47908|Cluster-40906.101041|Cluster-40906.63620|Cluster-40906.88103|Cluster-40906.122159|Cluster-40906.109181|Cluster-…	http://www.genome.jp/kegg-bin/show_pathway?ko04145/K08057%09red/K03661%09red/K07374%09red/K07375%09red/K00914%09red/K07889%09red/K02151%09red/K02146%09red/K02154%09red/K02153%09red/K07897%09red
Cysteine and methionine metabolism	KEGG PATHWAY	ko00270	26	891	0.557328	0.999995	Cluster-40906.109413|Cluster-40906.109411|Cluster-40906.124512|Cluster-40906.135136|Cluster-40906.132200|Cluster-40906.26909|Cluster-40906.151424|Cluster-40906.84360|Cluster-40906.101246|Cluster-40906.15495|Cluster-40906.128492|Cluster-40906.102722|Cluster-40906.135142|Cluster-40906.135143|Cluster-40906.102266|Cluster-40906.101140|Cluster-40906.109398|Cluster-40906.153117|Cluster-40906.196508|Clu…	http://www.genome.jp/kegg-bin/show_pathway?ko00270/K00026%09red/K14455%09red/K05933%09red/K00811%09red/K08967%09red/K00640%09red/K00547%09red/K00826%09red/K01611%09red/K00815%09red/K00928%09red/K01762%09red/K00558%09red/K00549%09red
Tropane, piperidine and pyridine alkaloid biosynthesis	KEGG PATHWAY	ko00960	10	344	0.567081	0.999995	Cluster-40906.136099|Cluster-40906.84360|Cluster-40906.135142|Cluster-40906.135143|Cluster-40906.68148|Cluster-40906.153117|Cluster-40906.135136|Cluster-40906.163619|Cluster-40906.47646|Cluster-40906.196508	http://www.genome.jp/kegg-bin/show_pathway?ko00960/K00811%09red/K14455%09red/K00815%09red/K08081%09red
Plant-pathogen interaction	KEGG PATHWAY	ko04626	38	1324	0.59914	0.999995	Cluster-23577.0|Cluster-40906.4295|Cluster-40906.127980|Cluster-40906.103774|Cluster-40906.150633|Cluster-40906.24020|Cluster-39006.0|Cluster-40906.103395|Cluster-13373.0|Cluster-40906.172817|Cluster-40906.81057|Cluster-40906.101374|Cluster-40906.140011|Cluster-36210.0|Cluster-40906.61869|Cluster-40906.183813|Cluster-17374.0|Cluster-40906.162505|Cluster-40906.172088|Cluster-40906.113522|Cluster-4…	http://www.genome.jp/kegg-bin/show_pathway?ko04626/K13414%09red/K13459%09red/K09487%09red/K13456%09red/K13412%09red/K18835%09red/K13448%09red/K12795%09red/K04368%09red/K13449%09red/K05391%09red/K13420%09red/K13430%09red/K04079%09red/K00864%09red
Glycolysis / Gluconeogenesis	KEGG PATHWAY	ko00010	40	1397	0.606423	0.999995	Cluster-40906.211885|Cluster-40906.140878|Cluster-40906.127290|Cluster-40906.104708|Cluster-40906.111062|Cluster-40906.111067|Cluster-40906.114899|Cluster-40906.117668|Cluster-40906.165065|Cluster-40906.61949|Cluster-40906.20385|Cluster-40906.98303|Cluster-40906.165063|Cluster-40906.154679|Cluster-40906.105558|Cluster-40906.100918|Cluster-40906.66041|Cluster-40906.101584|Cluster-40906.188022|Clus…	http://www.genome.jp/kegg-bin/show_pathway?ko00010/K03841%09red/K00131%09red/K01689%09red/K01835%09red/K00134%09red/K01792%09red/K01803%09red/K01834%09red/K00128%09red/K01785%09red/K01568%09red/K01623%09red/K00382%09red/K00121%09red/K00873%09red/K15634%09red/K00627%09red/K15633%09red
beta-Alanine metabolism	KEGG PATHWAY	ko00410	16	567	0.610388	0.999995	Cluster-40906.65932|Cluster-40906.165065|Cluster-40906.171518|Cluster-40906.99006|Cluster-40906.86580|Cluster-40906.87451|Cluster-40906.133316|Cluster-40906.165063|Cluster-40906.101592|Cluster-40906.54399|Cluster-40906.91904|Cluster-40906.99027|Cluster-40906.101584|Cluster-40906.193269|Cluster-40906.136781|Cluster-40906.101583	http://www.genome.jp/kegg-bin/show_pathway?ko00410/K00128%09red/K00249%09red/K01578%09red/K01580%09red/K05605%09red
SNARE interactions in vesicular transport	KEGG PATHWAY	ko04130	9	322	0.613847	0.999995	Cluster-40906.161383|Cluster-40906.95751|Cluster-40906.95747|Cluster-40906.154114|Cluster-40906.154115|Cluster-40906.156023|Cluster-40906.60770|Cluster-40906.179083|Cluster-40906.116865	http://www.genome.jp/kegg-bin/show_pathway?ko04130/K08507%09red/K08503%09red/K08493%09red/K08486%09red/K08505%09red
Galactose metabolism	KEGG PATHWAY	ko00052	15	536	0.621472	0.999995	Cluster-40906.49361|Cluster-40906.187280|Cluster-40906.184581|Cluster-40906.60753|Cluster-40906.19328|Cluster-40906.184583|Cluster-40906.90618|Cluster-40906.35494|Cluster-40906.60751|Cluster-40906.154471|Cluster-40906.154470|Cluster-40523.0|Cluster-40906.20385|Cluster-40906.154469|Cluster-40906.175269	http://www.genome.jp/kegg-bin/show_pathway?ko00052/K01190%09red/K01187%09red/K01835%09red/K18819%09red/K01785%09red/K12447%09red/K07407%09red/K06617%09red
Circadian rhythm - plant	KEGG PATHWAY	ko04712	11	401	0.640363	0.999995	Cluster-40906.143080|Cluster-40906.157631|Cluster-40906.68711|Cluster-40906.100625|Cluster-40906.153845|Cluster-40906.61429|Cluster-40906.109168|Cluster-40906.156926|Cluster-40906.77696|Cluster-40906.85848|Cluster-40906.129100	http://www.genome.jp/kegg-bin/show_pathway?ko04712/K12119%09red/K16240%09red/K12133%09red/K12120%09red/K12126%09red/K00660%09red/K12129%09red/K03115%09red
Arginine and proline metabolism	KEGG PATHWAY	ko00330	14	510	0.647208	0.999995	Cluster-40906.165065|Cluster-40906.99836|Cluster-40906.84360|Cluster-40906.165063|Cluster-40906.86580|Cluster-40906.87451|Cluster-40906.132196|Cluster-40906.117563|Cluster-40906.101592|Cluster-40906.196508|Cluster-40906.101584|Cluster-40906.132200|Cluster-40906.136781|Cluster-40906.101583	http://www.genome.jp/kegg-bin/show_pathway?ko00330/K00128%09red/K00811%09red/K01611%09red/K12657%09red/K14455%09red
Glycosaminoglycan degradation	KEGG PATHWAY	ko00531	4	150	0.649525	0.999995	Cluster-40906.123607|Cluster-40906.184900|Cluster-40906.143729|Cluster-40906.4568	http://www.genome.jp/kegg-bin/show_pathway?ko00531/K10532%09red/K07964%09red
Caffeine metabolism	KEGG PATHWAY	ko00232	1	35	0.65037	0.999995	Cluster-40906.199444	http://www.genome.jp/kegg-bin/show_pathway?ko00232/K00106%09red
Tyrosine metabolism	KEGG PATHWAY	ko00350	14	512	0.652709	0.999995	Cluster-40906.131507|Cluster-40906.140878|Cluster-40906.84360|Cluster-40906.135142|Cluster-40906.180778|Cluster-40906.103234|Cluster-40906.68148|Cluster-40906.117926|Cluster-40906.184773|Cluster-40906.153117|Cluster-40906.135136|Cluster-40906.135143|Cluster-40906.81694|Cluster-40906.196508	http://www.genome.jp/kegg-bin/show_pathway?ko00350/K14455%09red/K00451%09red/K01800%09red/K00811%09red/K00815%09red/K00457%09red/K07253%09red/K00121%09red
Biosynthesis of unsaturated fatty acids	KEGG PATHWAY	ko01040	7	262	0.657209	0.999995	Cluster-40906.162366|Cluster-40906.162363|Cluster-40906.50952|Cluster-40906.42203|Cluster-40906.194923|Cluster-38332.0|Cluster-40906.64025	http://www.genome.jp/kegg-bin/show_pathway?ko01040/K00232%09red/K03921%09red/K01068%09red/K10251%09red/K10258%09red
Isoquinoline alkaloid biosynthesis	KEGG PATHWAY	ko00950	7	267	0.675788	0.999995	Cluster-40906.84360|Cluster-40906.135142|Cluster-40906.135143|Cluster-40906.68148|Cluster-40906.153117|Cluster-40906.135136|Cluster-40906.196508	http://www.genome.jp/kegg-bin/show_pathway?ko00950/K00811%09red/K14455%09red/K00815%09red
Sulfur metabolism	KEGG PATHWAY	ko00920	10	377	0.67748	0.999995	Cluster-40906.172269|Cluster-40906.102266|Cluster-40906.128893|Cluster-40906.115389|Cluster-40906.115111|Cluster-40906.82244|Cluster-40906.98032|Cluster-40906.152937|Cluster-40906.88475|Cluster-40906.104002	http://www.genome.jp/kegg-bin/show_pathway?ko00920/K13811%09red/K01082%09red/K05907%09red/K08738%09red/K00640%09red
Carbon fixation in photosynthetic organisms	KEGG PATHWAY	ko00710	29	1063	0.69525	0.999995	Cluster-40906.100414|Cluster-40906.109413|Cluster-40906.109411|Cluster-40906.111062|Cluster-40906.111067|Cluster-40906.114899|Cluster-40906.117668|Cluster-40906.61949|Cluster-40906.138993|Cluster-40906.105558|Cluster-40906.109398|Cluster-40906.121452|Cluster-40906.142166|Cluster-40906.94023|Cluster-40906.137214|Cluster-40906.106103|Cluster-40906.97555|Cluster-40906.117671|Cluster-40906.184296|Clu…	http://www.genome.jp/kegg-bin/show_pathway?ko00710/K01623%09red/K03841%09red/K14455%09red/K00134%09red/K01803%09red/K00051%09red/K14272%09red/K00029%09red/K00028%09red/K00615%09red/K01783%09red/K00026%09red
Terpenoid backbone biosynthesis	KEGG PATHWAY	ko00900	12	458	0.70149	0.999995	Cluster-40906.106583|Cluster-40906.106584|Cluster-40906.106585|Cluster-40906.106586|Cluster-40906.98061|Cluster-40906.141586|Cluster-40906.125316|Cluster-671.1|Cluster-40906.125310|Cluster-40906.108309|Cluster-40906.78996|Cluster-40906.163203	http://www.genome.jp/kegg-bin/show_pathway?ko00900/K00099%09red/K05954%09red/K06013%09red/K03527%09red/K13789%09red/K00626%09red/K11778%09red
Fatty acid biosynthesis	KEGG PATHWAY	ko00061	10	385	0.701552	0.999995	Cluster-40906.22259|Cluster-40906.78522|Cluster-40906.138599|Cluster-40906.70691|Cluster-40906.70690|Cluster-40906.101506|Cluster-40906.125766|Cluster-40906.128608|Cluster-38332.0|Cluster-40906.96315	http://www.genome.jp/kegg-bin/show_pathway?ko00061/K01897%09red/K03921%09red/K01962%09red
Alanine, aspartate and glutamate metabolism	KEGG PATHWAY	ko00250	17	639	0.702095	0.999995	Cluster-40906.196236|Cluster-40906.169116|Cluster-40906.84360|Cluster-40906.99006|Cluster-40906.109656|Cluster-40906.67419|Cluster-40906.70621|Cluster-40906.133316|Cluster-40906.127398|Cluster-40906.129268|Cluster-40906.39440|Cluster-40906.99027|Cluster-40906.106307|Cluster-40906.91904|Cluster-40906.196508|Cluster-40906.111177|Cluster-40906.14702	http://www.genome.jp/kegg-bin/show_pathway?ko00250/K00261%09red/K14455%09red/K00264%09red/K16871%09red/K17761%09red/K00278%09red/K00811%09red/K14272%09red/K01580%09red/K00830%09red/K01915%09red/K01939%09red
DNA replication	KEGG PATHWAY	ko03030	9	349	0.703794	0.999995	Cluster-40906.13065|Cluster-40906.38579|Cluster-40906.206300|Cluster-40906.39640|Cluster-40906.115237|Cluster-40906.16476|Cluster-40906.55921|Cluster-40906.16472|Cluster-40906.53881	http://www.genome.jp/kegg-bin/show_pathway?ko03030/K10756%09red/K10747%09red/K10740%09red/K02685%09red/K10742%09red/K07466%09red/K02324%09red/K03506%09red
Nitrogen metabolism	KEGG PATHWAY	ko00910	11	423	0.705534	0.999995	Cluster-40906.139043|Cluster-40906.169116|Cluster-40906.106687|Cluster-40906.106694|Cluster-40906.100067|Cluster-40906.106685|Cluster-41916.0|Cluster-40906.127398|Cluster-40906.39440|Cluster-40906.108694|Cluster-40906.14702	http://www.genome.jp/kegg-bin/show_pathway?ko00910/K00261%09red/K01674%09red/K00284%09red/K00264%09red/K02575%09red/K01915%09red
Cell cycle - Caulobacter	KEGG PATHWAY	ko04112	8	314	0.710056	0.999995	Cluster-40906.88084|Cluster-40906.50098|Cluster-40906.213824|Cluster-40906.45171|Cluster-40906.76448|Cluster-40906.195373|Cluster-40906.50101|Cluster-40906.167917	http://www.genome.jp/kegg-bin/show_pathway?ko04112/K01358%09red/K01338%09red/K03544%09red
Zeatin biosynthesis	KEGG PATHWAY	ko00908	2	84	0.711894	0.999995	Cluster-40906.179928|Cluster-40906.3484	http://www.genome.jp/kegg-bin/show_pathway?ko00908/K00279%09red/K00791%09red
Homologous recombination	KEGG PATHWAY	ko03440	11	431	0.727303	0.999995	Cluster-40906.13065|Cluster-40906.31325|Cluster-40906.137801|Cluster-40906.212088|Cluster-40906.115237|Cluster-44510.0|Cluster-40906.12558|Cluster-40906.209967|Cluster-25604.8|Cluster-40906.42142|Cluster-40906.209968	http://www.genome.jp/kegg-bin/show_pathway?ko03440/K08991%09red/K10740%09red/K10865%09red/K07466%09red/K03553%09red/K10875%09red/K03655%09red
Synthesis and degradation of ketone bodies	KEGG PATHWAY	ko00072	2	93	0.761852	0.999995	Cluster-40906.78996|Cluster-40906.185851	http://www.genome.jp/kegg-bin/show_pathway?ko00072/K01640%09red/K00626%09red
mRNA surveillance pathway	KEGG PATHWAY	ko03015	27	1035	0.76931	0.999995	Cluster-40906.124737|Cluster-40906.204687|Cluster-40906.101404|Cluster-40906.66679|Cluster-31210.9|Cluster-40906.204677|Cluster-31210.7|Cluster-40906.146579|Cluster-40906.82009|Cluster-40906.128436|Cluster-40906.66479|Cluster-40906.49885|Cluster-40906.71823|Cluster-40906.66475|Cluster-40906.34218|Cluster-36270.0|Cluster-40906.57384|Cluster-40906.66486|Cluster-40906.71112|Cluster-40906.160310|Clus…	http://www.genome.jp/kegg-bin/show_pathway?ko03015/K04382%09red/K14327%09red/K13171%09red/K14396%09red/K11584%09red/K03267%09red/K14398%09red/K14328%09red/K00565%09red/K12876%09red/K13025%09red/K11583%09red/K06269%09red/K14397%09red/K13126%09red/K15544%09red
Pyrimidine metabolism	KEGG PATHWAY	ko00240	30	1156	0.788063	0.999995	Cluster-40906.156781|Cluster-40906.80673|Cluster-40906.164018|Cluster-40906.164016|Cluster-40906.152465|Cluster-40906.87182|Cluster-40906.3395|Cluster-40906.47368|Cluster-40906.80689|Cluster-40906.38579|Cluster-40906.55921|Cluster-40906.131911|Cluster-40906.87370|Cluster-40906.119269|Cluster-40906.111228|Cluster-40906.19943|Cluster-40906.111225|Cluster-40906.164358|Cluster-40906.24976|Cluster-409…	http://www.genome.jp/kegg-bin/show_pathway?ko00240/K16904%09red/K01937%09red/K03787%09red/K02685%09red/K03021%09red/K01240%09red/K02324%09red/K03014%09red/K00857%09red/K03024%09red/K01510%09red/K01081%09red/K00962%09red/K14641%09red/K00940%09red/K03009%09red/K00761%09red/K03506%09red/K03008%09red/K13800%09red
RNA degradation	KEGG PATHWAY	ko03018	26	1017	0.797378	0.999995	Cluster-40906.127290|Cluster-40906.98303|Cluster-40906.117310|Cluster-40906.114476|Cluster-40906.58065|Cluster-40906.94246|Cluster-40906.180405|Cluster-40906.134871|Cluster-40906.78764|Cluster-40906.34218|Cluster-40906.86129|Cluster-40906.86124|Cluster-40906.105074|Cluster-40906.52976|Cluster-40906.98313|Cluster-40906.161977|Cluster-40906.134030|Cluster-40906.134055|Cluster-40906.77218|Cluster-40…	http://www.genome.jp/kegg-bin/show_pathway?ko03018/K14442%09red/K03681%09red/K00962%09red/K01689%09red/K12605%09red/K12591%09red/K01148%09red/K07573%09red/K12616%09red/K12580%09red/K12586%09red/K10643%09red/K03514%09red/K04077%09red/K13126%09red/K12608%09red/K12603%09red
Non-homologous end-joining	KEGG PATHWAY	ko03450	2	103	0.808375	0.999995	Cluster-40906.20138|Cluster-25604.8	http://www.genome.jp/kegg-bin/show_pathway?ko03450/K10865%09red/K10884%09red
Inositol phosphate metabolism	KEGG PATHWAY	ko00562	12	504	0.809415	0.999995	Cluster-40906.78898|Cluster-40906.111449|Cluster-40906.101041|Cluster-40906.137214|Cluster-40906.40015|Cluster-40906.106103|Cluster-40906.117671|Cluster-40906.125272|Cluster-40906.117668|Cluster-40906.161513|Cluster-40906.122945|Cluster-40906.152413	http://www.genome.jp/kegg-bin/show_pathway?ko00562/K01110%09red/K01803%09red/K10572%09red/K01114%09red/K05857%09red/K00914%09red/K00913%09red/K00469%09red/K10047%09red
Glyoxylate and dicarboxylate metabolism	KEGG PATHWAY	ko00630	29	1139	0.814731	0.999995	Cluster-40906.109413|Cluster-40906.109411|Cluster-40906.103092|Cluster-40906.109656|Cluster-40906.139043|Cluster-40906.130133|Cluster-40906.57574|Cluster-40906.111733|Cluster-40906.113138|Cluster-40906.101182|Cluster-40906.108694|Cluster-40906.39440|Cluster-40906.109398|Cluster-40906.14702|Cluster-40906.111177|Cluster-40906.113040|Cluster-40906.100067|Cluster-40906.121591|Cluster-40906.125177|Clu…	http://www.genome.jp/kegg-bin/show_pathway?ko00630/K03781%09red/K15893%09red/K00382%09red/K15919%09red/K15918%09red/K11517%09red/K00284%09red/K14272%09red/K18121%09red/K01647%09red/K00600%09red/K02437%09red/K00830%09red/K01915%09red/K00026%09red/K00626%09red
Glycosphingolipid biosynthesis - globo series	KEGG PATHWAY	ko00603	2	105	0.816646	0.999995	Cluster-40906.49361|Cluster-40906.19328	http://www.genome.jp/kegg-bin/show_pathway?ko00603/K07407%09red
Arginine biosynthesis	KEGG PATHWAY	ko00220	10	437	0.829288	0.999995	Cluster-40906.169116|Cluster-40906.84360|Cluster-40906.147905|Cluster-40906.39440|Cluster-40906.147924|Cluster-40906.52580|Cluster-40906.196508|Cluster-40906.147078|Cluster-40906.111177|Cluster-40906.14702	http://www.genome.jp/kegg-bin/show_pathway?ko00220/K00261%09red/K14455%09red/K00811%09red/K14272%09red/K14682%09red/K01915%09red/K14677%09red
Base excision repair	KEGG PATHWAY	ko03410	8	359	0.830381	0.999995	Cluster-40906.19660|Cluster-40906.171497|Cluster-40906.39640|Cluster-40906.98226|Cluster-40906.55921|Cluster-40906.57010|Cluster-40906.53881|Cluster-39153.2	http://www.genome.jp/kegg-bin/show_pathway?ko03410/K10747%09red/K01246%09red/K03660%09red/K10563%09red/K03652%09red/K02324%09red/K10802%09red/K03506%09red
Fructose and mannose metabolism	KEGG PATHWAY	ko00051	18	748	0.837956	0.999995	Cluster-40906.123933|Cluster-40906.94023|Cluster-40906.167979|Cluster-40906.138576|Cluster-40906.117671|Cluster-40906.137214|Cluster-40906.142203|Cluster-40906.105558|Cluster-40906.61710|Cluster-40906.106103|Cluster-40906.111062|Cluster-40906.77726|Cluster-40906.111067|Cluster-40906.173483|Cluster-40906.168565|Cluster-40906.117668|Cluster-40906.77729|Cluster-40906.173487	http://www.genome.jp/kegg-bin/show_pathway?ko00051/K00966%09red/K03841%09red/K00847%09red/K01803%09red/K00008%09red/K01623%09red/K19355%09red/K00863%09red
Selenocompound metabolism	KEGG PATHWAY	ko00450	3	157	0.841908	0.999995	Cluster-40906.124512|Cluster-40906.115111|Cluster-40906.98032	http://www.genome.jp/kegg-bin/show_pathway?ko00450/K13811%09red/K00549%09red
Propanoate metabolism	KEGG PATHWAY	ko00640	10	445	0.844574	0.999995	Cluster-40906.65932|Cluster-40906.107620|Cluster-40906.20430|Cluster-40906.171518|Cluster-40906.138599|Cluster-40906.54399|Cluster-40906.19632|Cluster-40906.100918|Cluster-40906.78996|Cluster-40906.193269	http://www.genome.jp/kegg-bin/show_pathway?ko00640/K05605%09red/K00166%09red/K00249%09red/K01578%09red/K01962%09red/K00382%09red/K09699%09red/K00626%09red
RNA transport	KEGG PATHWAY	ko03013	38	1494	0.845427	0.999995	Cluster-40906.18141|Cluster-40906.126752|Cluster-40906.169501|Cluster-40906.101404|Cluster-40906.109940|Cluster-40906.124278|Cluster-40906.185458|Cluster-40906.27857|Cluster-40906.112526|Cluster-40906.82009|Cluster-40906.174195|Cluster-27196.5|Cluster-40906.49885|Cluster-40906.66475|Cluster-40906.166228|Cluster-40906.34840|Cluster-40906.34218|Cluster-40906.23145|Cluster-40906.23149|Cluster-40906.…	http://www.genome.jp/kegg-bin/show_pathway?ko03013/K03259%09red/K14303%09red/K14328%09red/K18213%09red/K14327%09red/K00784%09red/K13025%09red/K07936%09red/K14004%09red/K02516%09red/K03238%09red/K03113%09red/K14314%09red/K12876%09red/K03231%09red/K12878%09red/K14318%09red/K13171%09red/K05749%09red/K13126%09red/K14298%09red/K14291%09red/K14290%09red
Pantothenate and CoA biosynthesis	KEGG PATHWAY	ko00770	5	244	0.845669	0.999995	Cluster-40906.97103|Cluster-40906.124375|Cluster-40906.151424|Cluster-40906.125639|Cluster-40906.90985	http://www.genome.jp/kegg-bin/show_pathway?ko00770/K01922%09red/K01653%09red/K00826%09red/K09680%09red
Cyanoamino acid metabolism	KEGG PATHWAY	ko00460	8	369	0.850965	0.999995	Cluster-40906.157518|Cluster-40906.143372|Cluster-40906.39402|Cluster-40906.136268|Cluster-40906.174062|Cluster-40906.74761|Cluster-40906.118122|Cluster-40906.6817	http://www.genome.jp/kegg-bin/show_pathway?ko00460/K00600%09red/K05349%09red/K13035%09red/K12153%09red/K18592%09red
Protein export	KEGG PATHWAY	ko03060	9	411	0.854762	0.999995	Cluster-40906.195731|Cluster-40906.80003|Cluster-40906.189020|Cluster-40906.24681|Cluster-40906.165820|Cluster-40906.131311|Cluster-40906.129012|Cluster-40906.129658|Cluster-40906.132440	http://www.genome.jp/kegg-bin/show_pathway?ko03060/K03070%09red/K03217%09red/K09540%09red/K09490%09red/K12272%09red/K09647%09red
Spliceosome	KEGG PATHWAY	ko03040	42	1658	0.862735	0.999995	Cluster-40906.121395|Cluster-40906.101132|Cluster-40906.99472|Cluster-40906.50025|Cluster-40906.50026|Cluster-40906.50027|Cluster-40906.50028|Cluster-40906.114843|Cluster-40906.120253|Cluster-40906.100910|Cluster-40906.64336|Cluster-40906.16899|Cluster-40906.63363|Cluster-40906.47796|Cluster-40906.47794|Cluster-40906.32947|Cluster-41452.0|Cluster-40906.124737|Cluster-40906.158399|Cluster-40906.10…	http://www.genome.jp/kegg-bin/show_pathway?ko03040/K12900%09red/K11087%09red/K12864%09red/K12829%09red/K12825%09red/K12822%09red/K12820%09red/K11098%09red/K13025%09red/K12859%09red/K12813%09red/K12874%09red/K12811%09red/K12876%09red/K12878%09red/K12857%09red/K12819%09red/K11099%09red/K12836%09red/K12897%09red/K03283%09red/K12890%09red
Regulation of autophagy	KEGG PATHWAY	ko04140	9	422	0.873743	0.999995	Cluster-40906.115246|Cluster-40906.143112|Cluster-40906.214556|Cluster-40906.101041|Cluster-40906.121707|Cluster-40906.113189|Cluster-40906.140579|Cluster-40906.33891|Cluster-40906.142624	http://www.genome.jp/kegg-bin/show_pathway?ko04140/K08341%09red/K08333%09red/K07198%09red/K08269%09red/K00914%09red
Glycerophospholipid metabolism	KEGG PATHWAY	ko00564	19	835	0.898206	0.999995	Cluster-40906.145598|Cluster-40906.145603|Cluster-40906.123881|Cluster-40906.152413|Cluster-40906.52667|Cluster-40906.135342|Cluster-40906.161066|Cluster-40906.100291|Cluster-40906.98173|Cluster-40906.64942|Cluster-40906.127955|Cluster-40906.123884|Cluster-40906.112319|Cluster-40906.64941|Cluster-40906.47193|Cluster-40906.172490|Cluster-40906.48292|Cluster-40906.48290|Cluster-40906.112320	http://www.genome.jp/kegg-bin/show_pathway?ko00564/K08730%09red/K18696%09red/K00894%09red/K06130%09red/K01114%09red/K01115%09red/K15728%09red/K13508%09red/K01126%09red/K13511%09red/K13510%09red
Nucleotide excision repair	KEGG PATHWAY	ko03420	11	521	0.899778	0.999995	Cluster-40906.13065|Cluster-40906.34764|Cluster-40906.49512|Cluster-40906.39640|Cluster-40906.27557|Cluster-40906.115237|Cluster-40906.16476|Cluster-40906.55921|Cluster-40906.16472|Cluster-40906.53881|Cluster-40906.199111	http://www.genome.jp/kegg-bin/show_pathway?ko03420/K10756%09red/K10747%09red/K10740%09red/K10844%09red/K07466%09red/K10849%09red/K10838%09red/K02324%09red/K03506%09red
Photosynthesis	KEGG PATHWAY	ko00195	11	526	0.905838	0.999995	Cluster-40906.113700|Cluster-40906.140029|Cluster-40906.152792|Cluster-40906.110058|Cluster-40906.111630|Cluster-40906.138898|Cluster-40906.108077|Cluster-40906.109009|Cluster-40906.155341|Cluster-40906.110976|Cluster-40906.133905	http://www.genome.jp/kegg-bin/show_pathway?ko00195/K02111%09red/K02689%09red/K02108%09red/K02701%09red/K02717%09red/K08906%09red/K02639%09red/K08901%09red
Aminoacyl-tRNA biosynthesis	KEGG PATHWAY	ko00970	17	780	0.919969	0.999995	Cluster-40906.113554|Cluster-40906.101526|Cluster-40906.65899|Cluster-40906.157554|Cluster-40906.63785|Cluster-40906.77633|Cluster-40906.13558|Cluster-40906.212128|Cluster-40906.99309|Cluster-40906.96148|Cluster-40906.123662|Cluster-40906.167373|Cluster-40906.149500|Cluster-40906.78317|Cluster-40906.105889|Cluster-40906.68810|Cluster-40906.99305	http://www.genome.jp/kegg-bin/show_pathway?ko00970/K04567%09red/K01881%09red/K01887%09red/K14164%09red/K01883%09red/K01875%09red/K01885%09red/K01886%09red/K02433%09red/K01866%09red/K01889%09red/K01868%09red/K01869%09red/K01893%09red
Ubiquinone and other terpenoid-quinone biosynthesis	KEGG PATHWAY	ko00130	8	436	0.942358	0.999995	Cluster-40906.73860|Cluster-40906.135142|Cluster-40906.135143|Cluster-40906.68148|Cluster-40906.153117|Cluster-40906.135136|Cluster-40906.103234|Cluster-40906.121147	http://www.genome.jp/kegg-bin/show_pathway?ko00130/K09834%09red/K02548%09red/K00815%09red/K00457%09red
Thiamine metabolism	KEGG PATHWAY	ko00730	2	157	0.94508	0.999995	Cluster-40906.105653|Cluster-40906.112888	http://www.genome.jp/kegg-bin/show_pathway?ko00730/K03146%09red
Ether lipid metabolism	KEGG PATHWAY	ko00565	3	213	0.949476	0.999995	Cluster-40906.135342|Cluster-40906.127955|Cluster-40906.152413	http://www.genome.jp/kegg-bin/show_pathway?ko00565/K13510%09red/K01114%09red/K01115%09red
Ubiquitin mediated proteolysis	KEGG PATHWAY	ko04120	33	1460	0.953668	0.999995	Cluster-40906.30031|Cluster-40906.178269|Cluster-40906.155053|Cluster-40906.123336|Cluster-40906.114628|Cluster-40906.188230|Cluster-40906.151778|Cluster-40906.146760|Cluster-40906.146757|Cluster-40906.151767|Cluster-40906.151761|Cluster-40906.151762|Cluster-40906.127842|Cluster-40906.146759|Cluster-40906.171045|Cluster-40906.173007|Cluster-40906.19768|Cluster-27189.1|Cluster-40906.86360|Cluster-…	http://www.genome.jp/kegg-bin/show_pathway?ko04120/K10581%09red/K03347%09red/K10592%09red/K10144%09red/K10576%09red/K03094%09red/K06689%09red/K10598%09red/K03178%09red/K03873%09red/K04706%09red/K03351%09red/K03354%09red/K03363%09red/K10685%09red/K10686%09red
Mismatch repair	KEGG PATHWAY	ko03430	5	321	0.958946	0.999995	Cluster-40906.13065|Cluster-40906.115237|Cluster-40906.16476|Cluster-40906.39640|Cluster-40906.16472	http://www.genome.jp/kegg-bin/show_pathway?ko03430/K10756%09red/K10747%09red/K07466%09red/K10740%09red
Other glycan degradation	KEGG PATHWAY	ko00511	4	275	0.960645	0.999995	Cluster-40906.160665|Cluster-40906.97802|Cluster-40906.139593|Cluster-40906.175269	http://www.genome.jp/kegg-bin/show_pathway?ko00511/K01190%09red/K01191%09red/K15923%09red
Oxidative phosphorylation	KEGG PATHWAY	ko00190	23	1088	0.962067	0.999995	Cluster-40906.178129|Cluster-40906.126870|Cluster-40906.133905|Cluster-40906.114626|Cluster-40906.117056|Cluster-40906.124535|Cluster-40906.114624|Cluster-40906.70046|Cluster-40906.69647|Cluster-40906.80123|Cluster-40906.40003|Cluster-40906.112718|Cluster-40906.159314|Cluster-40906.115696|Cluster-40906.159313|Cluster-40906.67441|Cluster-40906.186429|Cluster-40906.83462|Cluster-40906.138898|Cluste…	http://www.genome.jp/kegg-bin/show_pathway?ko00190/K02111%09red/K03661%09red/K03942%09red/K01507%09red/K03940%09red/K02108%09red/K01535%09red/K02138%09red/K02267%09red/K02146%09red/K03937%09red/K11353%09red/K02154%09red/K02153%09red/K02151%09red
Sphingolipid metabolism	KEGG PATHWAY	ko00600	6	374	0.963243	0.999995	Cluster-40906.49361|Cluster-40906.77853|Cluster-40906.82661|Cluster-40906.124359|Cluster-40906.19328|Cluster-40906.175269	http://www.genome.jp/kegg-bin/show_pathway?ko00600/K07407%09red/K00654%09red/K04711%09red/K01190%09red/K12349%09red
Pentose phosphate pathway	KEGG PATHWAY	ko00030	12	683	0.980357	0.999995	Cluster-40906.94023|Cluster-40906.55147|Cluster-40906.140047|Cluster-40906.116774|Cluster-40906.207504|Cluster-40906.155715|Cluster-40906.111062|Cluster-40906.105558|Cluster-40906.111067|Cluster-11883.0|Cluster-40906.20385|Cluster-40906.123933	http://www.genome.jp/kegg-bin/show_pathway?ko00030/K03841%09red/K00131%09red/K01835%09red/K00948%09red/K01623%09red/K00616%09red/K00615%09red/K01783%09red
RNA polymerase	KEGG PATHWAY	ko03020	7	463	0.982474	0.999995	Cluster-40906.80689|Cluster-40906.118565|Cluster-40906.111228|Cluster-40906.111225|Cluster-40906.164358|Cluster-40906.152465|Cluster-40906.47368	http://www.genome.jp/kegg-bin/show_pathway?ko03020/K03014%09red/K03024%09red/K03021%09red/K03008%09red/K03009%09red
Glycosylphosphatidylinositol(GPI)-anchor biosynthesis	KEGG PATHWAY	ko00563	3	267	0.984693	0.999995	Cluster-40906.43640|Cluster-40906.41471|Cluster-40906.34364	http://www.genome.jp/kegg-bin/show_pathway?ko00563/K05285%09red/K05283%09red/K03861%09red
Biotin metabolism	KEGG PATHWAY	ko00780	1	165	0.992178	0.999995	Cluster-40906.182215	http://www.genome.jp/kegg-bin/show_pathway?ko00780/K01942%09red
One carbon pool by folate	KEGG PATHWAY	ko00670	2	264	0.996272	0.999995	Cluster-40906.118122|Cluster-40906.116963	http://www.genome.jp/kegg-bin/show_pathway?ko00670/K01934%09red/K00600%09red
Basal transcription factors	KEGG PATHWAY	ko03022	5	479	0.998329	0.999995	Cluster-40906.61205|Cluster-32964.0|Cluster-40906.60311|Cluster-40906.60310|Cluster-40906.27557	http://www.genome.jp/kegg-bin/show_pathway?ko03022/K03136%09red/K03126%09red/K03120%09red/K10844%09red
N-Glycan biosynthesis	KEGG PATHWAY	ko00510	5	511	0.999172	0.999995	Cluster-40906.10546|Cluster-40906.175813|Cluster-40906.154241|Cluster-40906.203359|Cluster-40906.172876	http://www.genome.jp/kegg-bin/show_pathway?ko00510/K03842%09red/K09659%09red/K01230%09red/K03844%09red/K03845%09red
Ribosome biogenesis in eukaryotes	KEGG PATHWAY	ko03008	14	977	0.999208	0.999995	Cluster-40906.87437|Cluster-40906.87441|Cluster-40906.86421|Cluster-40906.47966|Cluster-40906.100711|Cluster-40906.54698|Cluster-40906.157631|Cluster-40906.159190|Cluster-40906.124278|Cluster-40906.166758|Cluster-40906.172983|Cluster-40906.167011|Cluster-40906.189332|Cluster-40906.121138	http://www.genome.jp/kegg-bin/show_pathway?ko03008/K14548%09red/K14558%09red/K14564%09red/K14574%09red/K14550%09red/K03264%09red/K07936%09red/K03115%09red/K11130%09red/K14290%09red/K07178%09red/K14559%09red
Ribosome	KEGG PATHWAY	ko03010	37	2362	0.999995	0.999995	Cluster-40906.104025|Cluster-40906.32164|Cluster-40906.131368|Cluster-40906.96385|Cluster-40906.115473|Cluster-40906.5872|Cluster-40906.114269|Cluster-40906.78541|Cluster-40906.155840|Cluster-40906.93325|Cluster-40906.166508|Cluster-40906.30626|Cluster-33563.0|Cluster-40906.31850|Cluster-40906.81386|Cluster-40906.98884|Cluster-40906.94852|Cluster-40906.115699|Cluster-40906.115477|Cluster-40906.73…	http://www.genome.jp/kegg-bin/show_pathway?ko03010/K02893%09red/K02863%09red/K02954%09red/K02867%09red/K02888%09red/K02865%09red/K02936%09red/K02939%09red/K02917%09red/K02883%09red/K02882%09red/K02985%09red/K02875%09red/K02920%09red/K02937%09red/K02898%09red/K02873%09red/K02929%09red/K02901%09red/K02949%09red/K02986%09red/K02987%09red/K02961%09red/K02946%09red/K02947%09red
--------------------
#Term	Database	ID	Input number	Background number	P-Value	Corrected P-Value	Input	Hyperlink
--------------------
#Term	Database	ID	Input number	Background number	P-Value	Corrected P-Value	Input	Hyperlink
--------------------

## Sheet: N36 vs N60.DEG_KEGG_pathway_e
##Databases: KEGG PATHWAY
##Statistical test method: hypergeometric test / Fisher's exact test
##FDR correction method: Benjamini and Hochberg
#Term	Database	ID	Input number	Background number	P-Value	Corrected P-Value	Input	Hyperlink
Proteasome	KEGG PATHWAY	ko03050	27	588	3.51786e-05	0.00404554	Cluster-31262.0|Cluster-40906.145164|Cluster-30877.0|Cluster-41650.0|Cluster-48592.0|Cluster-40906.12843|Cluster-23932.0|Cluster-47731.0|Cluster-40906.199736|Cluster-39743.0|Cluster-30181.1|Cluster-40906.12551|Cluster-40906.204049|Cluster-40906.90478|Cluster-40906.89005|Cluster-47076.0|Cluster-28634.0|Cluster-32749.0|Cluster-40906.160745|Cluster-40906.203007|Cluster-40906.75065|Cluster-40906.5512…	http://www.genome.jp/kegg-bin/show_pathway?ko03050/K03064%09red/K03065%09red/K03066%09red/K02727%09red/K03029%09red/K06699%09red/K03030%09red/K02725%09red/K03037%09red/K02739%09red/K02728%09red/K02729%09red/K03039%09red/K02732%09red/K03028%09red/K03036%09red/K02731%09red/K02730%09red/K02737%09red/K03032%09red/K02734%09red
Biosynthesis of unsaturated fatty acids	KEGG PATHWAY	ko01040	13	262	0.00186622	0.107308	Cluster-40906.162366|Cluster-33546.0|Cluster-47343.0|Cluster-40906.162376|Cluster-28187.0|Cluster-40906.13330|Cluster-49277.0|Cluster-28421.0|Cluster-47714.0|Cluster-29965.0|Cluster-40906.199954|Cluster-40157.0|Cluster-40906.162363	http://www.genome.jp/kegg-bin/show_pathway?ko01040/K01068%09red/K00059%09red/K10703%09red/K10246%09red/K10258%09red/K10256%09red/K07513%09red/K00507%09red/K10251%09red
Steroid biosynthesis	KEGG PATHWAY	ko00100	15	370	0.00545137	0.174055	Cluster-39866.0|Cluster-30664.1|Cluster-30664.0|Cluster-42391.0|Cluster-18297.1|Cluster-40906.81287|Cluster-29670.0|Cluster-40906.58774|Cluster-40906.54915|Cluster-40906.58770|Cluster-40906.19804|Cluster-40906.67249|Cluster-40906.67250|Cluster-7549.0|Cluster-40906.16099	http://www.genome.jp/kegg-bin/show_pathway?ko00100/K00801%09red/K14424%09red/K01824%09red/K00227%09red/K01052%09red/K00213%09red/K00511%09red/K14423%09red/K00559%09red/K09828%09red
Fatty acid elongation	KEGG PATHWAY	ko00062	10	202	0.0060541	0.174055	Cluster-40906.162366|Cluster-33546.0|Cluster-47343.0|Cluster-40906.162376|Cluster-49277.0|Cluster-47740.0|Cluster-40906.208979|Cluster-47714.0|Cluster-29965.0|Cluster-40906.162363	http://www.genome.jp/kegg-bin/show_pathway?ko00062/K01068%09red/K15397%09red/K10703%09red/K10246%09red/K10258%09red/K10251%09red
Ribosome	KEGG PATHWAY	ko03010	60	2362	0.0120703	0.277616	Cluster-40906.104025|Cluster-40906.205026|Cluster-31403.0|Cluster-40581.0|Cluster-40906.206081|Cluster-32759.0|Cluster-33178.0|Cluster-42261.0|Cluster-40906.145096|Cluster-40906.114269|Cluster-31432.0|Cluster-40906.73294|Cluster-40906.17770|Cluster-40906.203500|Cluster-40906.211377|Cluster-40906.78542|Cluster-40906.171864|Cluster-40906.40452|Cluster-40906.118423|Cluster-40906.195912|Cluster-40906…	http://www.genome.jp/kegg-bin/show_pathway?ko03010/K02937%09red/K02916%09red/K02893%09red/K02930%09red/K02955%09red/K02932%09red/K02889%09red/K02888%09red/K02865%09red/K02985%09red/K02939%09red/K02912%09red/K02910%09red/K02917%09red/K02880%09red/K02883%09red/K02958%09red/K02993%09red/K02991%09red/K02997%09red/K02978%09red/K02975%09red/K02998%09red/K02870%09red/K02969%09red/K02933%09red/K02918%09r…
Citrate cycle (TCA cycle)	KEGG PATHWAY	ko00020	18	563	0.0227078	0.426679	Cluster-40906.113138|Cluster-40906.4820|Cluster-40906.198519|Cluster-40906.15861|Cluster-32662.0|Cluster-40906.16611|Cluster-46656.0|Cluster-40906.198070|Cluster-30946.0|Cluster-40906.190545|Cluster-44859.3|Cluster-36050.0|Cluster-28205.0|Cluster-6252.1|Cluster-46955.0|Cluster-40906.16036|Cluster-40906.199505|Cluster-40906.26399	http://www.genome.jp/kegg-bin/show_pathway?ko00020/K01899%09red/K01958%09red/K01679%09red/K00161%09red/K00162%09red/K01900%09red/K01648%09red/K00234%09red/K00235%09red/K00382%09red/K00026%09red/K00627%09red/K01647%09red/K00030%09red/K00031%09red
Oxidative phosphorylation	KEGG PATHWAY	ko00190	30	1088	0.0259718	0.426679	Cluster-38371.0|Cluster-40906.23260|Cluster-40906.202981|Cluster-46656.0|Cluster-29676.0|Cluster-31228.0|Cluster-40906.69647|Cluster-28755.1|Cluster-40906.111870|Cluster-32777.0|Cluster-40906.175261|Cluster-36900.0|Cluster-40906.202890|Cluster-40906.15861|Cluster-40906.128622|Cluster-40906.18037|Cluster-40906.95963|Cluster-40906.19213|Cluster-40906.67435|Cluster-48796.0|Cluster-31009.0|Cluster-40…	http://www.genome.jp/kegg-bin/show_pathway?ko00190/K05579%09red/K01507%09red/K02259%09red/K05580%09red/K02155%09red/K02154%09red/K02133%09red/K02137%09red/K02136%09red/K02132%09red/K03943%09red/K03942%09red/K03940%09red/K02134%09red/K02151%09red/K01535%09red/K02147%09red/K11353%09red/K02267%09red/K00417%09red/K00413%09red/K03953%09red/K00234%09red/K00235%09red/K03937%09red
Limonene and pinene degradation	KEGG PATHWAY	ko00903	7	162	0.0367717	0.494941	Cluster-40906.165063|Cluster-40906.12233|Cluster-40906.62432|Cluster-40906.62433|Cluster-40906.90251|Cluster-40906.180919|Cluster-40906.180324	http://www.genome.jp/kegg-bin/show_pathway?ko00903/K00128%09red/K00517%09red
Sesquiterpenoid and triterpenoid biosynthesis	KEGG PATHWAY	ko00909	8	200	0.0387346	0.494941	Cluster-42391.0|Cluster-40906.172374|Cluster-40906.142859|Cluster-40906.144495|Cluster-40906.129420|Cluster-40906.19804|Cluster-40906.9156|Cluster-7549.0	http://www.genome.jp/kegg-bin/show_pathway?ko00909/K00511%09red/K15803%09red/K00801%09red
Amino sugar and nucleotide sugar metabolism	KEGG PATHWAY	ko00520	25	939	0.054245	0.571483	Cluster-40906.29630|Cluster-40906.126679|Cluster-44963.1|Cluster-40906.81260|Cluster-47751.0|Cluster-40906.196606|Cluster-40906.107616|Cluster-40906.204891|Cluster-15009.0|Cluster-40906.107619|Cluster-40906.13113|Cluster-39535.0|Cluster-40906.83271|Cluster-40906.140177|Cluster-40906.203391|Cluster-40906.15677|Cluster-40906.204494|Cluster-40906.89057|Cluster-40906.116353|Cluster-40906.16945|Cluste…	http://www.genome.jp/kegg-bin/show_pathway?ko00520/K00972%09red/K00966%09red/K00326%09red/K13648%09red/K15920%09red/K00844%09red/K01835%09red/K01836%09red/K01183%09red/K12373%09red/K01784%09red/K00820%09red/K00963%09red/K12447%09red/K01209%09red/K06118%09red
Protein processing in endoplasmic reticulum	KEGG PATHWAY	ko04141	46	1928	0.0590595	0.571483	Cluster-40906.131135|Cluster-40906.122250|Cluster-47587.0|Cluster-29715.0|Cluster-26998.0|Cluster-40906.50026|Cluster-40906.81005|Cluster-21741.0|Cluster-40906.202363|Cluster-40906.20690|Cluster-43747.0|Cluster-40906.6059|Cluster-34376.0|Cluster-40906.13401|Cluster-40906.202920|Cluster-40906.166861|Cluster-40906.175584|Cluster-45211.0|Cluster-16500.0|Cluster-40906.77671|Cluster-40906.16033|Cluste…	http://www.genome.jp/kegg-bin/show_pathway?ko04141/K10601%09red/K10597%09red/K10578%09red/K04554%09red/K09518%09red/K09517%09red/K09487%09red/K03868%09red/K10956%09red/K10839%09red/K07151%09red/K05546%09red/K01230%09red/K14007%09red/K14004%09red/K04523%09red/K03094%09red/K10085%09red/K12668%09red/K13993%09red/K09561%09red/K08057%09red/K09584%09red/K09580%09red/K08054%09red/K13525%09red/K09490%09r…
Phenylalanine, tyrosine and tryptophan biosynthesis	KEGG PATHWAY	ko00400	13	422	0.0596331	0.571483	Cluster-40906.104172|Cluster-40906.207454|Cluster-40906.68148|Cluster-40906.82856|Cluster-40906.124202|Cluster-40906.73992|Cluster-40906.135142|Cluster-40906.135132|Cluster-40906.135392|Cluster-40906.148636|Cluster-40906.148642|Cluster-40906.20187|Cluster-40906.153118	http://www.genome.jp/kegg-bin/show_pathway?ko00400/K14455%09red/K14454%09red/K00891%09red/K01696%09red/K01658%09red/K00815%09red/K01626%09red
Phagosome	KEGG PATHWAY	ko04145	20	787	0.109046	0.964638	Cluster-38371.0|Cluster-40906.25178|Cluster-40906.202890|Cluster-40906.175261|Cluster-40906.113188|Cluster-34376.0|Cluster-40906.105107|Cluster-40906.105106|Cluster-38482.0|Cluster-40906.8201|Cluster-14634.1|Cluster-40906.200716|Cluster-40906.212949|Cluster-40906.116994|Cluster-48796.0|Cluster-10597.0|Cluster-40906.81005|Cluster-40906.74491|Cluster-40906.122250|Cluster-31009.0	http://www.genome.jp/kegg-bin/show_pathway?ko04145/K08054%09red/K08057%09red/K10956%09red/K07374%09red/K07375%09red/K07889%09red/K04392%09red/K02147%09red/K02155%09red/K02154%09red/K02151%09red
Tropane, piperidine and pyridine alkaloid biosynthesis	KEGG PATHWAY	ko00960	10	344	0.118347	0.972135	Cluster-40906.207454|Cluster-40906.68148|Cluster-40906.124202|Cluster-40906.135142|Cluster-40906.135132|Cluster-40906.51976|Cluster-40906.76198|Cluster-40906.90305|Cluster-40906.153118|Cluster-40906.61189	http://www.genome.jp/kegg-bin/show_pathway?ko00960/K00276%09red/K14455%09red/K14454%09red/K08081%09red/K00815%09red
Lysine degradation	KEGG PATHWAY	ko00310	9	311	0.13596	0.998947	Cluster-40906.165063|Cluster-40906.180919|Cluster-40906.12233|Cluster-43362.0|Cluster-40906.48382|Cluster-40690.0|Cluster-40906.90251|Cluster-40906.207717|Cluster-29424.0	http://www.genome.jp/kegg-bin/show_pathway?ko00310/K00128%09red/K11423%09red/K11420%09red/K00626%09red/K14157%09red
Pentose and glucuronate interconversions	KEGG PATHWAY	ko00040	15	585	0.141701	0.998947	Cluster-40906.15677|Cluster-28258.0|Cluster-40906.165063|Cluster-40906.184483|Cluster-40906.102438|Cluster-40906.151892|Cluster-40906.130348|Cluster-40906.12233|Cluster-40906.50426|Cluster-34747.0|Cluster-40906.204494|Cluster-40906.90251|Cluster-37247.0|Cluster-40906.180919|Cluster-40906.215948	http://www.genome.jp/kegg-bin/show_pathway?ko00040/K00963%09red/K00008%09red/K00128%09red/K01051%09red/K01783%09red/K12447%09red/K00011%09red/K01728%09red
Cutin, suberine and wax biosynthesis	KEGG PATHWAY	ko00073	6	199	0.175533	0.998947	Cluster-40906.146491|Cluster-40906.146489|Cluster-40906.146488|Cluster-40906.146487|Cluster-40906.117119|Cluster-40906.152082	http://www.genome.jp/kegg-bin/show_pathway?ko00073/K15398%09red/K15400%09red
Selenocompound metabolism	KEGG PATHWAY	ko00450	5	157	0.177167	0.998947	Cluster-26500.0|Cluster-40906.211547|Cluster-40906.68975|Cluster-48747.0|Cluster-40906.13224	http://www.genome.jp/kegg-bin/show_pathway?ko00450/K01760%09red/K01874%09red/K08247%09red/K00549%09red
Pyruvate metabolism	KEGG PATHWAY	ko00620	20	861	0.19342	0.998947	Cluster-40906.142166|Cluster-42978.0|Cluster-40906.138993|Cluster-40906.165063|Cluster-40906.16611|Cluster-40906.13169|Cluster-6252.1|Cluster-30946.0|Cluster-40906.190545|Cluster-44859.3|Cluster-40906.12233|Cluster-42093.0|Cluster-43362.0|Cluster-36974.0|Cluster-48557.0|Cluster-40906.90251|Cluster-40906.16036|Cluster-40906.180919|Cluster-40906.199505|Cluster-29424.0	http://www.genome.jp/kegg-bin/show_pathway?ko00620/K00026%09red/K01958%09red/K01679%09red/K00161%09red/K00162%09red/K01759%09red/K00128%09red/K00029%09red/K00382%09red/K01638%09red/K00873%09red/K11262%09red/K00627%09red/K00626%09red
Porphyrin and chlorophyll metabolism	KEGG PATHWAY	ko00860	13	530	0.200181	0.998947	Cluster-22852.0|Cluster-40906.121031|Cluster-40906.34065|Cluster-40906.34062|Cluster-40906.4528|Cluster-42710.0|Cluster-40906.95660|Cluster-45589.0|Cluster-40906.110295|Cluster-40906.133386|Cluster-40906.119289|Cluster-43976.0|Cluster-40906.121607	http://www.genome.jp/kegg-bin/show_pathway?ko00860/K01698%09red/K03403%09red/K13606%09red/K02259%09red/K18010%09red/K00231%09red/K00228%09red/K01772%09red/K01845%09red/K01764%09red
Biotin metabolism	KEGG PATHWAY	ko00780	5	165	0.202252	0.998947	Cluster-40157.0|Cluster-40906.26729|Cluster-14483.2|Cluster-28421.0|Cluster-40906.59756	http://www.genome.jp/kegg-bin/show_pathway?ko00780/K19562%09red/K00059%09red/K01012%09red
Lipoic acid metabolism	KEGG PATHWAY	ko00785	2	45	0.212556	0.998947	Cluster-40906.202976|Cluster-40906.23663	http://www.genome.jp/kegg-bin/show_pathway?ko00785/K03644%09red/K03800%09red
Propanoate metabolism	KEGG PATHWAY	ko00640	11	445	0.21775	0.998947	Cluster-40906.4820|Cluster-19860.0|Cluster-36974.0|Cluster-30946.0|Cluster-43362.0|Cluster-40906.190726|Cluster-26754.0|Cluster-40906.13560|Cluster-28205.0|Cluster-40906.130689|Cluster-29424.0	http://www.genome.jp/kegg-bin/show_pathway?ko00640/K00140%09red/K01899%09red/K05605%09red/K00166%09red/K01900%09red/K01720%09red/K00382%09red/K11262%09red/K00626%09red
Betalain biosynthesis	KEGG PATHWAY	ko00965	1	13	0.227937	0.998947	Cluster-45411.0	http://www.genome.jp/kegg-bin/show_pathway?ko00965/K00545%09red
Endocytosis	KEGG PATHWAY	ko04144	32	1484	0.229332	0.998947	Cluster-40906.121197|Cluster-14078.2|Cluster-31426.0|Cluster-38482.0|Cluster-40906.127407|Cluster-40906.50026|Cluster-40906.19344|Cluster-40906.210845|Cluster-43747.0|Cluster-7307.0|Cluster-40906.127960|Cluster-40906.4947|Cluster-40906.20082|Cluster-40906.84783|Cluster-39081.1|Cluster-45260.0|Cluster-7181.0|Cluster-43141.0|Cluster-40906.157299|Cluster-40906.102978|Cluster-40906.84784|Cluster-4265…	http://www.genome.jp/kegg-bin/show_pathway?ko04144/K12190%09red/K10365%09red/K12196%09red/K07904%09red/K12197%09red/K04646%09red/K12189%09red/K12486%09red/K17917%09red/K01115%09red/K07889%09red/K12471%09red/K07937%09red/K12493%09red/K18442%09red/K07901%09red/K03283%09red/K05755%09red/K05756%09red/K05757%09red
Isoquinoline alkaloid biosynthesis	KEGG PATHWAY	ko00950	7	267	0.23848	0.998947	Cluster-40906.207454|Cluster-40906.68148|Cluster-40906.124202|Cluster-40906.135142|Cluster-40906.135132|Cluster-40906.51976|Cluster-40906.153118	http://www.genome.jp/kegg-bin/show_pathway?ko00950/K00276%09red/K14455%09red/K14454%09red/K00815%09red
Protein export	KEGG PATHWAY	ko03060	10	411	0.245786	0.998947	Cluster-40906.105243|Cluster-40906.108711|Cluster-40906.6059|Cluster-34376.0|Cluster-40906.122250|Cluster-40906.105367|Cluster-45211.0|Cluster-40906.129012|Cluster-40906.131316|Cluster-34002.0	http://www.genome.jp/kegg-bin/show_pathway?ko03060/K09490%09red/K03217%09red/K09540%09red/K10956%09red/K03070%09red/K12272%09red/K09648%09red/K13431%09red
Glycosphingolipid biosynthesis - ganglio series	KEGG PATHWAY	ko00604	2	51	0.253171	0.998947	Cluster-40906.140177|Cluster-20906.1	http://www.genome.jp/kegg-bin/show_pathway?ko00604/K12373%09red
Synthesis and degradation of ketone bodies	KEGG PATHWAY	ko00072	3	93	0.257338	0.998947	Cluster-48838.0|Cluster-43362.0|Cluster-29424.0	http://www.genome.jp/kegg-bin/show_pathway?ko00072/K01641%09red/K00626%09red
Fatty acid degradation	KEGG PATHWAY	ko00071	12	528	0.288544	0.998947	Cluster-40906.172169|Cluster-40906.172175|Cluster-28187.0|Cluster-40906.165063|Cluster-40906.12233|Cluster-43362.0|Cluster-40906.213265|Cluster-40906.90251|Cluster-40906.196249|Cluster-40906.180919|Cluster-40906.96315|Cluster-29424.0	http://www.genome.jp/kegg-bin/show_pathway?ko00071/K00128%09red/K10527%09red/K01897%09red/K00121%09red/K07513%09red/K00626%09red
Other types of O-glycan biosynthesis	KEGG PATHWAY	ko00514	1	18	0.296081	0.998947	Cluster-35673.0	http://www.genome.jp/kegg-bin/show_pathway?ko00514/K00728%09red
mRNA surveillance pathway	KEGG PATHWAY	ko03015	22	1035	0.299969	0.998947	Cluster-3312.2|Cluster-45713.0|Cluster-12913.0|Cluster-44423.0|Cluster-40906.3459|Cluster-40906.200587|Cluster-40906.204677|Cluster-40412.0|Cluster-30591.0|Cluster-11563.0|Cluster-39615.0|Cluster-40906.15633|Cluster-18738.6|Cluster-6407.0|Cluster-23444.0|Cluster-40906.12971|Cluster-6738.0|Cluster-40906.200221|Cluster-40906.52043|Cluster-40906.102695|Cluster-13125.0|Cluster-40906.82006	http://www.genome.jp/kegg-bin/show_pathway?ko03015/K14325%09red/K04354%09red/K03265%09red/K15544%09red/K03456%09red/K14376%09red/K11584%09red/K14326%09red/K03267%09red/K14399%09red/K00565%09red/K13025%09red/K14407%09red/K14404%09red/K14416%09red/K06269%09red/K14397%09red/K13126%09red/K12812%09red
RNA transport	KEGG PATHWAY	ko03013	31	1494	0.300985	0.998947	Cluster-40906.211073|Cluster-40906.21744|Cluster-12913.0|Cluster-12755.0|Cluster-40906.27857|Cluster-40906.195259|Cluster-40534.0|Cluster-40906.3459|Cluster-27196.8|Cluster-38428.0|Cluster-26564.4|Cluster-30591.0|Cluster-40906.77671|Cluster-40906.14153|Cluster-28283.0|Cluster-40906.15633|Cluster-40906.178876|Cluster-41232.3|Cluster-40906.199550|Cluster-20073.0|Cluster-24156.0|Cluster-40906.5883|C…	http://www.genome.jp/kegg-bin/show_pathway?ko03013/K03257%09red/K03243%09red/K03246%09red/K03247%09red/K03249%09red/K14326%09red/K14325%09red/K07562%09red/K00784%09red/K13025%09red/K13126%09red/K14311%09red/K12812%09red/K03259%09red/K03231%09red/K12878%09red/K03254%09red/K03252%09red/K03251%09red/K03250%09red/K13137%09red/K03113%09red/K14004%09red
Monobactam biosynthesis	KEGG PATHWAY	ko00261	2	61	0.320963	0.998947	Cluster-33927.0|Cluster-37050.0	http://www.genome.jp/kegg-bin/show_pathway?ko00261/K12524%09red/K00133%09red
Ubiquitin mediated proteolysis	KEGG PATHWAY	ko04120	30	1460	0.323101	0.998947	Cluster-47587.0|Cluster-40906.67788|Cluster-40906.18246|Cluster-40906.147366|Cluster-40906.166861|Cluster-40906.126025|Cluster-16500.0|Cluster-22497.0|Cluster-40906.27270|Cluster-40906.110992|Cluster-40906.137065|Cluster-40906.55558|Cluster-40906.151776|Cluster-40906.19768|Cluster-15645.0|Cluster-27189.1|Cluster-25880.0|Cluster-40906.30892|Cluster-40906.100663|Cluster-40906.100662|Cluster-13285.0…	http://www.genome.jp/kegg-bin/show_pathway?ko04120/K10601%09red/K10597%09red/K03868%09red/K10578%09red/K10144%09red/K04649%09red/K03094%09red/K10615%09red/K10579%09red/K10598%09red/K04554%09red/K10576%09red/K03178%09red/K03351%09red/K09561%09red/K03363%09red/K10590%09red
Carotenoid biosynthesis	KEGG PATHWAY	ko00906	6	257	0.351154	0.998947	Cluster-40906.107346|Cluster-40906.75124|Cluster-40906.126888|Cluster-40906.115481|Cluster-40906.94988|Cluster-40906.108901	http://www.genome.jp/kegg-bin/show_pathway?ko00906/K02291%09red/K02293%09red/K09840%09red/K00514%09red/K09843%09red
Linoleic acid metabolism	KEGG PATHWAY	ko00591	3	112	0.352055	0.998947	Cluster-40906.11359|Cluster-40906.9078|Cluster-40906.11355	http://www.genome.jp/kegg-bin/show_pathway?ko00591/K00454%09red/K15718%09red
Terpenoid backbone biosynthesis	KEGG PATHWAY	ko00900	10	458	0.355036	0.998947	Cluster-29159.0|Cluster-40906.158171|Cluster-40906.141403|Cluster-43362.0|Cluster-48838.0|Cluster-40906.17786|Cluster-40906.141586|Cluster-40906.199888|Cluster-43911.0|Cluster-29424.0	http://www.genome.jp/kegg-bin/show_pathway?ko00900/K01662%09red/K05954%09red/K06013%09red/K14066%09red/K01641%09red/K00021%09red/K00626%09red
Tyrosine metabolism	KEGG PATHWAY	ko00350	11	512	0.363121	0.998947	Cluster-40906.143292|Cluster-40906.207454|Cluster-40906.68148|Cluster-40906.124202|Cluster-40906.213265|Cluster-40906.135142|Cluster-40906.135132|Cluster-40906.51976|Cluster-45411.0|Cluster-40906.153118|Cluster-35077.0	http://www.genome.jp/kegg-bin/show_pathway?ko00350/K00276%09red/K14455%09red/K14454%09red/K00545%09red/K01557%09red/K07253%09red/K00121%09red/K00815%09red
Ether lipid metabolism	KEGG PATHWAY	ko00565	5	213	0.369326	0.998947	Cluster-40906.124942|Cluster-40906.19344|Cluster-40906.127960|Cluster-40906.121197|Cluster-40906.127407	http://www.genome.jp/kegg-bin/show_pathway?ko00565/K01115%09red
beta-Alanine metabolism	KEGG PATHWAY	ko00410	12	567	0.372341	0.998947	Cluster-40906.165063|Cluster-26754.0|Cluster-40906.190726|Cluster-40906.130689|Cluster-40906.12233|Cluster-40906.51976|Cluster-40906.103145|Cluster-40906.99042|Cluster-40906.99027|Cluster-48183.0|Cluster-40906.180919|Cluster-40906.90251	http://www.genome.jp/kegg-bin/show_pathway?ko00410/K00140%09red/K05605%09red/K00276%09red/K08660%09red/K00128%09red/K01580%09red/K01431%09red
Phenylalanine metabolism	KEGG PATHWAY	ko00360	9	418	0.381555	0.998947	Cluster-40906.143292|Cluster-40906.207454|Cluster-40906.68148|Cluster-39545.0|Cluster-40906.124202|Cluster-40906.135142|Cluster-40906.135132|Cluster-40906.51976|Cluster-40906.153118	http://www.genome.jp/kegg-bin/show_pathway?ko00360/K00276%09red/K14455%09red/K14454%09red/K00815%09red/K07253%09red/K10775%09red
Aminoacyl-tRNA biosynthesis	KEGG PATHWAY	ko00970	16	780	0.387433	0.998947	Cluster-40906.120472|Cluster-45821.0|Cluster-40906.94781|Cluster-40906.8777|Cluster-39812.0|Cluster-40906.19616|Cluster-11172.0|Cluster-40906.78317|Cluster-47624.0|Cluster-40906.12932|Cluster-40906.99309|Cluster-35518.0|Cluster-34729.0|Cluster-40906.130993|Cluster-26341.0|Cluster-40906.13224	http://www.genome.jp/kegg-bin/show_pathway?ko00970/K01887%09red/K01872%09red/K01881%09red/K01883%09red/K01875%09red/K01874%09red/K01886%09red/K01876%09red/K01889%09red/K01868%09red/K01869%09red/K01893%09red
Glycerophospholipid metabolism	KEGG PATHWAY	ko00564	17	835	0.393452	0.998947	Cluster-19535.0|Cluster-40906.127960|Cluster-40906.127407|Cluster-40906.121197|Cluster-40906.52667|Cluster-36254.0|Cluster-40906.86753|Cluster-40906.167858|Cluster-40906.124942|Cluster-40906.86756|Cluster-12957.0|Cluster-11424.0|Cluster-40906.123885|Cluster-40906.19344|Cluster-40906.86741|Cluster-40906.165428|Cluster-40906.14591	http://www.genome.jp/kegg-bin/show_pathway?ko00564/K08744%09red/K00999%09red/K18696%09red/K01115%09red/K15728%09red/K01613%09red/K13513%09red/K00981%09red/K01049%09red
Valine, leucine and isoleucine degradation	KEGG PATHWAY	ko00280	14	681	0.396046	0.998947	Cluster-40906.165063|Cluster-26754.0|Cluster-40906.145871|Cluster-30946.0|Cluster-28187.0|Cluster-43362.0|Cluster-40906.190726|Cluster-40906.12233|Cluster-40906.13560|Cluster-40906.130689|Cluster-40906.90251|Cluster-40906.180919|Cluster-48838.0|Cluster-29424.0	http://www.genome.jp/kegg-bin/show_pathway?ko00280/K00140%09red/K07513%09red/K05605%09red/K00166%09red/K00128%09red/K00382%09red/K01641%09red/K00626%09red/K01969%09red
Pentose phosphate pathway	KEGG PATHWAY	ko00030	14	683	0.40012	0.998947	Cluster-40906.17378|Cluster-40906.111560|Cluster-28258.0|Cluster-40906.16945|Cluster-40906.140051|Cluster-40906.121264|Cluster-26308.0|Cluster-27403.0|Cluster-40906.94030|Cluster-45140.0|Cluster-41439.0|Cluster-40906.101227|Cluster-40906.109594|Cluster-40906.109609	http://www.genome.jp/kegg-bin/show_pathway?ko00030/K03841%09red/K00850%09red/K01835%09red/K00948%09red/K01623%09red/K00616%09red/K00615%09red/K01783%09red/K01624%09red/K00033%09red
Riboflavin metabolism	KEGG PATHWAY	ko00740	3	126	0.421171	0.998947	Cluster-49133.0|Cluster-40906.72607|Cluster-40906.94693	http://www.genome.jp/kegg-bin/show_pathway?ko00740/K00861%09red/K00794%09red/K14652%09red
Histidine metabolism	KEGG PATHWAY	ko00340	5	234	0.44485	0.998947	Cluster-40906.12233|Cluster-48183.0|Cluster-40906.180919|Cluster-40906.90251|Cluster-40906.165063	http://www.genome.jp/kegg-bin/show_pathway?ko00340/K00128%09red/K08660%09red
Ascorbate and aldarate metabolism	KEGG PATHWAY	ko00053	10	495	0.445205	0.998947	Cluster-40906.117229|Cluster-40906.123612|Cluster-40906.165063|Cluster-40906.12233|Cluster-40906.129947|Cluster-40906.15677|Cluster-40906.104533|Cluster-40906.111306|Cluster-40906.90251|Cluster-40906.180919	http://www.genome.jp/kegg-bin/show_pathway?ko00053/K00128%09red/K14190%09red/K10047%09red/K00434%09red/K12447%09red
Spliceosome	KEGG PATHWAY	ko03040	32	1658	0.447837	0.998947	Cluster-40906.50026|Cluster-12934.0|Cluster-47314.0|Cluster-23197.0|Cluster-42563.0|Cluster-16985.0|Cluster-40906.121716|Cluster-43747.0|Cluster-40906.84050|Cluster-40906.17439|Cluster-39628.0|Cluster-40906.82141|Cluster-46593.0|Cluster-46768.1|Cluster-40906.104360|Cluster-40906.20082|Cluster-40906.72776|Cluster-40906.3459|Cluster-40906.101127|Cluster-40906.128825|Cluster-25374.0|Cluster-40906.10…	http://www.genome.jp/kegg-bin/show_pathway?ko03040/K12862%09red/K12900%09red/K12860%09red/K11086%09red/K12833%09red/K12845%09red/K12823%09red/K12820%09red/K13025%09red/K12741%09red/K12621%09red/K12812%09red/K12811%09red/K12878%09red/K12850%09red/K12863%09red/K12834%09red/K12836%09red/K12830%09red/K11097%09red/K12867%09red/K03283%09red/K12893%09red/K12890%09red
Arachidonic acid metabolism	KEGG PATHWAY	ko00590	4	185	0.455751	0.998947	Cluster-44431.0|Cluster-40906.105873|Cluster-40906.41394|Cluster-40906.143823	http://www.genome.jp/kegg-bin/show_pathway?ko00590/K00432%09red/K01254%09red/K05309%09red
Lysine biosynthesis	KEGG PATHWAY	ko00300	3	134	0.459564	0.998947	Cluster-40906.129722|Cluster-33927.0|Cluster-37050.0	http://www.genome.jp/kegg-bin/show_pathway?ko00300/K10206%09red/K12524%09red/K00133%09red
alpha-Linolenic acid metabolism	KEGG PATHWAY	ko00592	8	399	0.468937	0.998947	Cluster-40906.120677|Cluster-40906.11355|Cluster-40906.172175|Cluster-40906.11359|Cluster-40906.66597|Cluster-28187.0|Cluster-40906.122243|Cluster-40906.172169	http://www.genome.jp/kegg-bin/show_pathway?ko00592/K05894%09red/K08241%09red/K00454%09red/K10527%09red/K10529%09red/K07513%09red
Circadian rhythm - plant	KEGG PATHWAY	ko04712	8	401	0.474378	0.998947	Cluster-40906.131506|Cluster-40906.153845|Cluster-40906.68711|Cluster-40906.104965|Cluster-40906.111184|Cluster-40906.121611|Cluster-40906.85848|Cluster-40906.123502	http://www.genome.jp/kegg-bin/show_pathway?ko04712/K12119%09red/K16241%09red/K12120%09red/K12126%09red/K12133%09red/K12124%09red
Butanoate metabolism	KEGG PATHWAY	ko00650	6	301	0.492753	0.998947	Cluster-40906.118946|Cluster-43362.0|Cluster-40906.99042|Cluster-40906.99027|Cluster-48838.0|Cluster-29424.0	http://www.genome.jp/kegg-bin/show_pathway?ko00650/K01652%09red/K01641%09red/K01580%09red/K00626%09red
Valine, leucine and isoleucine biosynthesis	KEGG PATHWAY	ko00290	3	142	0.496822	0.998947	Cluster-40906.118946|Cluster-32756.0|Cluster-44405.0	http://www.genome.jp/kegg-bin/show_pathway?ko00290/K01687%09red/K01652%09red/K01702%09red
Brassinosteroid biosynthesis	KEGG PATHWAY	ko00905	1	39	0.522536	0.998947	Cluster-40906.55710	http://www.genome.jp/kegg-bin/show_pathway?ko00905/K09588%09red
Glycosaminoglycan degradation	KEGG PATHWAY	ko00531	3	150	0.532743	0.998947	Cluster-40906.82737|Cluster-40906.140177|Cluster-20906.1	http://www.genome.jp/kegg-bin/show_pathway?ko00531/K12373%09red/K01205%09red
Nicotinate and nicotinamide metabolism	KEGG PATHWAY	ko00760	4	206	0.537401	0.998947	Cluster-40906.13028|Cluster-41513.0|Cluster-40906.180290|Cluster-40906.3394	http://www.genome.jp/kegg-bin/show_pathway?ko00760/K01081%09red/K00858%09red/K03787%09red/K01950%09red
Glycerolipid metabolism	KEGG PATHWAY	ko00561	11	588	0.537595	0.998947	Cluster-40906.165063|Cluster-40906.189673|Cluster-36513.0|Cluster-40906.180919|Cluster-40906.12233|Cluster-12957.0|Cluster-40906.198724|Cluster-40906.106620|Cluster-40906.90251|Cluster-37247.0|Cluster-40906.165428	http://www.genome.jp/kegg-bin/show_pathway?ko00561/K15728%09red/K00679%09red/K03715%09red/K00128%09red/K00011%09red/K11155%09red/K13513%09red/K06118%09red
Thiamine metabolism	KEGG PATHWAY	ko00730	3	157	0.562953	0.998947	Cluster-40906.82853|Cluster-40906.141403|Cluster-40906.60419	http://www.genome.jp/kegg-bin/show_pathway?ko00730/K14153%09red/K03147%09red/K01662%09red
Tryptophan metabolism	KEGG PATHWAY	ko00380	6	326	0.568741	0.998947	Cluster-40906.165063|Cluster-40906.12233|Cluster-43362.0|Cluster-40906.90251|Cluster-40906.180919|Cluster-29424.0	http://www.genome.jp/kegg-bin/show_pathway?ko00380/K00128%09red/K00626%09red
Sulfur relay system	KEGG PATHWAY	ko04122	2	105	0.585388	0.998947	Cluster-32723.0|Cluster-40906.73671	http://www.genome.jp/kegg-bin/show_pathway?ko04122/K11996%09red
Glycosphingolipid biosynthesis - globo series	KEGG PATHWAY	ko00603	2	105	0.585388	0.998947	Cluster-40906.140177|Cluster-20906.1	http://www.genome.jp/kegg-bin/show_pathway?ko00603/K12373%09red
Cysteine and methionine metabolism	KEGG PATHWAY	ko00270	16	891	0.594342	0.998947	Cluster-33927.0|Cluster-40906.135132|Cluster-40906.207454|Cluster-40906.198072|Cluster-40906.68148|Cluster-40906.124202|Cluster-40906.153118|Cluster-40906.135142|Cluster-22215.0|Cluster-40906.211547|Cluster-39787.0|Cluster-37050.0|Cluster-26500.0|Cluster-48747.0|Cluster-44859.3|Cluster-40906.14137	http://www.genome.jp/kegg-bin/show_pathway?ko00270/K14455%09red/K14454%09red/K00133%09red/K01697%09red/K01251%09red/K12524%09red/K00815%09red/K01760%09red/K00789%09red/K00026%09red/K01738%09red/K00549%09red
Stilbenoid, diarylheptanoid and gingerol biosynthesis	KEGG PATHWAY	ko00945	3	167	0.603978	0.998947	Cluster-40906.62432|Cluster-40906.62433|Cluster-40906.180324	http://www.genome.jp/kegg-bin/show_pathway?ko00945/K00517%09red
Glycolysis / Gluconeogenesis	KEGG PATHWAY	ko00010	25	1397	0.609577	0.998947	Cluster-34542.0|Cluster-40906.94030|Cluster-40906.199505|Cluster-40906.109594|Cluster-40906.165063|Cluster-40906.190545|Cluster-40906.13113|Cluster-40906.111560|Cluster-40906.202421|Cluster-40906.137214|Cluster-30946.0|Cluster-26459.0|Cluster-40906.213265|Cluster-40906.98355|Cluster-40906.100746|Cluster-40906.101227|Cluster-40906.180919|Cluster-40906.109609|Cluster-30605.0|Cluster-40906.16945|Clu…	http://www.genome.jp/kegg-bin/show_pathway?ko00010/K00134%09red/K00850%09red/K01803%09red/K00844%09red/K01835%09red/K01792%09red/K01689%09red/K00161%09red/K00162%09red/K00128%09red/K01623%09red/K01624%09red/K03841%09red/K00382%09red/K00873%09red/K00121%09red/K00927%09red/K00627%09red
Arginine and proline metabolism	KEGG PATHWAY	ko00330	9	510	0.610764	0.998947	Cluster-40906.192409|Cluster-40906.115159|Cluster-40906.165063|Cluster-40906.207454|Cluster-40906.12233|Cluster-40906.124202|Cluster-48183.0|Cluster-40906.180919|Cluster-40906.90251	http://www.genome.jp/kegg-bin/show_pathway?ko00330/K00318%09red/K14455%09red/K14454%09red/K08660%09red/K00128%09red/K12657%09red
Fructose and mannose metabolism	KEGG PATHWAY	ko00051	13	748	0.637664	0.998947	Cluster-34542.0|Cluster-40906.111560|Cluster-40906.101227|Cluster-40906.137214|Cluster-34747.0|Cluster-27403.0|Cluster-40906.13113|Cluster-40906.94030|Cluster-39535.0|Cluster-37247.0|Cluster-14266.0|Cluster-40906.109594|Cluster-40906.109609	http://www.genome.jp/kegg-bin/show_pathway?ko00051/K00966%09red/K03841%09red/K00850%09red/K00844%09red/K01103%09red/K01803%09red/K00008%09red/K01623%09red/K01624%09red/K00011%09red
Photosynthesis - antenna proteins	KEGG PATHWAY	ko00196	6	353	0.644047	0.998947	Cluster-40906.110607|Cluster-40906.117611|Cluster-40906.105198|Cluster-40906.107256|Cluster-40906.110947|Cluster-40906.110946	http://www.genome.jp/kegg-bin/show_pathway?ko00196/K08908%09red/K08912%09red
C5-Branched dibasic acid metabolism	KEGG PATHWAY	ko00660	1	60	0.676181	0.998947	Cluster-40906.118946	http://www.genome.jp/kegg-bin/show_pathway?ko00660/K01652%09red
Carbon fixation in photosynthetic organisms	KEGG PATHWAY	ko00710	18	1063	0.690613	0.998947	Cluster-40906.142166|Cluster-34542.0|Cluster-42978.0|Cluster-28258.0|Cluster-30605.0|Cluster-40906.138993|Cluster-40906.17378|Cluster-40906.207454|Cluster-40906.111560|Cluster-40906.124202|Cluster-27403.0|Cluster-40906.137214|Cluster-40906.202421|Cluster-40906.94030|Cluster-40906.105084|Cluster-44859.3|Cluster-40906.109594|Cluster-40906.109609	http://www.genome.jp/kegg-bin/show_pathway?ko00710/K00134%09red/K14455%09red/K14454%09red/K00814%09red/K01803%09red/K00927%09red/K01624%09red/K01623%09red/K00029%09red/K03841%09red/K00615%09red/K01783%09red/K00026%09red
Taurine and hypotaurine metabolism	KEGG PATHWAY	ko00430	2	129	0.694276	0.998947	Cluster-40906.99027|Cluster-40906.99042	http://www.genome.jp/kegg-bin/show_pathway?ko00430/K01580%09red
RNA degradation	KEGG PATHWAY	ko03018	17	1017	0.706436	0.998947	Cluster-40906.12629|Cluster-40906.86121|Cluster-40906.139488|Cluster-40906.16128|Cluster-47072.0|Cluster-40906.117310|Cluster-40906.104844|Cluster-30591.0|Cluster-40906.204923|Cluster-40906.98355|Cluster-49125.0|Cluster-43212.0|Cluster-40906.87863|Cluster-40906.20556|Cluster-40906.101227|Cluster-23420.0|Cluster-16985.0	http://www.genome.jp/kegg-bin/show_pathway?ko03018/K03679%09red/K07573%09red/K04043%09red/K00850%09red/K01689%09red/K12621%09red/K12585%09red/K12614%09red/K12604%09red/K12605%09red/K12580%09red/K03514%09red/K04077%09red/K12616%09red/K13126%09red/K12599%09red
Mismatch repair	KEGG PATHWAY	ko03430	5	321	0.713763	0.998947	Cluster-40906.39627|Cluster-25241.0|Cluster-17150.0|Cluster-40906.67697|Cluster-40906.4897	http://www.genome.jp/kegg-bin/show_pathway?ko03430/K10756%09red/K10747%09red/K10755%09red/K08739%09red/K10740%09red
Glutathione metabolism	KEGG PATHWAY	ko00480	11	681	0.722354	0.998947	Cluster-44431.0|Cluster-40906.117229|Cluster-40906.76396|Cluster-40906.129947|Cluster-40906.76390|Cluster-41439.0|Cluster-40906.76389|Cluster-40906.105873|Cluster-46955.0|Cluster-26503.0|Cluster-40906.182987	http://www.genome.jp/kegg-bin/show_pathway?ko00480/K00432%09red/K00033%09red/K00799%09red/K00434%09red/K00031%09red
One carbon pool by folate	KEGG PATHWAY	ko00670	4	264	0.724694	0.998947	Cluster-37965.0|Cluster-40906.83920|Cluster-40098.0|Cluster-33814.0	http://www.genome.jp/kegg-bin/show_pathway?ko00670/K00297%09red/K00602%09red/K01938%09red
Peroxisome	KEGG PATHWAY	ko04146	16	991	0.750551	0.998947	Cluster-43156.0|Cluster-40906.6516|Cluster-46955.0|Cluster-40906.203331|Cluster-40906.143035|Cluster-28187.0|Cluster-40906.47944|Cluster-40906.96315|Cluster-38520.0|Cluster-40906.111525|Cluster-40906.210431|Cluster-40906.133801|Cluster-40906.48045|Cluster-40906.174397|Cluster-40906.48037|Cluster-40906.196249	http://www.genome.jp/kegg-bin/show_pathway?ko04146/K04564%09red/K06664%09red/K12663%09red/K11517%09red/K13339%09red/K13348%09red/K04565%09red/K00830%09red/K13237%09red/K01897%09red/K07513%09red/K00031%09red
Galactose metabolism	KEGG PATHWAY	ko00052	8	536	0.779684	0.998947	Cluster-40906.101227|Cluster-15009.0|Cluster-40906.16945|Cluster-40906.51126|Cluster-40906.13113|Cluster-40906.204494|Cluster-40906.15677|Cluster-37247.0	http://www.genome.jp/kegg-bin/show_pathway?ko00052/K01193%09red/K00850%09red/K00963%09red/K01835%09red/K00844%09red/K01784%09red/K12447%09red/K00011%09red
ABC transporters	KEGG PATHWAY	ko02010	3	225	0.789488	0.998947	Cluster-30617.0|Cluster-40906.76805|Cluster-40906.33049	http://www.genome.jp/kegg-bin/show_pathway?ko02010/K05657%09red/K05674%09red/K05656%09red
Monoterpenoid biosynthesis	KEGG PATHWAY	ko00902	1	84	0.792268	0.998947	Cluster-40906.82020	http://www.genome.jp/kegg-bin/show_pathway?ko00902/K15095%09red
Base excision repair	KEGG PATHWAY	ko03410	5	359	0.79742	0.998947	Cluster-40906.39627|Cluster-40906.175649|Cluster-39153.2|Cluster-40906.98226|Cluster-41660.0	http://www.genome.jp/kegg-bin/show_pathway?ko03410/K01246%09red/K10747%09red/K10563%09red/K10801%09red
Inositol phosphate metabolism	KEGG PATHWAY	ko00562	7	504	0.827217	0.998947	Cluster-34542.0|Cluster-40906.123612|Cluster-27497.0|Cluster-40906.137214|Cluster-40906.190726|Cluster-40906.104533|Cluster-19535.0	http://www.genome.jp/kegg-bin/show_pathway?ko00562/K00140%09red/K01858%09red/K00999%09red/K10047%09red/K01803%09red
Vitamin B6 metabolism	KEGG PATHWAY	ko00750	1	95	0.830522	0.998947	Cluster-40906.8916	http://www.genome.jp/kegg-bin/show_pathway?ko00750/K06215%09red
Pantothenate and CoA biosynthesis	KEGG PATHWAY	ko00770	3	244	0.831969	0.998947	Cluster-40906.118946|Cluster-40906.103145|Cluster-44405.0	http://www.genome.jp/kegg-bin/show_pathway?ko00770/K01431%09red/K01687%09red/K01652%09red
Glycine, serine and threonine metabolism	KEGG PATHWAY	ko00260	10	697	0.834289	0.998947	Cluster-39787.0|Cluster-30946.0|Cluster-33927.0|Cluster-40906.111525|Cluster-40906.212236|Cluster-37050.0|Cluster-40906.109343|Cluster-40906.20187|Cluster-40906.51976|Cluster-40906.201019	http://www.genome.jp/kegg-bin/show_pathway?ko00260/K00276%09red/K00058%09red/K00382%09red/K00130%09red/K01697%09red/K01696%09red/K00281%09red/K12524%09red/K00830%09red/K00133%09red
Cell cycle - Caulobacter	KEGG PATHWAY	ko04112	4	314	0.835355	0.998947	Cluster-40906.67511|Cluster-40906.12310|Cluster-47783.0|Cluster-40906.81663	http://www.genome.jp/kegg-bin/show_pathway?ko04112/K01358%09red/K01338%09red/K03531%09red
N-Glycan biosynthesis	KEGG PATHWAY	ko00510	7	511	0.837287	0.998947	Cluster-40906.114989|Cluster-40906.114996|Cluster-40906.175584|Cluster-13950.0|Cluster-40906.202262|Cluster-40906.13401|Cluster-40906.202363	http://www.genome.jp/kegg-bin/show_pathway?ko00510/K00737%09red/K12668%09red/K07151%09red/K05546%09red/K01231%09red/K01230%09red
Alanine, aspartate and glutamate metabolism	KEGG PATHWAY	ko00250	9	639	0.839553	0.998947	Cluster-40906.207454|Cluster-19544.0|Cluster-47610.0|Cluster-40906.124202|Cluster-40906.105084|Cluster-40906.111525|Cluster-40906.99042|Cluster-40906.99027|Cluster-47751.0	http://www.genome.jp/kegg-bin/show_pathway?ko00250/K00820%09red/K01756%09red/K14455%09red/K14454%09red/K00814%09red/K01580%09red/K00830%09red/K11541%09red
Fatty acid biosynthesis	KEGG PATHWAY	ko00061	5	385	0.842667	0.998947	Cluster-36974.0|Cluster-40157.0|Cluster-40906.96315|Cluster-28421.0|Cluster-40906.196249	http://www.genome.jp/kegg-bin/show_pathway?ko00061/K01897%09red/K11262%09red/K00059%09red
Nucleotide excision repair	KEGG PATHWAY	ko03420	7	521	0.850857	0.998947	Cluster-15645.0|Cluster-40906.187717|Cluster-17150.0|Cluster-40906.39627|Cluster-35295.1|Cluster-25241.0|Cluster-40906.4897	http://www.genome.jp/kegg-bin/show_pathway?ko03420/K10756%09red/K10747%09red/K10755%09red/K03868%09red/K10740%09red/K03141%09red/K10839%09red
Non-homologous end-joining	KEGG PATHWAY	ko03450	1	103	0.853844	0.998947	Cluster-40906.93134	http://www.genome.jp/kegg-bin/show_pathway?ko03450/K10777%09red
Plant-pathogen interaction	KEGG PATHWAY	ko04626	20	1324	0.854257	0.998947	Cluster-40906.11276|Cluster-40906.20690|Cluster-40906.61474|Cluster-40906.80819|Cluster-41276.0|Cluster-40906.20745|Cluster-40906.122431|Cluster-40906.162663|Cluster-40906.162662|Cluster-40906.11392|Cluster-40906.34891|Cluster-40906.128815|Cluster-28795.0|Cluster-40906.105216|Cluster-49088.0|Cluster-40906.195397|Cluster-40906.122429|Cluster-40906.57949|Cluster-40906.206846|Cluster-40906.61472	http://www.genome.jp/kegg-bin/show_pathway?ko04626/K09487%09red/K13448%09red/K13420%09red/K05391%09red/K04368%09red/K04079%09red/K13459%09red/K13424%09red/K02183%09red
Basal transcription factors	KEGG PATHWAY	ko03022	6	479	0.879968	0.998947	Cluster-40906.187717|Cluster-32964.0|Cluster-32964.1|Cluster-40906.131633|Cluster-21474.0|Cluster-40906.60310	http://www.genome.jp/kegg-bin/show_pathway?ko03022/K14649%09red/K03141%09red/K03126%09red/K03134%09red/K03120%09red
DNA replication	KEGG PATHWAY	ko03030	4	349	0.888427	0.998947	Cluster-40906.39627|Cluster-40906.4897|Cluster-17150.0|Cluster-25241.0	http://www.genome.jp/kegg-bin/show_pathway?ko03030/K10756%09red/K10747%09red/K10755%09red/K10740%09red
Regulation of autophagy	KEGG PATHWAY	ko04140	5	422	0.892389	0.998947	Cluster-40906.79202|Cluster-40906.201850|Cluster-39339.0|Cluster-40906.95448|Cluster-40906.41245	http://www.genome.jp/kegg-bin/show_pathway?ko04140/K08341%09red/K08343%09red/K07198%09red
Ubiquinone and other terpenoid-quinone biosynthesis	KEGG PATHWAY	ko00130	5	436	0.907319	0.998947	Cluster-40906.135142|Cluster-40906.135132|Cluster-40906.68148|Cluster-40906.153118|Cluster-31474.0	http://www.genome.jp/kegg-bin/show_pathway?ko00130/K06126%09red/K00815%09red
Phenylpropanoid biosynthesis	KEGG PATHWAY	ko00940	9	712	0.912262	0.998947	Cluster-40906.39249|Cluster-36592.0|Cluster-16269.5|Cluster-39545.0|Cluster-40906.116651|Cluster-29022.0|Cluster-32812.0|Cluster-40906.48173|Cluster-45213.0	http://www.genome.jp/kegg-bin/show_pathway?ko00940/K10775%09red/K01188%09red/K00083%09red/K12355%09red/K11188%09red/K00430%09red
Ribosome biogenesis in eukaryotes	KEGG PATHWAY	ko03008	13	977	0.91644	0.998947	Cluster-40906.12846|Cluster-40906.203561|Cluster-42309.0|Cluster-40906.198630|Cluster-40906.215803|Cluster-44056.0|Cluster-40906.172737|Cluster-23905.0|Cluster-30843.0|Cluster-40906.67280|Cluster-40535.0|Cluster-48330.0|Cluster-40906.61399	http://www.genome.jp/kegg-bin/show_pathway?ko03008/K14572%09red/K14560%09red/K07562%09red/K14564%09red/K14568%09red/K11129%09red/K14538%09red/K06943%09red/K12845%09red/K14521%09red/K07178%09red/K07179%09red
Sphingolipid metabolism	KEGG PATHWAY	ko00600	4	374	0.916552	0.998947	Cluster-40906.98477|Cluster-40906.52273|Cluster-40906.52279|Cluster-47959.0	http://www.genome.jp/kegg-bin/show_pathway?ko00600/K00654%09red/K04716%09red
Sulfur metabolism	KEGG PATHWAY	ko00920	4	377	0.919462	0.998947	Cluster-22215.0|Cluster-30970.0|Cluster-40906.52257|Cluster-40906.70789	http://www.genome.jp/kegg-bin/show_pathway?ko00920/K05907%09red/K01082%09red/K08738%09red/K01738%09red
SNARE interactions in vesicular transport	KEGG PATHWAY	ko04130	3	322	0.937874	0.998947	Cluster-40906.60771|Cluster-34141.0|Cluster-40906.124426	http://www.genome.jp/kegg-bin/show_pathway?ko04130/K08490%09red/K08507%09red/K08493%09red
Starch and sucrose metabolism	KEGG PATHWAY	ko00500	20	1522	0.95934	0.998947	Cluster-40906.89057|Cluster-40906.28332|Cluster-40906.110486|Cluster-40906.29630|Cluster-40906.59065|Cluster-16269.5|Cluster-40906.151892|Cluster-40906.126679|Cluster-40906.51126|Cluster-40906.130348|Cluster-40906.16945|Cluster-40906.13113|Cluster-40906.107539|Cluster-12525.0|Cluster-32687.0|Cluster-40906.136429|Cluster-40906.102438|Cluster-40906.215948|Cluster-40906.134882|Cluster-40906.204494	http://www.genome.jp/kegg-bin/show_pathway?ko00500/K01193%09red/K13648%09red/K15920%09red/K00844%09red/K00700%09red/K01188%09red/K16055%09red/K00703%09red/K00705%09red/K01835%09red/K01051%09red/K00963%09red/K00696%09red/K01087%09red
Other glycan degradation	KEGG PATHWAY	ko00511	2	275	0.963355	0.998947	Cluster-40906.140177|Cluster-20906.1	http://www.genome.jp/kegg-bin/show_pathway?ko00511/K12373%09red
Folate biosynthesis	KEGG PATHWAY	ko00790	1	219	0.982954	0.998947	Cluster-40906.140591	http://www.genome.jp/kegg-bin/show_pathway?ko00790/K01307%09red
Homologous recombination	KEGG PATHWAY	ko03440	3	431	0.986468	0.998947	Cluster-40906.42142|Cluster-40906.108795|Cluster-40906.4897	http://www.genome.jp/kegg-bin/show_pathway?ko03440/K10882%09red/K10740%09red/K03655%09red
Arginine biosynthesis	KEGG PATHWAY	ko00220	3	437	0.987599	0.998947	Cluster-40906.207454|Cluster-40906.105084|Cluster-40906.124202	http://www.genome.jp/kegg-bin/show_pathway?ko00220/K00814%09red/K14455%09red/K14454%09red
Photosynthesis	KEGG PATHWAY	ko00195	4	526	0.98798	0.998947	Cluster-40906.113700|Cluster-40906.140029|Cluster-40906.108077|Cluster-40906.110040	http://www.genome.jp/kegg-bin/show_pathway?ko00195/K08906%09red/K02701%09red/K02717%09red/K08901%09red
Glyoxylate and dicarboxylate metabolism	KEGG PATHWAY	ko00630	12	1139	0.988711	0.998947	Cluster-40906.113138|Cluster-40906.198519|Cluster-38520.0|Cluster-30946.0|Cluster-43362.0|Cluster-42093.0|Cluster-40906.111525|Cluster-40906.212236|Cluster-40906.133801|Cluster-44859.3|Cluster-40906.26399|Cluster-29424.0	http://www.genome.jp/kegg-bin/show_pathway?ko00630/K00830%09red/K11517%09red/K00281%09red/K01647%09red/K00382%09red/K01638%09red/K00026%09red/K00626%09red
Purine metabolism	KEGG PATHWAY	ko00230	18	1577	0.99071	0.998947	Cluster-40906.152030|Cluster-40906.98295|Cluster-34541.0|Cluster-49361.0|Cluster-40906.180290|Cluster-40906.16945|Cluster-40906.13169|Cluster-40906.121264|Cluster-19544.0|Cluster-43661.0|Cluster-26308.0|Cluster-38559.0|Cluster-40906.111659|Cluster-40906.75578|Cluster-40906.3394|Cluster-40906.201946|Cluster-40098.0|Cluster-40906.69564	http://www.genome.jp/kegg-bin/show_pathway?ko00230/K00856%09red/K03787%09red/K00088%09red/K01835%09red/K01756%09red/K03015%09red/K00948%09red/K00602%09red/K03002%09red/K01522%09red/K00939%09red/K01081%09red/K00942%09red/K00873%09red/K00940%09red/K03018%09red
RNA polymerase	KEGG PATHWAY	ko03020	3	463	0.991532	0.998947	Cluster-40906.98295|Cluster-38559.0|Cluster-40906.75578	http://www.genome.jp/kegg-bin/show_pathway?ko03020/K03015%09red/K03002%09red/K03018%09red
Glycosylphosphatidylinositol(GPI)-anchor biosynthesis	KEGG PATHWAY	ko00563	1	267	0.993002	0.998947	Cluster-48026.0	http://www.genome.jp/kegg-bin/show_pathway?ko00563/K05293%09red
Plant hormone signal transduction	KEGG PATHWAY	ko04075	12	1228	0.995389	0.998947	Cluster-40906.129197|Cluster-40906.91655|Cluster-40906.68711|Cluster-40906.101536|Cluster-40906.109444|Cluster-40906.215438|Cluster-40906.134024|Cluster-40906.13149|Cluster-40906.124588|Cluster-40906.95536|Cluster-40906.128560|Cluster-40906.122725	http://www.genome.jp/kegg-bin/show_pathway?ko04075/K14487%09red/K14484%09red/K14494%09red/K14498%09red/K14488%09red/K14508%09red/K14497%09red/K12126%09red/K14515%09red
Pyrimidine metabolism	KEGG PATHWAY	ko00240	11	1156	0.995482	0.998947	Cluster-40906.98295|Cluster-40906.180290|Cluster-47610.0|Cluster-34406.0|Cluster-40906.212108|Cluster-40906.103145|Cluster-38559.0|Cluster-40906.201946|Cluster-40906.75578|Cluster-35452.0|Cluster-40906.3394	http://www.genome.jp/kegg-bin/show_pathway?ko00240/K03787%09red/K03015%09red/K01431%09red/K03002%09red/K11541%09red/K13421%09red/K01081%09red/K00940%09red/K00876%09red/K03018%09red/K13800%09red
Cyanoamino acid metabolism	KEGG PATHWAY	ko00460	1	369	0.998947	0.998947	Cluster-16269.5	http://www.genome.jp/kegg-bin/show_pathway?ko00460/K01188%09red
--------------------
#Term	Database	ID	Input number	Background number	P-Value	Corrected P-Value	Input	Hyperlink
--------------------
#Term	Database	ID	Input number	Background number	P-Value	Corrected P-Value	Input	Hyperlink
--------------------
