# Supplementary material for: Transcriptome Profiling and Chlorophyll Metabolic Pathway Analysis Reveal the Response of Nitraria tangutorum to Increased Nitrogen
Source: Plants (Basel). 2023 Feb 16;12(4):895. doi: 10.3390/plants12040895 (PMC9962214; doi:10.3390/plants12040895)
Supplement: Supplementary file 1 [file plants-12-00895-s001.zip › Supplementary File S2.xlsx]

## Sheet: N0 vs N6
gene_id	N0_readcount	N6_readcount	log2FoldChange	pval	padj	KO ID	KO Name	KO Description	PFAM ID	PFAM description	Gene Ontology Biological Pathway	BP Description	Gene Ontology Molecular Function	MF Description	Gene Ontology Cellular Component	CC Description	KOG ID	KOG Description
Cluster-40906.110044	9.99517	2051.61	-7.7012	3.69e-77	8.61e-72	K08901	psbQ	photosystem II oxygen-evolving enhancer protein 3	PF05757	Oxygen evolving enhancer protein 3 (PsbQ)	GO:0015979	photosynthesis	GO:0005509	calcium ion binding	GO:0019898//GO:0009654//GO:0009523	extrinsic component of membrane//photosystem II oxygen evolving complex//photosystem II	--	--
Cluster-40906.108945	2716.38	30.8623	6.4544	1.24e-47	1.45e-42	--	--	--	PF03171//PF04816	2OG-Fe(II) oxygenase superfamily//tRNA (adenine(22)-N(1))-methyltransferase	GO:0009451//GO:0055114//GO:0008033	RNA modification//oxidation-reduction process//tRNA processing	GO:0016429//GO:0016491	tRNA (adenine-N1-)-methyltransferase activity//oxidoreductase activity	--	--	--	--
Cluster-40906.103950	729.569	13.4995	5.7623	1.57e-43	1.23e-38	--	--	--	PF05767//PF06305	Poxvirus virion envelope protein A14//Protein of unknown function (DUF1049)	--	--	--	--	GO:0005887//GO:0019031	integral component of plasma membrane//viral envelope	--	--
Cluster-40906.112511	1202.32	1.67062	9.4906	1.29e-40	7.52e-36	--	--	--	--	--	--	--	--	--	--	--	--	--
Cluster-40906.27857	0	6644.33	-15.222	1.54e-35	7.21e-31	K03113	EIF1, SUI1	translation initiation factor 1	PF03558//PF01253	TBSV core protein P21/P22//Translation initiation factor SUI1	GO:0006413//GO:0006446	translational initiation//regulation of translational initiation	GO:0003743	translation initiation factor activity	GO:0019028//GO:0005840	viral capsid//ribosome	KOG1770	Translation initiation factor 1 (eIF-1/SUI1)
Cluster-40906.100918	110.638	1295.46	-3.55	1.62e-33	6.32e-29	K00382	DLD, lpd, pdhD	dihydrolipoamide dehydrogenase	PF07992//PF00070//PF08714//PF02852	Pyridine nucleotide-disulphide oxidoreductase//Pyridine nucleotide-disulphide oxidoreductase//Formaldehyde-activating enzyme (Fae)//Pyridine nucleotide-disulphide oxidoreductase, dimerisation domain	GO:0055114//GO:0045454//GO:0016051	oxidation-reduction process//cell redox homeostasis//carbohydrate biosynthetic process	GO:0016840//GO:0016491	carbon-nitrogen lyase activity//oxidoreductase activity	--	--	KOG1335	Dihydrolipoamide dehydrogenase
Cluster-40906.125215	5.47843	646.492	-6.9016	2.05e-33	6.84e-29	--	--	--	PF00332	Glycosyl hydrolases family 17	GO:0005975	carbohydrate metabolic process	GO:0004553	hydrolase activity, hydrolyzing O-glycosyl compounds	--	--	--	--
Cluster-40906.125265	13.2978	360.555	-4.7649	5.87e-30	1.72e-25	--	--	--	--	--	--	--	--	--	--	--	--	--
Cluster-40906.107346	3322.17	0	14.135	2.88e-29	7.48e-25	K02291	crtB	phytoene synthase	PF00494	Squalene/phytoene synthase	GO:0009058	biosynthetic process	GO:0016740	transferase activity	--	--	--	--
Cluster-40906.125310	1.2052	534.082	-8.7358	1.7e-27	3.97e-23	K00099	dxr	1-deoxy-D-xylulose-5-phosphate reductoisomerase	PF08436	1-deoxy-D-xylulose 5-phosphate reductoisomerase C-terminal	--	--	GO:0005515	protein binding	--	--	--	--
Cluster-40906.107747	0	1582.39	-13.152	1.09e-26	2.31e-22	K13679	WAXY	granule-bound starch synthase	--	--	--	--	--	--	--	--	--	--
Cluster-40906.195707	0	1325.99	-12.897	1.62e-26	3.15e-22	--	--	--	PF04111//PF04977//PF01025//PF00978//PF05529//PF08657//PF03938//PF13851//PF05837//PF06156//PF09798//PF02183//PF10186//PF06005//PF07926//PF08702//PF10392//PF10191//PF00769//PF01496	Autophagy protein Apg6//Septum formation initiator//GrpE//RNA dependent RNA polymerase//B-cell receptor-associated protein 31-like//DASH complex subunit Spc34//Outer membrane protein (OmpH-like)//Growth-arrest specific micro-tubule binding//Centromere protein H (CENP-H)//Protein of unknown function (DUF972)//DNA damage checkpoint protein//Homeobox associated leucine zipper//Vacuolar sorting 38 an…	GO:0010508//GO:0000917//GO:0051258//GO:0015991//GO:0051382//GO:0008608//GO:0015992//GO:0030168//GO:0006914//GO:0006606//GO:0006144//GO:0006891//GO:0006886//GO:0007165//GO:0006355//GO:0006457//GO:0006351//GO:0048870//GO:0000077//GO:0043093//GO:0007049//GO:0006260	positive regulation of autophagy//barrier septum assembly//protein polymerization//ATP hydrolysis coupled proton transport//kinetochore assembly//attachment of spindle microtubules to kinetochore//proton transport//platelet activation//autophagy//protein import into nucleus//purine nucleobase metabolic process//intra-Golgi vesicle-mediated transport//intracellular protein transport//signal transd…	GO:0042803//GO:0051082//GO:0000774//GO:0003700//GO:0043565//GO:0051087//GO:0030674//GO:0008092//GO:0005102//GO:0003968//GO:0015078//GO:0003723	protein homodimerization activity//unfolded protein binding//adenyl-nucleotide exchange factor activity//transcription factor activity, sequence-specific DNA binding//sequence-specific DNA binding//chaperone binding//protein binding, bridging//cytoskeletal protein binding//receptor binding//RNA-directed RNA polymerase activity//hydrogen ion transmembrane transporter activity//RNA binding	GO:0005667//GO:0031514//GO:0033179//GO:0005876//GO:0000776//GO:0019898//GO:0005783//GO:0042729//GO:0016021//GO:0005737//GO:0017119//GO:0005577//GO:0031379	transcription factor complex//motile cilium//proton-transporting V-type ATPase, V0 domain//spindle microtubule//kinetochore//extrinsic component of membrane//endoplasmic reticulum//DASH complex//integral component of membrane//cytoplasm//Golgi transport complex//fibrinogen complex//RNA-directed RNA polymerase complex	--	--
Cluster-40906.112140	0	1296.8	-12.865	1.04e-25	1.87e-21	--	--	--	--	--	--	--	--	--	--	--	--	--
Cluster-40906.81260	0	3125.82	-14.134	1.51e-25	2.52e-21	K01183	E3.2.1.14	chitinase	PF00187//PF00182	Chitin recognition protein//Chitinase class I	GO:0016998//GO:0006032	cell wall macromolecule catabolic process//chitin catabolic process	GO:0004568//GO:0008061	chitinase activity//chitin binding	--	--	--	--
Cluster-40906.73354	36.328	386.222	-3.4084	2.73e-25	4.25e-21	--	--	--	--	--	--	--	--	--	--	--	--	--
Cluster-40906.106112	0	1013.31	-12.509	5.59e-25	7.69e-21	--	--	--	--	--	--	--	--	--	--	--	--	--
Cluster-40906.90228	6.29548	292.193	-5.5365	5.32e-25	7.69e-21	K17961	CYP82G1	cytochrome P450, family 82, subfamily G, polypeptide 1	PF00067	Cytochrome P450	GO:0055114	oxidation-reduction process	GO:0020037//GO:0005506//GO:0016705	heme binding//iron ion binding//oxidoreductase activity, acting on paired donors, with incorporation or reduction of molecular oxygen	--	--	--	--
Cluster-40906.119983	745.73	5.49923	7.1003	6.11e-25	7.93e-21	K02155	ATPeV0C, ATP6L	V-type H+-transporting ATPase 16kDa proteolipid subunit	PF00137//PF05842	ATP synthase subunit C//Euplotes octocarinatus mating pheromone protein	GO:0007154//GO:0015992//GO:0015991//GO:0007165	cell communication//proton transport//ATP hydrolysis coupled proton transport//signal transduction	GO:0005186//GO:0015078	pheromone activity//hydrogen ion transmembrane transporter activity	GO:0005576//GO:0033177	extracellular region//proton-transporting two-sector ATPase complex, proton-transporting domain	KOG0232	Vacuolar H+-ATPase V0 sector, subunits c/c'
Cluster-40906.95112	17.2372	988.446	-5.8515	3.03e-24	3.72e-20	--	--	--	PF03647//PF03325	Transmembrane proteins 14C//Herpesvirus polymerase accessory protein	GO:0006260//GO:0019079	DNA replication//viral genome replication	GO:0030337	DNA polymerase processivity factor activity	GO:0042575//GO:0016020	DNA polymerase complex//membrane	--	--
Cluster-40906.136870	0	1061.26	-12.576	4.06e-24	4.74e-20	K00873	PK, pyk	pyruvate kinase	PF03328//PF00224	HpcH/HpaI aldolase/citrate lyase family//Pyruvate kinase, barrel domain	GO:0006096//GO:0015976//GO:0006144//GO:0006094	glycolytic process//carbon utilization//purine nucleobase metabolic process//gluconeogenesis	GO:0004743//GO:0030955//GO:0003824//GO:0000287	pyruvate kinase activity//potassium ion binding//catalytic activity//magnesium ion binding	--	--	KOG2323	Pyruvate kinase
Cluster-40906.111478	7.25575	233.388	-5.0095	4.85e-24	5.4e-20	--	--	--	PF01477//PF12513	PLAT/LH2 domain//Mitochondrial degradasome RNA helicase subunit C terminal	--	--	GO:0005515//GO:0016817	protein binding//hydrolase activity, acting on acid anhydrides	--	--	--	--
Cluster-40906.118235	0	877.005	-12.301	9.69e-24	1.03e-19	--	--	--	PF15898//PF03131//PF07716//PF04111//PF00170//PF02183	cGMP-dependent protein kinase interacting domain//bZIP Maf transcription factor//Basic region leucine zipper//Autophagy protein Apg6//bZIP transcription factor//Homeobox associated leucine zipper	GO:0006914//GO:0006355	autophagy//regulation of transcription, DNA-templated	GO:0019901//GO:0003677//GO:0043565//GO:0003700	protein kinase binding//DNA binding//sequence-specific DNA binding//transcription factor activity, sequence-specific DNA binding	GO:0005667//GO:0005634	transcription factor complex//nucleus	--	--
Cluster-40906.138033	0	853.503	-12.262	2.92e-23	2.97e-19	--	--	--	PF00789	UBX domain	--	--	GO:0005515	protein binding	--	--	--	--
Cluster-40906.89743	0.671383	1027.72	-10.668	4.65e-23	4.53e-19	--	--	--	PF00005//PF06472//PF13304	ABC transporter//ABC transporter transmembrane region 2//AAA domain, putative AbiEii toxin, Type IV TA system	GO:0006810//GO:0055085	transport//transmembrane transport	GO:0042626//GO:0005524//GO:0016887	ATPase activity, coupled to transmembrane movement of substances//ATP binding//ATPase activity	GO:0016021	integral component of membrane	KOG0060	Long-chain acyl-CoA transporter, ABC superfamily (involved in peroxisome organization and biogenesis)
Cluster-40906.6055	0	1000.06	-12.49	5.67e-23	5.3e-19	--	--	--	--	--	--	--	--	--	--	--	--	--
Cluster-40906.113166	0.297401	1554.97	-12.165	6.9e-23	6.2e-19	--	--	--	PF00384//PF00004	Molybdopterin oxidoreductase//ATPase family associated with various cellular activities (AAA)	GO:0055114	oxidation-reduction process	GO:0016491//GO:0005524	oxidoreductase activity//ATP binding	--	--	--	--
Cluster-40906.95756	1.00707	610.692	-9.3252	7.96e-23	6.89e-19	K00434	E1.11.1.11	L-ascorbate peroxidase	PF00141//PF08519	Peroxidase//Replication factor RFC1 C terminal domain	GO:0006260//GO:0006979//GO:0055114//GO:0006804	DNA replication//response to oxidative stress//oxidation-reduction process//obsolete peroxidase reaction	GO:0004601//GO:0003689//GO:0020037//GO:0005524	peroxidase activity//DNA clamp loader activity//heme binding//ATP binding	GO:0005663//GO:0042575	DNA replication factor C complex//DNA polymerase complex	--	--
Cluster-40906.111075	1770.34	0.334124	12.266	1.61e-22	1.33e-18	K08909	LHCA3	light-harvesting complex I chlorophyll a/b binding protein 3	--	--	--	--	--	--	--	--	--	--
Cluster-40906.129576	0	630.472	-11.825	1.65e-22	1.33e-18	--	--	--	--	--	--	--	--	--	--	--	--	--
Cluster-40906.19530	0	855.563	-12.265	1.79e-22	1.39e-18	--	--	--	PF01035//PF02902	6-O-methylguanine DNA methyltransferase, DNA binding domain//Ulp1 protease family, C-terminal catalytic domain	GO:0006508//GO:0006281	proteolysis//DNA repair	GO:0008234//GO:0003824	cysteine-type peptidase activity//catalytic activity	--	--	--	--
Cluster-40906.131688	4.65247	377.095	-6.3311	2.21e-22	1.66e-18	--	--	--	--	--	--	--	--	--	--	--	--	--
Cluster-40906.127326	0	696.962	-11.969	2.61e-22	1.9e-18	K00383	GSR, gor	glutathione reductase (NADPH)	PF02852//PF07992//PF00070	Pyridine nucleotide-disulphide oxidoreductase, dimerisation domain//Pyridine nucleotide-disulphide oxidoreductase//Pyridine nucleotide-disulphide oxidoreductase	GO:0055114//GO:0045454	oxidation-reduction process//cell redox homeostasis	GO:0016491	oxidoreductase activity	--	--	KOG0405	Pyridine nucleotide-disulphide oxidoreductase
Cluster-40906.210684	0	1108.12	-12.638	4.18e-22	2.96e-18	--	--	--	PF00075//PF02465//PF16716	RNase H//Flagellar hook-associated protein 2 N-terminus//Bone marrow stromal antigen 2	GO:0051607//GO:0051252	defense response to virus//regulation of RNA metabolic process	GO:0003676//GO:0004523	nucleic acid binding//RNA-DNA hybrid ribonuclease activity	GO:0009424	bacterial-type flagellum hook	--	--
Cluster-40906.101633	0	901.319	-12.34	4.58e-22	3.15e-18	--	--	--	PF13606//PF00023//PF06432	Ankyrin repeat//Ankyrin repeat//Phosphatidylinositol N-acetylglucosaminyltransferase	GO:0006506	GPI anchor biosynthetic process	GO:0017176//GO:0005515	phosphatidylinositol N-acetylglucosaminyltransferase activity//protein binding	GO:0016021	integral component of membrane	--	--
Cluster-40906.210475	0	655.519	-11.881	7.67e-22	5.12e-18	--	--	--	PF00075//PF02465//PF16716	RNase H//Flagellar hook-associated protein 2 N-terminus//Bone marrow stromal antigen 2	GO:0051607//GO:0051252	defense response to virus//regulation of RNA metabolic process	GO:0003676//GO:0004523	nucleic acid binding//RNA-DNA hybrid ribonuclease activity	GO:0009424	bacterial-type flagellum hook	--	--
Cluster-40906.49332	184.955	7.65296	4.5909	1.7e-21	1.1e-17	K09419	HSFF	heat shock transcription factor, other eukaryote	PF00170//PF00178//PF00817//PF00447	bZIP transcription factor//Ets-domain//impB/mucB/samB family//HSF-type DNA-binding	GO:0006355//GO:0006281	regulation of transcription, DNA-templated//DNA repair	GO:0043565//GO:0003700	sequence-specific DNA binding//transcription factor activity, sequence-specific DNA binding	GO:0005634//GO:0005667	nucleus//transcription factor complex	--	--
Cluster-40906.76695	0	639.228	-11.844	2.09e-21	1.32e-17	K01183	E3.2.1.14	chitinase	PF00187//PF00182	Chitin recognition protein//Chitinase class I	GO:0006032//GO:0016998	chitin catabolic process//cell wall macromolecule catabolic process	GO:0008061//GO:0004568	chitin binding//chitinase activity	--	--	--	--
Cluster-40906.108634	580.587	0	11.619	2.4e-21	1.48e-17	--	--	--	--	--	--	--	--	--	--	--	--	--
Cluster-40906.111084	353.876	1.92921	7.4793	6.11e-21	3.66e-17	--	--	--	--	--	--	--	--	--	--	--	--	--
Cluster-40906.108941	953.937	0.351151	11.374	6.37e-21	3.72e-17	--	--	--	--	--	--	--	--	--	--	--	--	--
Cluster-40906.108906	0.671383	2008.86	-11.622	6.72e-21	3.83e-17	--	--	--	PF15952	Enhancer of split M4 family	GO:0007219//GO:0007423	Notch signaling pathway//sensory organ development	--	--	--	--	--	--
Cluster-40906.126846	305.305	2.00474	7.2499	7.08e-21	3.94e-17	K18643	KATNB1	katanin p80 WD40 repeat-containing subunit B1	PF00400//PF15191	WD domain, G-beta repeat//Synaptonemal complex central element protein 3	GO:0007283//GO:0007131//GO:0007130	spermatogenesis//reciprocal meiotic recombination//synaptonemal complex assembly	GO:0005515	protein binding	--	--	KOG0267	Microtubule severing protein katanin p80 subunit B (contains WD40 repeats)
Cluster-40906.113646	0.313001	1006.23	-11.537	7.61e-21	4.13e-17	--	--	--	PF02443//PF00424	Circovirus capsid protein//REV protein (anti-repression trans-activator protein)	GO:0019069//GO:0006355	viral capsid assembly//regulation of transcription, DNA-templated	GO:0003700	transcription factor activity, sequence-specific DNA binding	GO:0042025//GO:0005667	host cell nucleus//transcription factor complex	--	--
Cluster-40906.147351	0	504.404	-11.503	1.01e-20	5.34e-17	--	--	--	PF03381	LEM3 (ligand-effect modulator 3) family / CDC50 family	--	--	--	--	GO:0016020	membrane	KOG2952	Cell cycle control protein
Cluster-40906.113928	1017.08	0	12.428	1.14e-20	5.93e-17	--	--	--	PF00316//PF10664	Fructose-1-6-bisphosphatase//Cyanobacterial and plastid NDH-1 subunit M	GO:0006013//GO:0006094//GO:0006118//GO:0006098//GO:0015976//GO:0006096//GO:0006000//GO:0055114//GO:0005975	mannose metabolic process//gluconeogenesis//obsolete electron transport//pentose-phosphate shunt//carbon utilization//glycolytic process//fructose metabolic process//oxidation-reduction process//carbohydrate metabolic process	GO:0042578//GO:0016655//GO:0042132	phosphoric ester hydrolase activity//oxidoreductase activity, acting on NAD(P)H, quinone or similar compound as acceptor//fructose 1,6-bisphosphate 1-phosphatase activity	--	--	--	--
Cluster-40906.70467	0	478.9	-11.428	1.19e-20	6.03e-17	--	--	--	PF01440//PF00847	Geminivirus AL2 protein//AP2 domain	GO:0006355	regulation of transcription, DNA-templated	GO:0003700//GO:0005198	transcription factor activity, sequence-specific DNA binding//structural molecule activity	GO:0019028//GO:0005667	viral capsid//transcription factor complex	--	--
Cluster-40906.115397	0	456.023	-11.358	1.37e-20	6.77e-17	--	--	--	--	--	--	--	--	--	--	--	--	--
Cluster-40906.65660	783.076	0	12.051	1.39e-20	6.77e-17	K12162	UFM1	ubiquitin-fold modifier 1	--	--	--	--	--	--	--	--	KOG3483	Uncharacterized conserved protein
Cluster-40906.66398	2.97584	296.129	-6.6804	1.95e-20	9.29e-17	--	--	--	--	--	--	--	--	--	--	--	--	--
Cluster-40906.120210	10.4364	280.802	-4.7358	2.04e-20	9.52e-17	--	--	--	--	--	--	--	--	--	--	--	--	--
Cluster-40906.116400	250.304	6.39009	5.2955	3.2e-20	1.46e-16	K09874	NIP	aquaporin NIP	PF00230//PF15168	Major intrinsic protein//Triple QxxK/R motif-containing protein family	GO:0006810	transport	GO:0005215	transporter activity	GO:0005789//GO:0016020	endoplasmic reticulum membrane//membrane	--	--
Cluster-40906.105929	0	441.695	-11.311	3.82e-20	1.72e-16	--	--	--	PF01428//PF01754	AN1-like Zinc finger//A20-like zinc finger	--	--	GO:0003677//GO:0008270	DNA binding//zinc ion binding	--	--	KOG3173	Predicted Zn-finger protein
Cluster-40906.179705	2.95315	230.737	-6.3273	5.31e-20	2.34e-16	--	--	--	PF03604//PF12937	DNA directed RNA polymerase, 7 kDa subunit//F-box-like	GO:0006206//GO:0006351//GO:0006144	pyrimidine nucleobase metabolic process//transcription, DNA-templated//purine nucleobase metabolic process	GO:0005515//GO:0003899//GO:0003677	protein binding//DNA-directed RNA polymerase activity//DNA binding	GO:0005730	nucleolus	--	--
Cluster-40906.211198	0	543.952	-11.612	6.81e-20	2.95e-16	--	--	--	PF00023//PF13606	Ankyrin repeat//Ankyrin repeat	--	--	GO:0005515	protein binding	--	--	--	--
Cluster-40906.127637	8.26424	249.052	-4.9193	9.42e-20	4e-16	--	--	--	PF08718	Glycolipid transfer protein (GLTP)	GO:0046836	glycolipid transport	GO:0051861//GO:0017089	glycolipid binding//glycolipid transporter activity	GO:0005737	cytoplasm	KOG4189	Uncharacterized conserved protein
Cluster-40906.111258	432.441	1.02132	8.7489	1.13e-19	4.73e-16	K13195	CIRBP	cold-inducible RNA-binding protein	PF00076//PF16367	RNA recognition motif. (a.k.a. RRM, RBD, or RNP domain)//RNA recognition motif	--	--	GO:0003676	nucleic acid binding	--	--	--	--
Cluster-40906.53125	0	865.637	-12.282	1.95e-19	8.01e-16	--	--	--	PF13676//PF01582//PF13855//PF00931	TIR domain//TIR domain//Leucine rich repeat//NB-ARC domain	GO:0007165	signal transduction	GO:0043531//GO:0005515	ADP binding//protein binding	--	--	--	--
Cluster-40906.51464	0	382.996	-11.105	2.48e-19	9.98e-16	--	--	--	PF15499	Ubiquitin-specific peptidase-like, SUMO isopeptidase	--	--	GO:0032183//GO:0070140	SUMO binding//SUMO-specific isopeptidase activity	--	--	--	--
Cluster-40906.187002	411.764	0	11.124	2.98e-19	1.18e-15	--	--	--	--	--	--	--	--	--	--	--	--	--
Cluster-40906.117493	1.84681	215.708	-6.8436	3.15e-19	1.23e-15	--	--	--	--	--	--	--	--	--	--	--	--	--
Cluster-27405.0	0	496.525	-11.48	3.3e-19	1.26e-15	--	--	--	PF02529	Cytochrome B6-F complex subunit 5	--	--	--	--	GO:0009512	cytochrome b6f complex	--	--
Cluster-40906.68862	0.671383	1079.95	-10.73	3.69e-19	1.39e-15	--	--	--	--	--	--	--	--	--	--	--	--	--
Cluster-40906.71337	0	426.507	-11.261	4.24e-19	1.57e-15	--	--	--	PF08496//PF14630//PF04277	Peptidase family S49 N-terminal//Origin recognition complex (ORC) subunit 5 C-terminus//Oxaloacetate decarboxylase, gamma chain	GO:0006525//GO:0006260//GO:0006560//GO:0006090//GO:0006814//GO:0071436	arginine metabolic process//DNA replication//proline metabolic process//pyruvate metabolic process//sodium ion transport//sodium ion export	GO:0015081//GO:0008948//GO:0004252	sodium ion transmembrane transporter activity//oxaloacetate decarboxylase activity//serine-type endopeptidase activity	GO:0005634//GO:0005886//GO:0016020//GO:0000808	nucleus//plasma membrane//membrane//origin recognition complex	--	--
Cluster-40906.124844	0	374.759	-11.074	4.55e-19	1.66e-15	K03232	EEF1B	elongation factor 1-beta	PF00736	EF-1 guanine nucleotide exchange domain	GO:0006448//GO:0006414	regulation of translational elongation//translational elongation	GO:0003746	translation elongation factor activity	GO:0005840//GO:0005853	ribosome//eukaryotic translation elongation factor 1 complex	KOG1668	Elongation factor 1 beta/delta chain
Cluster-40906.102479	622.317	0	11.719	6.23e-19	2.24e-15	K03255	TIF31, CLU1	protein TIF31	PF13181//PF13374//PF00515//PF13414//PF13371	Tetratricopeptide repeat//Tetratricopeptide repeat//Tetratricopeptide repeat//TPR repeat//Tetratricopeptide repeat	--	--	GO:0005515	protein binding	--	--	KOG1839	Uncharacterized protein CLU1/cluA/TIF31 involved in mitochondrial morphology/distribution, also found associated with eIF-3
Cluster-40906.153152	0	378.76	-11.089	7.93e-19	2.81e-15	--	--	--	PF05439	Jumping translocation breakpoint protein (JTB)	--	--	--	--	GO:0016021	integral component of membrane	--	--
Cluster-40906.123774	1465.3	101.321	3.8556	8.55e-19	2.98e-15	--	--	--	--	--	--	--	--	--	--	--	--	--
Cluster-40906.99584	0.335691	617.111	-10.832	1.64e-18	5.64e-15	--	--	--	--	--	--	--	--	--	--	--	KOG0712	Molecular chaperone (DnaJ superfamily)
Cluster-40906.156275	0	405.795	-11.189	1.71e-18	5.79e-15	--	--	--	PF07714//PF01299//PF00069	Protein tyrosine kinase//Lysosome-associated membrane glycoprotein (Lamp)//Protein kinase domain	GO:0006468	protein phosphorylation	GO:0004672//GO:0005524	protein kinase activity//ATP binding	GO:0016020	membrane	--	--
Cluster-40906.119311	0	322.837	-10.859	2.16e-18	7.2e-15	K10573	UBE2A, UBC2, RAD6A	ubiquitin-conjugating enzyme E2 A	PF05773//PF16954	RWD domain//Haem-transporter, endosomal/lysosomal, haem-responsive gene	GO:0015886	heme transport	GO:0015232//GO:0005515	heme transporter activity//protein binding	--	--	KOG0419	Ubiquitin-protein ligase
Cluster-40906.126229	0	393.871	-11.146	2.19e-18	7.2e-15	--	--	--	PF01299//PF00897	Lysosome-associated membrane glycoprotein (Lamp)//Orbivirus inner capsid protein VP7	--	--	GO:0005198	structural molecule activity	GO:0019028//GO:0016020	viral capsid//membrane	--	--
Cluster-40906.126283	24.3342	489.714	-4.3249	2.48e-18	8.06e-15	--	--	--	--	--	--	--	--	--	--	--	--	--
Cluster-40906.103860	0	454.35	-11.352	2.61e-18	8.35e-15	--	--	--	--	--	--	--	--	--	--	--	--	--
Cluster-40906.17896	365.577	0	10.952	2.99e-18	9.44e-15	--	--	--	PF00947	Picornavirus core protein 2A	GO:0016032//GO:0006508	viral process//proteolysis	GO:0008233	peptidase activity	--	--	--	--
Cluster-40906.81923	0	307.182	-10.787	3.84e-18	1.2e-14	--	--	--	PF03381	LEM3 (ligand-effect modulator 3) family / CDC50 family	--	--	--	--	GO:0016020	membrane	KOG2952	Cell cycle control protein
Cluster-40906.106106	331.963	0	10.813	4.13e-18	1.26e-14	--	--	--	PF06177	QueT transporter	--	--	--	--	GO:0005886	plasma membrane	--	--
Cluster-40906.116395	396.43	11.4115	5.1198	4.15e-18	1.26e-14	--	--	--	--	--	--	--	--	--	--	--	--	--
Cluster-40906.80372	0	281.43	-10.661	5.11e-18	1.53e-14	--	--	--	PF00833	Ribosomal S17	GO:0042254//GO:0006412	ribosome biogenesis//translation	GO:0003735	structural constituent of ribosome	GO:0005622//GO:0005840	intracellular//ribosome	--	--
Cluster-40906.126254	0.297401	660.74	-10.93	5.49e-18	1.62e-14	--	--	--	--	--	--	--	--	--	--	--	--	--
Cluster-40906.200105	0	309.198	-10.797	5.64e-18	1.65e-14	--	--	--	--	--	--	--	--	--	--	--	--	--
Cluster-40906.171494	105.124	866.49	-3.0443	6.27e-18	1.79e-14	--	--	--	PF00125	Core histone H2A/H2B/H3/H4	--	--	GO:0003677	DNA binding	--	--	--	--
Cluster-40906.210510	0	454.988	-11.354	6.24e-18	1.79e-14	--	--	--	PF02465//PF00075//PF16716	Flagellar hook-associated protein 2 N-terminus//RNase H//Bone marrow stromal antigen 2	GO:0051607//GO:0051252	defense response to virus//regulation of RNA metabolic process	GO:0003676//GO:0004523	nucleic acid binding//RNA-DNA hybrid ribonuclease activity	GO:0009424	bacterial-type flagellum hook	--	--
Cluster-40906.82009	297.365	2.00474	7.2118	6.37e-18	1.79e-14	K13025	EIF4A3, FAL1	ATP-dependent RNA helicase	PF04851//PF02562//PF00270	Type III restriction enzyme, res subunit//PhoH-like protein//DEAD/DEAH box helicase	--	--	GO:0003677//GO:0005524//GO:0016787//GO:0003676	DNA binding//ATP binding//hydrolase activity//nucleic acid binding	--	--	KOG0328	Predicted ATP-dependent RNA helicase FAL1, involved in rRNA maturation, DEAD-box superfamily
Cluster-40906.57131	0	321.365	-10.853	6.53e-18	1.82e-14	--	--	--	PF01695//PF00735//PF13855//PF00931	IstB-like ATP binding protein//Septin//Leucine rich repeat//NB-ARC domain	--	--	GO:0043531//GO:0005515//GO:0005524//GO:0005525	ADP binding//protein binding//ATP binding//GTP binding	--	--	--	--
Cluster-40906.134233	0	307.231	-10.788	6.95e-18	1.91e-14	--	--	--	PF00665	Integrase core domain	GO:0015074	DNA integration	--	--	--	--	--	--
Cluster-40906.108309	0	315.99	-10.828	8.77e-18	2.38e-14	K03527	ispH, lytB	4-hydroxy-3-methylbut-2-enyl diphosphate reductase	PF02401//PF01325	LytB protein//Iron dependent repressor, N-terminal DNA binding domain	GO:0019288//GO:0050992	isopentenyl diphosphate biosynthetic process, methylerythritol 4-phosphate pathway//dimethylallyl diphosphate biosynthetic process	GO:0051745//GO:0003677//GO:0046872	4-hydroxy-3-methylbut-2-en-1-yl diphosphate reductase activity//DNA binding//metal ion binding	--	--	--	--
Cluster-40906.97851	0	281.964	-10.664	8.92e-18	2.4e-14	--	--	--	PF00187//PF00967	Chitin recognition protein//Barwin family	GO:0050832//GO:0042742	defense response to fungus//defense response to bacterium	GO:0008061	chitin binding	--	--	--	--
Cluster-40906.123725	5.07609	687.298	-7.0844	9.22e-18	2.45e-14	K10704	UBE2V	ubiquitin-conjugating enzyme E2 variant	PF11968//PF04116	Putative methyltransferase (DUF3321)//Fatty acid hydroxylase superfamily	GO:0006633//GO:0000154//GO:0055114//GO:0006396	fatty acid biosynthetic process//rRNA modification//oxidation-reduction process//RNA processing	GO:0016433//GO:0005506//GO:0016491	rRNA (adenine) methyltransferase activity//iron ion binding//oxidoreductase activity	--	--	--	--
Cluster-40906.125902	315.97	0	10.741	1e-17	2.62e-14	--	--	--	PF05767	Poxvirus virion envelope protein A14	--	--	--	--	GO:0019031	viral envelope	KOG3022	Predicted ATPase, nucleotide-binding
Cluster-40906.116024	1.2052	175.393	-7.1315	1.04e-17	2.69e-14	K15637	PGAM5	serine/threonine-protein phosphatase PGAM5	--	--	--	--	--	--	--	--	--	--
Cluster-40906.84768	285.045	6.8732	5.3614	1.34e-17	3.44e-14	--	--	--	PF01056//PF06418	Myc amino-terminal region//CTP synthase N-terminus	GO:0006355//GO:0006206//GO:0006221	regulation of transcription, DNA-templated//pyrimidine nucleobase metabolic process//pyrimidine nucleotide biosynthetic process	GO:0003700//GO:0003883	transcription factor activity, sequence-specific DNA binding//CTP synthase activity	GO:0005667	transcription factor complex	--	--
Cluster-40906.77474	289.038	0	10.612	1.48e-17	3.75e-14	--	--	--	PF02365	No apical meristem (NAM) protein	GO:0006355	regulation of transcription, DNA-templated	GO:0003677	DNA binding	--	--	--	--
Cluster-40906.114786	0	309.367	-10.797	1.61e-17	4.04e-14	K18059	SULTR4	sulfate transporter 4	--	--	--	--	--	--	--	--	--	--
Cluster-40906.120258	0	293.538	-10.722	1.77e-17	4.41e-14	K12836	U2AF1	splicing factor U2AF 35 kDa subunit	PF00642//PF00076//PF00331	Zinc finger C-x8-C-x5-C-x3-H type (and similar)//RNA recognition motif. (a.k.a. RRM, RBD, or RNP domain)//Glycosyl hydrolase family 10	GO:0005975	carbohydrate metabolic process	GO:0046872//GO:0003676//GO:0004553	metal ion binding//nucleic acid binding//hydrolase activity, hydrolyzing O-glycosyl compounds	--	--	KOG2202	U2 snRNP splicing factor, small subunit, and related proteins
Cluster-40906.7199	0	274.287	-10.624	1.87e-17	4.61e-14	--	--	--	PF00075//PF02465//PF16716	RNase H//Flagellar hook-associated protein 2 N-terminus//Bone marrow stromal antigen 2	GO:0051252//GO:0051607	regulation of RNA metabolic process//defense response to virus	GO:0004523//GO:0003676	RNA-DNA hybrid ribonuclease activity//nucleic acid binding	GO:0009424	bacterial-type flagellum hook	--	--
Cluster-40906.119050	282.063	0	10.577	2.44e-17	5.94e-14	K09874	NIP	aquaporin NIP	PF00230	Major intrinsic protein	GO:0006810	transport	GO:0005215	transporter activity	GO:0016020	membrane	--	--
Cluster-40906.108350	0	250.617	-10.493	2.87e-17	6.91e-14	K09286	EREBP	EREBP-like factor	PF03325//PF00847	Herpesvirus polymerase accessory protein//AP2 domain	GO:0019079//GO:0006355//GO:0006260	viral genome replication//regulation of transcription, DNA-templated//DNA replication	GO:0003700//GO:0030337	transcription factor activity, sequence-specific DNA binding//DNA polymerase processivity factor activity	GO:0042575//GO:0005667	DNA polymerase complex//transcription factor complex	--	--
Cluster-40906.92619	0	240.819	-10.436	3.04e-17	7.25e-14	--	--	--	PF16367//PF00076	RNA recognition motif//RNA recognition motif. (a.k.a. RRM, RBD, or RNP domain)	--	--	GO:0003676	nucleic acid binding	--	--	--	--
Cluster-40906.212290	0	763.246	-12.101	3.08e-17	7.27e-14	--	--	--	--	--	--	--	--	--	--	--	--	--
Cluster-40906.48551	2.75319	224.626	-6.3267	3.69e-17	8.63e-14	--	--	--	PF08992//PF00665//PF04082	Quinohemoprotein amine dehydrogenase, gamma subunit//Integrase core domain//Fungal specific transcription factor domain	GO:0015074//GO:0055114//GO:0006351	DNA integration//oxidation-reduction process//transcription, DNA-templated	GO:0003677//GO:0016638//GO:0008270	DNA binding//oxidoreductase activity, acting on the CH-NH2 group of donors//zinc ion binding	GO:0005634	nucleus	--	--
Cluster-40906.118854	0	376.217	-11.08	4.21e-17	9.73e-14	K01280	TPP2	tripeptidyl-peptidase II	PF00082//PF09026//PF01025	Subtilase family//Centromere protein B dimerisation domain//GrpE	GO:0006508//GO:0006355//GO:0006457	proteolysis//regulation of transcription, DNA-templated//protein folding	GO:0042803//GO:0004252//GO:0003682//GO:0000774//GO:0051087//GO:0003677	protein homodimerization activity//serine-type endopeptidase activity//chromatin binding//adenyl-nucleotide exchange factor activity//chaperone binding//DNA binding	GO:0000775//GO:0000785//GO:0005634	chromosome, centromeric region//chromatin//nucleus	KOG1114	Tripeptidyl peptidase II
Cluster-40906.106637	615	0	11.702	4.4e-17	1.01e-13	--	--	--	--	--	--	--	--	--	--	--	--	--
Cluster-40906.120250	277.993	0	10.556	4.5e-17	1.02e-13	--	--	--	PF03131//PF07716//PF00170	bZIP Maf transcription factor//Basic region leucine zipper//bZIP transcription factor	GO:0006355	regulation of transcription, DNA-templated	GO:0003700//GO:0043565//GO:0003677	transcription factor activity, sequence-specific DNA binding//sequence-specific DNA binding//DNA binding	GO:0005634//GO:0005667	nucleus//transcription factor complex	--	--
Cluster-40906.121747	0	319.911	-10.846	5.53e-17	1.24e-13	K13126	PABPC	polyadenylate-binding protein	PF08777//PF00076//PF00658//PF16367	RNA binding motif//RNA recognition motif. (a.k.a. RRM, RBD, or RNP domain)//Poly-adenylate binding protein, unique domain//RNA recognition motif	--	--	GO:0003676//GO:0003723	nucleic acid binding//RNA binding	--	--	KOG0123	Polyadenylate-binding protein (RRM superfamily)
Cluster-40906.118728	0	244.184	-10.456	6.42e-17	1.43e-13	K01537	E3.6.3.8	Ca2+-transporting ATPase	PF00122//PF12515	E1-E2 ATPase//Ca2+-ATPase N terminal autoinhibitory domain	--	--	GO:0000166//GO:0046872//GO:0005516	nucleotide binding//metal ion binding//calmodulin binding	--	--	--	--
Cluster-40906.89211	279.302	0	10.563	6.75e-17	1.49e-13	--	--	--	--	--	--	--	--	--	--	--	--	--
Cluster-40906.82006	342.195	0.668248	8.9993	6.99e-17	1.53e-13	K13025	EIF4A3, FAL1	ATP-dependent RNA helicase	PF00270//PF00004//PF04851//PF02562	DEAD/DEAH box helicase//ATPase family associated with various cellular activities (AAA)//Type III restriction enzyme, res subunit//PhoH-like protein	--	--	GO:0003677//GO:0005524//GO:0003676//GO:0016787	DNA binding//ATP binding//nucleic acid binding//hydrolase activity	--	--	KOG0328	Predicted ATP-dependent RNA helicase FAL1, involved in rRNA maturation, DEAD-box superfamily
Cluster-40906.132716	0	248.858	-10.483	7.44e-17	1.58e-13	--	--	--	--	--	--	--	--	--	--	--	--	--
Cluster-40906.143005	63.542	391.974	-2.6233	7.42e-17	1.58e-13	--	--	--	PF06821	Serine hydrolase	--	--	GO:0016787	hydrolase activity	--	--	--	--
Cluster-40906.197484	0	447.313	-11.33	7.45e-17	1.58e-13	--	--	--	--	--	--	--	--	--	--	--	--	--
Cluster-40906.113894	0	215.277	-10.274	8.49e-17	1.79e-13	K03798	ftsH, hflB	cell division protease FtsH	--	--	--	--	--	--	--	--	--	--
Cluster-40906.111306	0	299.187	-10.749	8.86e-17	1.85e-13	K14190	VTC2_5	GDP-L-galactose phosphorylase	--	--	--	--	--	--	--	--	--	--
Cluster-40906.68837	2.42601	137.715	-5.7897	1.4e-16	2.9e-13	K01412	PMPCA, MAS2	mitochondrial-processing peptidase subunit alpha	--	--	--	--	--	--	--	--	KOG0960	Mitochondrial processing peptidase, beta subunit, and related enzymes (insulinase superfamily)
Cluster-40906.195083	0	240.531	-10.435	1.51e-16	3.09e-13	K13459	RPS2	disease resistance protein RPS2	PF01637//PF05970//PF00485//PF00931//PF13855	Archaeal ATPase//PIF1-like helicase//Phosphoribulokinase / Uridine kinase family//NB-ARC domain//Leucine rich repeat	GO:0006281//GO:0000723//GO:0008152	DNA repair//telomere maintenance//metabolic process	GO:0043531//GO:0003678//GO:0005515//GO:0016301//GO:0005524	ADP binding//DNA helicase activity//protein binding//kinase activity//ATP binding	GO:0005657	replication fork	--	--
Cluster-40906.132344	0	277.91	-10.643	1.52e-16	3.09e-13	--	--	--	PF16656//PF00685//PF00149	Purple acid Phosphatase, N-terminal domain//Sulfotransferase domain//Calcineurin-like phosphoesterase	GO:0019497//GO:0006771	hexachlorocyclohexane metabolic process//riboflavin metabolic process	GO:0008146//GO:0003993//GO:0046872//GO:0016787	sulfotransferase activity//acid phosphatase activity//metal ion binding//hydrolase activity	--	--	--	--
Cluster-40906.121612	19.0722	578.941	-4.9263	1.59e-16	3.21e-13	K03403	chlH, bchH	magnesium chelatase subunit H	--	--	--	--	--	--	--	--	--	--
Cluster-40906.97132	764.553	104.259	2.8743	1.72e-16	3.44e-13	K00963	UGP2, galU, galF	UTP--glucose-1-phosphate uridylyltransferase	PF09286	Pro-kumamolisin, activation domain	--	--	GO:0008236	serine-type peptidase activity	--	--	KOG2638	UDP-glucose pyrophosphorylase
Cluster-40906.132043	242.332	39.9827	2.5978	1.81e-16	3.59e-13	--	--	--	--	--	--	--	--	--	--	--	--	--
Cluster-40906.112915	0	238.466	-10.422	1.84e-16	3.61e-13	--	--	--	--	--	--	--	--	--	--	--	--	--
Cluster-40906.101506	0	354.782	-10.995	1.91e-16	3.7e-13	K01897	ACSL, fadD	long-chain acyl-CoA synthetase	PF00121//PF00501	Triosephosphate isomerase//AMP-binding enzyme	GO:0006094//GO:0006020//GO:0046486//GO:0006013//GO:0006000//GO:0008152//GO:0015976//GO:0006096	gluconeogenesis//inositol metabolic process//glycerolipid metabolic process//mannose metabolic process//fructose metabolic process//metabolic process//carbon utilization//glycolytic process	GO:0003824//GO:0004807	catalytic activity//triose-phosphate isomerase activity	--	--	KOG1256	Long-chain acyl-CoA synthetases (AMP-forming)
Cluster-40906.89045	816.004	0	12.11	1.92e-16	3.7e-13	--	--	--	PF03767	HAD superfamily, subfamily IIIB (Acid phosphatase)	GO:0019497//GO:0006771	hexachlorocyclohexane metabolic process//riboflavin metabolic process	GO:0003993	acid phosphatase activity	--	--	--	--
Cluster-40906.86720	96.7621	499.658	-2.3691	2.03e-16	3.89e-13	--	--	--	--	--	--	--	--	--	--	--	--	--
Cluster-40906.42695	0	228.926	-10.363	2.1e-16	3.98e-13	--	--	--	PF01370//PF01073//PF00106//PF02737	NAD dependent epimerase/dehydratase family//3-beta hydroxysteroid dehydrogenase/isomerase family//short chain dehydrogenase//3-hydroxyacyl-CoA dehydrogenase, NAD binding domain	GO:0006550//GO:0006552//GO:0006568//GO:0006554//GO:0006631//GO:0008152//GO:0008210//GO:0006633//GO:0018874//GO:0055114//GO:0006574//GO:0006694//GO:0008209//GO:0008207	isoleucine catabolic process//leucine catabolic process//tryptophan metabolic process//lysine catabolic process//fatty acid metabolic process//metabolic process//estrogen metabolic process//fatty acid biosynthetic process//benzoate metabolic process//oxidation-reduction process//valine catabolic process//steroid biosynthetic process//androgen metabolic process//C21-steroid hormone metabolic proce…	GO:0003854//GO:0016616//GO:0003857//GO:0050662//GO:0003824//GO:0016491	3-beta-hydroxy-delta5-steroid dehydrogenase activity//oxidoreductase activity, acting on the CH-OH group of donors, NAD or NADP as acceptor//3-hydroxyacyl-CoA dehydrogenase activity//coenzyme binding//catalytic activity//oxidoreductase activity	--	--	--	--
Cluster-40906.14820	15.6717	220.794	-3.8247	2.66e-16	5e-13	--	--	--	--	--	--	--	--	--	--	--	--	--
Cluster-40906.128410	0	275.753	-10.631	2.78e-16	5.19e-13	--	--	--	--	--	--	--	--	--	--	--	--	--
Cluster-40906.102538	0	196.545	-10.143	2.99e-16	5.55e-13	--	--	--	--	--	--	--	--	--	--	--	--	--
Cluster-40906.123612	0	285.547	-10.682	3.08e-16	5.66e-13	K10047	VTC4	inositol-phosphate phosphatase / L-galactose 1-phosphate phosphatase	PF00459	Inositol monophosphatase family	GO:0046854	phosphatidylinositol phosphorylation	--	--	--	--	KOG2951	Inositol monophosphatase
Cluster-40906.127327	211.321	0	10.161	3.11e-16	5.67e-13	K00383	GSR, gor	glutathione reductase (NADPH)	PF02852//PF00070//PF07992	Pyridine nucleotide-disulphide oxidoreductase, dimerisation domain//Pyridine nucleotide-disulphide oxidoreductase//Pyridine nucleotide-disulphide oxidoreductase	GO:0045454//GO:0055114	cell redox homeostasis//oxidation-reduction process	GO:0016491	oxidoreductase activity	--	--	KOG0405	Pyridine nucleotide-disulphide oxidoreductase
Cluster-40906.134035	619.699	0	11.713	3.39e-16	6.14e-13	--	--	--	--	--	--	--	--	--	--	--	--	--
Cluster-40906.76696	0	243.021	-10.449	3.61e-16	6.49e-13	K01183	E3.2.1.14	chitinase	PF00182//PF00187	Chitinase class I//Chitin recognition protein	GO:0016998//GO:0006032	cell wall macromolecule catabolic process//chitin catabolic process	GO:0004568//GO:0008061	chitinase activity//chitin binding	--	--	--	--
Cluster-40906.37978	260.736	0	10.464	3.78e-16	6.75e-13	--	--	--	--	--	--	--	--	--	--	--	--	--
Cluster-40906.81297	0	213.823	-10.264	3.98e-16	7.04e-13	--	--	--	PF12937//PF00646//PF14144	F-box-like//F-box domain//Seed dormancy control	GO:0006351	transcription, DNA-templated	GO:0043565//GO:0005515	sequence-specific DNA binding//protein binding	--	--	--	--
Cluster-40906.51475	1.56359	169.385	-6.7529	4.17e-16	7.32e-13	--	--	--	--	--	--	--	--	--	--	--	--	--
Cluster-40906.100732	0	214.089	-10.266	4.94e-16	8.58e-13	--	--	--	--	--	--	--	--	--	--	--	--	--
Cluster-40906.187937	193.06	0	10.031	4.96e-16	8.58e-13	--	--	--	PF01637//PF01443//PF06009//PF02387//PF00931//PF03462//PF04111//PF01499	Archaeal ATPase//Viral (Superfamily 1) RNA helicase//Laminin Domain II//IncFII RepA protein family//NB-ARC domain//PCRF domain//Autophagy protein Apg6//Herpesvirus UL25 family	GO:0006415//GO:0006914//GO:0006276//GO:0007155//GO:0019072//GO:0006449	translational termination//autophagy//plasmid maintenance//cell adhesion//viral genome packaging//regulation of translational termination	GO:0016149//GO:0005524//GO:0043531	translation release factor activity, codon specific//ATP binding//ADP binding	GO:0005840//GO:0042025//GO:0005737//GO:0018444	ribosome//host cell nucleus//cytoplasm//translation release factor complex	--	--
Cluster-40906.102473	0	198.957	-10.161	5.01e-16	8.6e-13	K03255	TIF31, CLU1	protein TIF31	--	--	--	--	--	--	--	--	--	--
Cluster-40906.126276	0.907803	200.29	-7.7365	5.35e-16	9.12e-13	--	--	--	--	--	--	--	--	--	--	--	--	--
Cluster-40906.5808	0	233.707	-10.393	6.01e-16	1.02e-12	--	--	--	PF00023	Ankyrin repeat	--	--	GO:0005515	protein binding	--	--	--	--
Cluster-40906.166675	213.43	0	10.175	6.46e-16	1.09e-12	--	--	--	--	--	--	--	--	--	--	--	--	--
Cluster-40906.6036	0	218.223	-10.294	8.8e-16	1.47e-12	--	--	--	PF00560//PF13855	Leucine Rich Repeat//Leucine rich repeat	--	--	GO:0005515	protein binding	--	--	--	--
Cluster-19308.0	0	279.332	-10.651	1.02e-15	1.68e-12	--	--	--	PF13855//PF00931//PF00004	Leucine rich repeat//NB-ARC domain//ATPase family associated with various cellular activities (AAA)	--	--	GO:0043531//GO:0005515//GO:0005524	ADP binding//protein binding//ATP binding	--	--	--	--
Cluster-40906.121608	484.467	54.4432	3.1547	1.07e-15	1.76e-12	K00963	UGP2, galU, galF	UTP--glucose-1-phosphate uridylyltransferase	PF01704	UTP--glucose-1-phosphate uridylyltransferase	GO:0008152	metabolic process	GO:0070569	uridylyltransferase activity	--	--	KOG2638	UDP-glucose pyrophosphorylase
Cluster-40906.101983	0	195.51	-10.135	1.18e-15	1.92e-12	--	--	--	PF06391//PF07012	CDK-activating kinase assembly factor MAT1//Curlin associated repeat	GO:0007049//GO:0007155	cell cycle//cell adhesion	--	--	GO:0005634//GO:0009289	nucleus//pilus	--	--
Cluster-40906.41968	0	188.596	-10.084	1.19e-15	1.93e-12	--	--	--	--	--	--	--	--	--	--	--	--	--
Cluster-40906.102365	0	225.845	-10.343	1.28e-15	2.06e-12	--	--	--	PF00999//PF02306//PF00582	Sodium/hydrogen exchanger family//Major spike protein (G protein)//Universal stress protein family	GO:0006812//GO:0006950//GO:0006885//GO:0019048//GO:0055085	cation transport//response to stress//regulation of pH//modulation by virus of host morphology or physiology//transmembrane transport	GO:0015299	solute:proton antiporter activity	GO:0016021	integral component of membrane	--	--
Cluster-40906.112575	0	421.411	-11.243	1.7e-15	2.69e-12	--	--	--	PF06507//PF07655//PF02362//PF02309	Auxin response factor//Secretin N-terminal domain//B3 DNA binding domain//AUX/IAA family	GO:0009725//GO:0006355//GO:0009297	response to hormone//regulation of transcription, DNA-templated//pilus assembly	GO:0003677	DNA binding	GO:0019867//GO:0005634	outer membrane//nucleus	--	--
Cluster-40906.117611	222.555	0	10.236	1.69e-15	2.69e-12	K08912	LHCB1	light-harvesting complex II chlorophyll a/b binding protein 1	PF10143	2,3-bisphosphoglycerate-independent phosphoglycerate mutase	GO:0006007	glucose catabolic process	GO:0046537//GO:0003824	2,3-bisphosphoglycerate-independent phosphoglycerate mutase activity//catalytic activity	--	--	--	--
Cluster-40906.178703	178.192	0	9.9146	1.71e-15	2.69e-12	--	--	--	PF02088//PF16588//PF00872//PF04434	Ornatin//C2H2 zinc-finger//Transposase, Mutator family//SWIM zinc finger	GO:0006313//GO:0007155//GO:0030193	transposition, DNA-mediated//cell adhesion//regulation of blood coagulation	GO:0008270//GO:0004803//GO:0003677//GO:0003676	zinc ion binding//transposase activity//DNA binding//nucleic acid binding	GO:0005576	extracellular region	--	--
Cluster-40906.162868	0	185.787	-10.062	1.73e-15	2.71e-12	--	--	--	PF02362	B3 DNA binding domain	--	--	GO:0003677	DNA binding	--	--	--	--
Cluster-40906.95286	0	263.911	-10.568	1.81e-15	2.82e-12	--	--	--	--	--	--	--	--	--	--	--	--	--
Cluster-40906.94030	0	207.628	-10.222	2.05e-15	3.17e-12	K03841	FBP, fbp	fructose-1,6-bisphosphatase I	PF00316//PF00459	Fructose-1-6-bisphosphatase//Inositol monophosphatase family	GO:0046854//GO:0005975//GO:0006000//GO:0006096//GO:0015976//GO:0006098//GO:0006094//GO:0006013	phosphatidylinositol phosphorylation//carbohydrate metabolic process//fructose metabolic process//glycolytic process//carbon utilization//pentose-phosphate shunt//gluconeogenesis//mannose metabolic process	GO:0042132//GO:0042578	fructose 1,6-bisphosphate 1-phosphatase activity//phosphoric ester hydrolase activity	--	--	KOG1458	Fructose-1,6-bisphosphatase
Cluster-40906.107790	145.822	3599.39	-4.6265	2.07e-15	3.19e-12	K09872	PIP	aquaporin PIP	PF00230	Major intrinsic protein	GO:0006810	transport	GO:0005215	transporter activity	GO:0016020	membrane	--	--
Cluster-40906.160732	4.98249	168.923	-5.0757	2.09e-15	3.2e-12	--	--	--	PF13443//PF00798//PF10018	Cro/C1-type HTH DNA-binding domain//Arenavirus glycoprotein//Vitamin-D-receptor interacting Mediator subunit 4	GO:0006357	regulation of transcription from RNA polymerase II promoter	GO:0043565//GO:0001104	sequence-specific DNA binding//RNA polymerase II transcription cofactor activity	GO:0016592//GO:0019031	mediator complex//viral envelope	--	--
Cluster-40906.131058	0	220.906	-10.311	2.13e-15	3.23e-12	K08852	ERN1	serine/threonine-protein kinase/endoribonuclease IRE1	PF07714//PF06293//PF00069//PF01372//PF06479//PF16517	Protein tyrosine kinase//Lipopolysaccharide kinase (Kdo/WaaP) family//Protein kinase domain//Melittin//Ribonuclease 2-5A//Novel Ras effector 1 C-terminal SARAH (Sav/Rassf/Hpo) domain	GO:0006468//GO:0045859//GO:0007165//GO:0051252//GO:0006397	protein phosphorylation//regulation of protein kinase activity//signal transduction//regulation of RNA metabolic process//mRNA processing	GO:0004540//GO:0004672//GO:0004860//GO:0005524//GO:0016773	ribonuclease activity//protein kinase activity//protein kinase inhibitor activity//ATP binding//phosphotransferase activity, alcohol group as acceptor	GO:0005576//GO:0016020	extracellular region//membrane	KOG1027	Serine/threonine protein kinase and endoribonuclease ERN1/IRE1, sensor of the unfolded protein response pathway
Cluster-40906.84633	0	170.219	-9.9359	2.14e-15	3.23e-12	K10575	UBE2G1, UBC7	ubiquitin-conjugating enzyme E2 G1	PF05773	RWD domain	--	--	GO:0005515	protein binding	--	--	KOG0425	Ubiquitin-protein ligase
Cluster-40906.151656	0	183.486	-10.044	2.2e-15	3.29e-12	--	--	--	PF01118//PF03435//PF01073//PF00056//PF01370//PF01113	Semialdehyde dehydrogenase, NAD binding domain//Saccharopine dehydrogenase NADP binding domain//3-beta hydroxysteroid dehydrogenase/isomerase family//lactate/malate dehydrogenase, NAD binding domain//NAD dependent epimerase/dehydratase family//Dihydrodipicolinate reductase, N-terminus	GO:0008209//GO:0008207//GO:0009085//GO:0006694//GO:0008210//GO:0055114//GO:0009089	androgen metabolic process//C21-steroid hormone metabolic process//lysine biosynthetic process//steroid biosynthetic process//estrogen metabolic process//oxidation-reduction process//lysine biosynthetic process via diaminopimelate	GO:0008839//GO:0051287//GO:0016616//GO:0016491//GO:0003824//GO:0016620//GO:0050662//GO:0003854	4-hydroxy-tetrahydrodipicolinate reductase//NAD binding//oxidoreductase activity, acting on the CH-OH group of donors, NAD or NADP as acceptor//oxidoreductase activity//catalytic activity//oxidoreductase activity, acting on the aldehyde or oxo group of donors, NAD or NADP as acceptor//coenzyme binding//3-beta-hydroxy-delta5-steroid dehydrogenase activity	--	--	--	--
Cluster-40906.118901	0	266.996	-10.585	2.39e-15	3.56e-12	K00858	ppnK, NADK	NAD+ kinase	PF01513//PF03491//PF04273	ATP-NAD kinase//Serotonin (5-HT) neurotransmitter transporter, N-terminus//Putative phosphatase (DUF442)	GO:0006812//GO:0008152//GO:0006769//GO:0006836//GO:0006741//GO:0046497	cation transport//metabolic process//nicotinamide metabolic process//neurotransmitter transport//NADP biosynthetic process//nicotinate nucleotide metabolic process	GO:0005335//GO:0003951//GO:0016787	serotonin:sodium symporter activity//NAD+ kinase activity//hydrolase activity	GO:0005887	integral component of plasma membrane	KOG2178	Predicted sugar kinase
Cluster-40906.108688	0	181.427	-10.027	2.52e-15	3.73e-12	K07305	msrB	peptide-methionine (R)-S-oxide reductase	PF01641//PF04828	SelR domain//Glutathione-dependent formaldehyde-activating enzyme	GO:0008152//GO:0055114	metabolic process//oxidation-reduction process	GO:0016846//GO:0033743	carbon-sulfur lyase activity//peptide-methionine (R)-S-oxide reductase activity	--	--	KOG0856	Predicted pilin-like transcription factor
Cluster-40906.71894	557.173	1.67062	8.3807	2.55e-15	3.75e-12	--	--	--	PF11698//PF00790//PF01465//PF00973//PF02985//PF00168//PF00514	V-ATPase subunit H//VHS domain//GRIP domain//Paramyxovirus nucleocapsid protein//HEAT repeat//C2 domain//Armadillo/beta-catenin-like repeat	GO:0006886//GO:0000042//GO:0015991	intracellular protein transport//protein targeting to Golgi//ATP hydrolysis coupled proton transport	GO:0016820//GO:0005198//GO:0005515	hydrolase activity, acting on acid anhydrides, catalyzing transmembrane movement of substances//structural molecule activity//protein binding	GO:0000221//GO:0019013	vacuolar proton-transporting V-type ATPase, V1 domain//viral nucleocapsid	--	--
Cluster-40906.124173	0	225.291	-10.34	2.61e-15	3.81e-12	--	--	--	--	--	--	--	--	--	--	--	--	--
Cluster-40906.70994	4.37918	98.5314	-4.4867	2.69e-15	3.91e-12	--	--	--	--	--	--	--	--	--	--	--	--	--
Cluster-40906.81921	1.92339	125.654	-6.0497	3.44e-15	4.96e-12	--	--	--	--	--	--	--	--	--	--	--	--	--
Cluster-40906.93534	162.748	0	9.7841	3.67e-15	5.26e-12	K07937	ARF1	ADP-ribosylation factor 1	PF08477//PF04670//PF00025	Ras of Complex, Roc, domain of DAPkinase//Gtr1/RagA G protein conserved region//ADP-ribosylation factor family	GO:0007264	small GTPase mediated signal transduction	GO:0005525	GTP binding	--	--	KOG0070	GTP-binding ADP-ribosylation factor Arf1
Cluster-40906.56628	171.771	0	9.8616	4.16e-15	5.93e-12	K00083	E1.1.1.195	cinnamyl-alcohol dehydrogenase	PF00107//PF02826//PF02737//PF13241//PF03446//PF08240	Zinc-binding dehydrogenase//D-isomer specific 2-hydroxyacid dehydrogenase, NAD binding domain//3-hydroxyacyl-CoA dehydrogenase, NAD binding domain//Putative NAD(P)-binding//NAD binding domain of 6-phosphogluconate dehydrogenase//Alcohol dehydrogenase GroES-like domain	GO:0019521//GO:0006574//GO:0055114//GO:0019354//GO:0006779//GO:0018874//GO:0006633//GO:0006631//GO:0006554//GO:0006552//GO:0006550//GO:0006568//GO:0006098	D-gluconate metabolic process//valine catabolic process//oxidation-reduction process//siroheme biosynthetic process//porphyrin-containing compound biosynthetic process//benzoate metabolic process//fatty acid biosynthetic process//fatty acid metabolic process//lysine catabolic process//leucine catabolic process//isoleucine catabolic process//tryptophan metabolic process//pentose-phosphate shunt	GO:0016491//GO:0051287//GO:0003857//GO:0043115//GO:0004616	oxidoreductase activity//NAD binding//3-hydroxyacyl-CoA dehydrogenase activity//precorrin-2 dehydrogenase activity//phosphogluconate dehydrogenase (decarboxylating) activity	--	--	--	--
Cluster-40906.211267	1.34277	197.21	-7.2681	4.87e-15	6.9e-12	--	--	--	--	--	--	--	--	--	--	--	--	--
Cluster-40906.90603	0	158.427	-9.8318	4.97e-15	7e-12	--	--	--	PF13994	PgaD-like protein	GO:0042710	biofilm formation	--	--	--	--	--	--
Cluster-40906.139436	122.669	2.39187	5.7026	5.82e-15	8.14e-12	--	--	--	PF00892	EamA-like transporter family	--	--	--	--	GO:0016021//GO:0016020	integral component of membrane//membrane	--	--
Cluster-40906.122182	0	218.074	-10.293	6.17e-15	8.58e-12	K02834	rbfA	ribosome-binding factor A	PF05680//PF02033	ATP synthase E chain//Ribosome-binding factor A	GO:0006364//GO:0015986//GO:0015992	rRNA processing//ATP synthesis coupled proton transport//proton transport	GO:0015078	hydrogen ion transmembrane transporter activity	GO:0000276	mitochondrial proton-transporting ATP synthase complex, coupling factor F(o)	--	--
Cluster-40906.50652	263.177	0	10.477	6.44e-15	8.91e-12	K10144	RCHY1, PIRH2	RING finger and CHY zinc finger domain-containing protein 1	PF12678//PF01155//PF01907//PF13639//PF17123//PF00097//PF14634	RING-H2 zinc finger//Hydrogenase/urease nickel incorporation, metallochaperone, hypA//Ribosomal protein L37e//Ring finger domain//RING-like zinc finger//Zinc finger, C3HC4 type (RING finger)//zinc-RING finger domain	GO:0006412//GO:0006464//GO:0042254	translation//cellular protein modification process//ribosome biogenesis	GO:0008270//GO:0005515//GO:0003735//GO:0016151//GO:0046872	zinc ion binding//protein binding//structural constituent of ribosome//nickel cation binding//metal ion binding	GO:0005622//GO:0005840	intracellular//ribosome	KOG1940	Zn-finger protein
Cluster-40906.146954	214.496	0	10.182	6.64e-15	9.12e-12	K14493	GID1	gibberellin receptor GID1	PF07224//PF12740//PF07859//PF04618	Chlorophyllase//Chlorophyllase enzyme//alpha/beta hydrolase fold//HD-ZIP protein N terminus	GO:0015994//GO:0015996//GO:0008152	chlorophyll metabolic process//chlorophyll catabolic process//metabolic process	GO:0047746//GO:0016787	chlorophyllase activity//hydrolase activity	GO:0005634	nucleus	--	--
Cluster-40906.113507	0	199.921	-10.168	7.43e-15	1.01e-11	--	--	--	PF03131//PF07716//PF00170	bZIP Maf transcription factor//Basic region leucine zipper//bZIP transcription factor	GO:0006355	regulation of transcription, DNA-templated	GO:0003700//GO:0043565//GO:0003677	transcription factor activity, sequence-specific DNA binding//sequence-specific DNA binding//DNA binding	GO:0005634//GO:0005667	nucleus//transcription factor complex	--	--
Cluster-40906.163097	0.594802	261.342	-8.7052	7.45e-15	1.01e-11	--	--	--	PF02935	Cytochrome c oxidase subunit VIIc	GO:0006123//GO:0015992	mitochondrial electron transport, cytochrome c to oxygen//proton transport	GO:0004129	cytochrome-c oxidase activity	GO:0045277	respiratory chain complex IV	--	--
Cluster-40906.73413	0	204.462	-10.2	7.36e-15	1.01e-11	--	--	--	PF00657	GDSL-like Lipase/Acylhydrolase	--	--	GO:0016788	hydrolase activity, acting on ester bonds	--	--	--	--
Cluster-40906.113138	0	191.426	-10.105	7.52e-15	1.01e-11	K01647	CS, gltA	citrate synthase	PF05739//PF00285	SNARE domain//Citrate synthase	--	--	GO:0046912//GO:0005515	transferase activity, transferring acyl groups, acyl groups converted into alkyl on transfer//protein binding	--	--	--	--
Cluster-40906.55723	0	215.802	-10.278	9.98e-15	1.33e-11	K09419	HSFF	heat shock transcription factor, other eukaryote	PF00817//PF00447//PF00170//PF00178	impB/mucB/samB family//HSF-type DNA-binding//bZIP transcription factor//Ets-domain	GO:0006281//GO:0006355	DNA repair//regulation of transcription, DNA-templated	GO:0043565//GO:0003700	sequence-specific DNA binding//transcription factor activity, sequence-specific DNA binding	GO:0005634//GO:0005667	nucleus//transcription factor complex	--	--
Cluster-40906.137840	0	153.07	-9.7828	1.12e-14	1.49e-11	K15128	MED6	mediator of RNA polymerase II transcription subunit 6	PF04934//PF04758	MED6 mediator sub complex component//Ribosomal protein S30	GO:0006357//GO:0006412//GO:0042254	regulation of transcription from RNA polymerase II promoter//translation//ribosome biogenesis	GO:0001104//GO:0003735	RNA polymerase II transcription cofactor activity//structural constituent of ribosome	GO:0005840//GO:0005622//GO:0016592	ribosome//intracellular//mediator complex	KOG0009	Ubiquitin-like/40S ribosomal S30 protein fusion
Cluster-40906.122025	0.633092	222.812	-8.468	1.17e-14	1.54e-11	K16296	SCPL-I	serine carboxypeptidase-like clade I	PF00450	Serine carboxypeptidase	GO:0006508	proteolysis	GO:0004185	serine-type carboxypeptidase activity	--	--	--	--
Cluster-40906.114910	347.9	8.86668	5.2872	1.25e-14	1.64e-11	--	--	--	--	--	--	--	--	--	--	--	--	--
Cluster-40906.167917	0	173.214	-9.9606	1.3e-14	1.7e-11	K01358	clpP, CLPP	ATP-dependent Clp protease, protease subunit	--	--	--	--	--	--	--	--	KOG0840	ATP-dependent Clp protease, proteolytic subunit
Cluster-40906.118406	0	163.844	-9.8806	1.54e-14	2e-11	--	--	--	PF08241//PF01135//PF09297//PF03137//PF07690//PF01209//PF03141	Methyltransferase domain//Protein-L-isoaspartate(D-aspartate) O-methyltransferase (PCMT)//NADH pyrophosphatase zinc ribbon domain//Organic Anion Transporter Polypeptide (OATP) family//Major Facilitator Superfamily//ubiE/COQ5 methyltransferase family//Putative S-adenosyl-L-methionine-dependent methyltransferase	GO:0006810//GO:0006479//GO:0055085//GO:0006464//GO:0008152//GO:0046500	transport//protein methylation//transmembrane transport//cellular protein modification process//metabolic process//S-adenosylmethionine metabolic process	GO:0005215//GO:0016787//GO:0046872//GO:0004719//GO:0008168	transporter activity//hydrolase activity//metal ion binding//protein-L-isoaspartate (D-aspartate) O-methyltransferase activity//methyltransferase activity	GO:0016021//GO:0016020	integral component of membrane//membrane	--	--
Cluster-40906.96958	144.741	0	9.6149	1.59e-14	2.04e-11	K01369	LGMN	legumain	PF00656//PF01650	Caspase domain//Peptidase C13 family	GO:0006508	proteolysis	GO:0004197//GO:0008233	cysteine-type endopeptidase activity//peptidase activity	--	--	KOG1349	Gpi-anchor transamidase
Cluster-40906.99432	0	142.947	-9.6835	1.58e-14	2.04e-11	K01369	LGMN	legumain	PF00656//PF01650	Caspase domain//Peptidase C13 family	GO:0006508	proteolysis	GO:0004197//GO:0008233	cysteine-type endopeptidase activity//peptidase activity	--	--	KOG1348	Asparaginyl peptidases
Cluster-40906.210474	0	194.952	-10.131	1.81e-14	2.32e-11	--	--	--	PF13606//PF00023//PF05175	Ankyrin repeat//Ankyrin repeat//Methyltransferase small domain	--	--	GO:0005515//GO:0008168	protein binding//methyltransferase activity	--	--	--	--
Cluster-40906.105198	11.495	1138.71	-6.633	1.98e-14	2.52e-11	K08912	LHCB1	light-harvesting complex II chlorophyll a/b binding protein 1	PF10143	2,3-bisphosphoglycerate-independent phosphoglycerate mutase	GO:0006007	glucose catabolic process	GO:0046537//GO:0003824	2,3-bisphosphoglycerate-independent phosphoglycerate mutase activity//catalytic activity	--	--	--	--
Cluster-40906.103817	0	188.812	-10.085	2.15e-14	2.71e-11	K03403	chlH, bchH	magnesium chelatase subunit H	PF02514	CobN/Magnesium Chelatase	GO:0009058	biosynthetic process	--	--	--	--	--	--
Cluster-40906.111692	2219.02	784.484	1.5003	2.19e-14	2.75e-11	--	--	--	PF02458	Transferase family	--	--	GO:0016747	transferase activity, transferring acyl groups other than amino-acyl groups	--	--	--	--
Cluster-40906.156209	201.734	10.1185	4.3217	2.56e-14	3.2e-11	--	--	--	PF00023	Ankyrin repeat	--	--	GO:0005515	protein binding	--	--	--	--
Cluster-40906.188629	90.0377	403.811	-2.1661	2.64e-14	3.29e-11	K00430	E1.11.1.7	peroxidase	PF00141	Peroxidase	GO:0006804//GO:0055114//GO:0006979	obsolete peroxidase reaction//oxidation-reduction process//response to oxidative stress	GO:0020037//GO:0004601	heme binding//peroxidase activity	--	--	--	--
Cluster-40906.100565	138.552	0	9.5521	2.71e-14	3.35e-11	--	--	--	PF04995//PF12906	Heme exporter protein D (CcmD)//RING-variant domain	GO:0017004//GO:0015886	cytochrome complex assembly//heme transport	GO:0008270	zinc ion binding	GO:0016021	integral component of membrane	KOG1609	Protein involved in mRNA turnover and stability
Cluster-40906.56239	0	204.019	-10.197	2.92e-14	3.59e-11	--	--	--	PF00560//PF00539//PF00069//PF07714//PF13855	Leucine Rich Repeat//Transactivating regulatory protein (Tat)//Protein kinase domain//Protein tyrosine kinase//Leucine rich repeat	GO:0006468//GO:0006355	protein phosphorylation//regulation of transcription, DNA-templated	GO:0005524//GO:0005515//GO:0004672//GO:0003700	ATP binding//protein binding//protein kinase activity//transcription factor activity, sequence-specific DNA binding	GO:0005667//GO:0042025	transcription factor complex//host cell nucleus	--	--
Cluster-40906.116185	0	135.315	-9.6043	3.11e-14	3.8e-11	--	--	--	PF15233//PF09728//PF16716//PF12919//PF08702//PF05046//PF10186//PF07926//PF10473//PF08287//PF06160//PF04728//PF00038//PF10174//PF07851//PF01920//PF02601//PF13851//PF03938//PF02388//PF09036//PF04977//PF07989//PF17082	Synaptonemal complex central element protein 1//Myosin-like coiled-coil protein//Bone marrow stromal antigen 2//TcdA/TcdB catalytic glycosyltransferase domain//Fibrinogen alpha/beta chain family//Mitochondrial large subunit ribosomal protein (Img2)//Vacuolar sorting 38 and autophagy-related subunit 14//TPR/MLP1/MLP2-like protein//Leucine-rich repeats of kinetochore protein Cenp-F/LEK1//Spc19//Sep…	GO:0009069//GO:0007049//GO:0048870//GO:0070193//GO:0007165//GO:0051607//GO:0006457//GO:0006308//GO:0042254//GO:0006468//GO:0030168//GO:0007130//GO:0007128//GO:0016310//GO:0006412//GO:0006606//GO:0008608//GO:0030474//GO:0009252//GO:0010508//GO:0051258//GO:0000921	serine family amino acid metabolic process//cell cycle//cell motility//synaptonemal complex organization//signal transduction//defense response to virus//protein folding//DNA catabolic process//ribosome biogenesis//protein phosphorylation//platelet activation//synaptonemal complex assembly//meiotic prophase I//phosphorylation//translation//protein import into nucleus//attachment of spindle microt…	GO:0016757//GO:0005102//GO:0019905//GO:0016755//GO:0005198//GO:0045502//GO:0030674//GO:0008134//GO:0003735//GO:0005096//GO:0005200//GO:0051082//GO:0042803//GO:0004674//GO:0008855	transferase activity, transferring glycosyl groups//receptor binding//syntaxin binding//transferase activity, transferring amino-acyl groups//structural molecule activity//dynein binding//protein binding, bridging//transcription factor binding//structural constituent of ribosome//GTPase activator activity//structural constituent of cytoskeleton//unfolded protein binding//protein homodimerization …	GO:0005577//GO:0005882//GO:0016272//GO:0009318//GO:0000795//GO:0005856//GO:0005840//GO:0042729//GO:0016021//GO:0005815//GO:0005940//GO:0019867//GO:0030286//GO:0048786//GO:0005823//GO:0005876//GO:0005667//GO:0031514//GO:0005622	fibrinogen complex//intermediate filament//prefoldin complex//exodeoxyribonuclease VII complex//synaptonemal complex//cytoskeleton//ribosome//DASH complex//integral component of membrane//microtubule organizing center//septin ring//outer membrane//dynein complex//presynaptic active zone//central plaque of spindle pole body//spindle microtubule//transcription factor complex//motile cilium//intrace…	--	--
Cluster-40906.123855	183.406	0	9.957	3.22e-14	3.92e-11	--	--	--	PF01442//PF04513//PF02701	Apolipoprotein A1/A4/E domain//Baculovirus polyhedron envelope protein, PEP, C terminus//Dof domain, zinc finger	GO:0042157//GO:0006355//GO:0006869	lipoprotein metabolic process//regulation of transcription, DNA-templated//lipid transport	GO:0008289//GO:0003677//GO:0005198	lipid binding//DNA binding//structural molecule activity	GO:0019028//GO:0019031//GO:0005576	viral capsid//viral envelope//extracellular region	--	--
Cluster-40906.122183	0	135.847	-9.61	3.24e-14	3.93e-11	--	--	--	PF05680	ATP synthase E chain	GO:0015992//GO:0015986	proton transport//ATP synthesis coupled proton transport	GO:0015078	hydrogen ion transmembrane transporter activity	GO:0000276	mitochondrial proton-transporting ATP synthase complex, coupling factor F(o)	--	--
Cluster-40906.177930	0.968784	215.561	-7.8281	3.61e-14	4.34e-11	--	--	--	--	--	--	--	--	--	--	--	--	--
Cluster-40906.136127	5.62267	118.494	-4.3925	3.69e-14	4.43e-11	K00430	E1.11.1.7	peroxidase	PF00141	Peroxidase	GO:0055114//GO:0006979//GO:0006804	oxidation-reduction process//response to oxidative stress//obsolete peroxidase reaction	GO:0004601//GO:0020037	peroxidase activity//heme binding	--	--	--	--
Cluster-40906.3140	0	132.008	-9.5685	3.85e-14	4.59e-11	K13459	RPS2	disease resistance protein RPS2	PF00931//PF07728//PF13855//PF07724//PF01637//PF03266	NB-ARC domain//AAA domain (dynein-related subfamily)//Leucine rich repeat//AAA domain (Cdc48 subfamily)//Archaeal ATPase//NTPase	--	--	GO:0016887//GO:0098519//GO:0043531//GO:0005515//GO:0005524	ATPase activity//nucleotide phosphatase activity, acting on free nucleotides//ADP binding//protein binding//ATP binding	--	--	--	--
Cluster-40906.70835	0	183.061	-10.041	3.92e-14	4.65e-11	K16900	TPC1, CCH1	two pore calcium channel protein, plant	PF00036//PF08138//PF13499//PF13833//PF00520//PF13405	EF hand//Sex peptide (SP) family//EF-hand domain pair//EF-hand domain pair//Ion transport protein//EF-hand domain	GO:0006811//GO:0007165//GO:0055085//GO:0046008	ion transport//signal transduction//transmembrane transport//regulation of female receptivity, post-mating	GO:0005216//GO:0005179//GO:0005509	ion channel activity//hormone activity//calcium ion binding	GO:0016020//GO:0005576	membrane//extracellular region	--	--
Cluster-40906.21225	0	150.423	-9.7571	4.04e-14	4.77e-11	K03029	PSMD4, RPN10	26S proteasome regulatory subunit N10	--	--	--	--	--	--	--	--	KOG2884	26S proteasome regulatory complex, subunit RPN10/PSMD4
Cluster-40906.99906	53.9784	302.069	-2.4852	4.28e-14	5.03e-11	K08287	E2.7.12.1	dual-specificity kinase	PF04523//PF07714//PF06293//PF05445//PF00069	Herpes virus tegument protein U30//Protein tyrosine kinase//Lipopolysaccharide kinase (Kdo/WaaP) family//Poxvirus serine/threonine protein kinase//Protein kinase domain	GO:0006468//GO:0019068	protein phosphorylation//virion assembly	GO:0016773//GO:0004672//GO:0005524	phosphotransferase activity, alcohol group as acceptor//protein kinase activity//ATP binding	GO:0016020	membrane	KOG0671	LAMMER dual specificity kinases
Cluster-40906.144386	0	170.16	-9.9352	4.35e-14	5.08e-11	--	--	--	PF04810//PF13465//PF00096//PF13912	Sec23/Sec24 zinc finger//Zinc-finger double domain//Zinc finger, C2H2 type//C2H2-type zinc finger	GO:0006886//GO:0006888	intracellular protein transport//ER to Golgi vesicle-mediated transport	GO:0046872//GO:0008270	metal ion binding//zinc ion binding	GO:0030127	COPII vesicle coat	--	--
Cluster-40906.143814	144.55	0	9.6125	4.49e-14	5.2e-11	K01254	LTA4H	leukotriene-A4 hydrolase	PF05201//PF00646//PF12937	Glutamyl-tRNAGlu reductase, N-terminal domain//F-box domain//F-box-like	GO:0033014//GO:0055114	tetrapyrrole biosynthetic process//oxidation-reduction process	GO:0050661//GO:0005515//GO:0008883	NADP binding//protein binding//glutamyl-tRNA reductase activity	--	--	KOG1047	Bifunctional leukotriene A4 hydrolase/aminopeptidase LTA4H
Cluster-40906.81386	0.671383	186.145	-8.2027	4.49e-14	5.2e-11	K02939	RP-L9, MRPL9, rplI	large subunit ribosomal protein L9	--	--	--	--	--	--	--	--	--	--
Cluster-40906.95768	0	211.841	-10.251	4.78e-14	5.51e-11	--	--	--	PF09726	Transmembrane protein	--	--	--	--	GO:0016021	integral component of membrane	--	--
Cluster-40906.47796	0	147.821	-9.7318	5.23e-14	5.99e-11	K12857	SNRNP40, PRP8BP	Prp8 binding protein	PF00081//PF00400	Iron/manganese superoxide dismutases, alpha-hairpin domain//WD domain, G-beta repeat	GO:0006801//GO:0055114	superoxide metabolic process//oxidation-reduction process	GO:0046872//GO:0004784//GO:0005515	metal ion binding//superoxide dismutase activity//protein binding	--	--	KOG0265	U5 snRNP-specific protein-like factor and related proteins
Cluster-40906.68374	164.587	9.48809	4.1252	5.33e-14	6.07e-11	--	--	--	--	--	--	--	--	--	--	--	--	--
Cluster-40906.36663	1.5409	97.8863	-5.9651	5.4e-14	6.12e-11	--	--	--	--	--	--	--	--	--	--	--	--	--
Cluster-40906.102638	143.726	0	9.6045	5.52e-14	6.23e-11	--	--	--	PF04995//PF12906//PF00999	Heme exporter protein D (CcmD)//RING-variant domain//Sodium/hydrogen exchanger family	GO:0055085//GO:0006885//GO:0006812//GO:0015886//GO:0017004	transmembrane transport//regulation of pH//cation transport//heme transport//cytochrome complex assembly	GO:0008270//GO:0015299	zinc ion binding//solute:proton antiporter activity	GO:0016021	integral component of membrane	KOG1609	Protein involved in mRNA turnover and stability
Cluster-40906.61081	16.4732	153.941	-3.2272	5.56e-14	6.24e-11	K17609	NXN	nucleoredoxin	PF00085//PF00578//PF08534	Thioredoxin//AhpC/TSA family//Redoxin	GO:0045454//GO:0055114	cell redox homeostasis//oxidation-reduction process	GO:0016209//GO:0016491	antioxidant activity//oxidoreductase activity	--	--	--	--
Cluster-40906.110088	0	143.582	-9.6897	5.85e-14	6.54e-11	--	--	--	PF01097//PF00537	Arthropod defensin//Scorpion toxin-like domain	GO:0006810//GO:0006952	transport//defense response	GO:0008200	ion channel inhibitor activity	GO:0005576	extracellular region	--	--
Cluster-40906.187012	2.19101	288.467	-7.0359	6e-14	6.68e-11	--	--	--	--	--	--	--	--	--	--	--	--	--
Cluster-40906.115574	0	138.265	-9.6352	6.16e-14	6.74e-11	--	--	--	--	--	--	--	--	--	--	--	--	--
Cluster-40906.149423	0	124.627	-9.4857	6.18e-14	6.74e-11	K06171	NCSTN	nicastrin	PF05450	Nicastrin	GO:0016485	protein processing	--	--	GO:0016021	integral component of membrane	--	--
Cluster-40906.174778	28.6504	279.01	-3.284	6.15e-14	6.74e-11	--	--	--	PF01134//PF11468//PF12831//PF07992//PF00070//PF05834//PF01266//PF01494//PF13520	Glucose inhibited division protein A//Aromatic prenyltransferase Orf2//FAD dependent oxidoreductase//Pyridine nucleotide-disulphide oxidoreductase//Pyridine nucleotide-disulphide oxidoreductase//Lycopene cyclase protein//FAD dependent oxidoreductase//FAD binding domain//Amino acid permease	GO:0003333//GO:0016117//GO:0055114//GO:0008033//GO:0006865	amino acid transmembrane transport//carotenoid biosynthetic process//oxidation-reduction process//tRNA processing//amino acid transport	GO:0050660//GO:0071949//GO:0015171//GO:0016740//GO:0016491//GO:0016705	flavin adenine dinucleotide binding//FAD binding//amino acid transmembrane transporter activity//transferase activity//oxidoreductase activity//oxidoreductase activity, acting on paired donors, with incorporation or reduction of molecular oxygen	GO:0016020	membrane	--	--
Cluster-40906.177931	0	180.968	-10.024	6.12e-14	6.74e-11	--	--	--	--	--	--	--	--	--	--	--	--	--
Cluster-40906.125667	0	150.479	-9.7581	6.21e-14	6.75e-11	--	--	--	--	--	--	--	--	--	--	--	--	--
Cluster-40906.108768	8515.61	2070.06	2.0404	6.43e-14	6.96e-11	K13065	E2.3.1.133, HCT	shikimate O-hydroxycinnamoyltransferase	PF02458	Transferase family	--	--	GO:0016747	transferase activity, transferring acyl groups other than amino-acyl groups	--	--	--	--
Cluster-40906.136462	0	184.928	-10.055	6.52e-14	7.02e-11	K13113	UBL5, HUB1	ubiquitin-like protein 5	PF00240//PF14560	Ubiquitin family//Ubiquitin-like domain	--	--	GO:0005515	protein binding	--	--	KOG3493	Ubiquitin-like protein
Cluster-40906.5896	0	330.657	-10.894	6.75e-14	7.23e-11	--	--	--	--	--	--	--	--	--	--	--	KOG1376	Alpha tubulin
Cluster-40906.132175	0	164.65	-9.8873	6.88e-14	7.34e-11	--	--	--	PF01106	NifU-like domain	GO:0016226	iron-sulfur cluster assembly	GO:0051536//GO:0005506	iron-sulfur cluster binding//iron ion binding	--	--	KOG2358	NifU-like domain-containing proteins
Cluster-40906.6009	0	154.774	-9.7983	6.91e-14	7.34e-11	--	--	--	--	--	--	--	--	--	--	--	--	--
Cluster-40906.91699	1.94608	145.016	-6.2483	7.12e-14	7.53e-11	K03029	PSMD4, RPN10	26S proteasome regulatory subunit N10	--	--	--	--	--	--	--	--	KOG2884	26S proteasome regulatory complex, subunit RPN10/PSMD4
Cluster-40906.93388	0	131.753	-9.5664	7.16e-14	7.53e-11	--	--	--	PF12169//PF04963//PF01737//PF01830//PF01025//PF04111	DNA polymerase III subunits gamma and tau domain III//Sigma-54 factor, core binding domain//YCF9//Peptidase C7 family//GrpE//Autophagy protein Apg6	GO:0006260//GO:0006914//GO:0006457//GO:0042549//GO:0015979//GO:0006508//GO:0006352	DNA replication//autophagy//protein folding//photosystem II stabilization//photosynthesis//proteolysis//DNA-templated transcription, initiation	GO:0051087//GO:0000774//GO:0003677//GO:0004197//GO:0042803//GO:0003887	chaperone binding//adenyl-nucleotide exchange factor activity//DNA binding//cysteine-type endopeptidase activity//protein homodimerization activity//DNA-directed DNA polymerase activity	GO:0042575//GO:0009523//GO:0009539	DNA polymerase complex//photosystem II//photosystem II reaction center	--	--
Cluster-40906.14465	3.24204	138.337	-5.44	7.71e-14	8.08e-11	--	--	--	--	--	--	--	--	--	--	--	--	--
Cluster-40906.112281	0	268.817	-10.595	7.92e-14	8.26e-11	--	--	--	--	--	--	--	--	--	--	--	--	--
Cluster-40906.89739	0	123.113	-9.4686	8.93e-14	9.27e-11	--	--	--	PF06472	ABC transporter transmembrane region 2	GO:0055085//GO:0006810	transmembrane transport//transport	GO:0005524//GO:0042626	ATP binding//ATPase activity, coupled to transmembrane movement of substances	GO:0016021	integral component of membrane	--	--
Cluster-40906.127463	0	152.179	-9.7736	9.56e-14	9.88e-11	K05765	CFL	cofilin	PF00241	Cofilin/tropomyosin-type actin-binding protein	--	--	GO:0003779	actin binding	GO:0005622	intracellular	--	--
Cluster-40906.51455	0	171.452	-9.9462	9.98e-14	1.03e-10	--	--	--	--	--	--	--	--	--	--	--	--	--
Cluster-40906.120298	47.6695	860.447	-4.1704	1.07e-13	1.09e-10	K09874	NIP	aquaporin NIP	PF01061//PF00230	ABC-2 type transporter//Major intrinsic protein	GO:0006810	transport	GO:0005215	transporter activity	GO:0016020	membrane	--	--
Cluster-40906.126634	47.6695	860.447	-4.1704	1.07e-13	1.09e-10	K09874	NIP	aquaporin NIP	PF00230//PF01061	Major intrinsic protein//ABC-2 type transporter	GO:0006810	transport	GO:0005215	transporter activity	GO:0016020	membrane	--	--
Cluster-40906.132779	126.255	0	9.4174	1.09e-13	1.11e-10	--	--	--	--	--	--	--	--	--	--	--	--	--
Cluster-40906.113051	21743.5	6216.88	1.8063	1.25e-13	1.27e-10	K03781	katE, CAT, catB, srpA	catalase	PF00531//PF15178//PF00199	Death domain//Mitochondrial import receptor subunit TOM5 homolog//Catalase	GO:0006804//GO:0006568//GO:0015947//GO:0055114//GO:0006979//GO:0007165	obsolete peroxidase reaction//tryptophan metabolic process//methane metabolic process//oxidation-reduction process//response to oxidative stress//signal transduction	GO:0005515//GO:0004096//GO:0020037	protein binding//catalase activity//heme binding	GO:0005742	mitochondrial outer membrane translocase complex	KOG0047	Catalase
Cluster-40906.5879	0.946094	207.723	-7.7807	1.35e-13	1.36e-10	K13449	PR1	pathogenesis-related protein 1	--	--	--	--	--	--	--	--	--	--
Cluster-40906.184529	187.331	1.3365	7.1305	1.5e-13	1.51e-10	K12338	UGT75C1	anthocyanidin 3-O-glucoside 5-O-glucosyltransferase	PF10716//PF03033//PF00201	NADH dehydrogenase transmembrane subunit//Glycosyltransferase family 28 N-terminal domain//UDP-glucoronosyl and UDP-glucosyl transferase	GO:0005975//GO:0055114//GO:0008152//GO:0006118//GO:0030259	carbohydrate metabolic process//oxidation-reduction process//metabolic process//obsolete electron transport//lipid glycosylation	GO:0016758//GO:0016655	transferase activity, transferring hexosyl groups//oxidoreductase activity, acting on NAD(P)H, quinone or similar compound as acceptor	--	--	--	--
Cluster-40906.193463	1.25201	162.273	-7.0118	1.51e-13	1.51e-10	--	--	--	PF00149//PF09034//PF02450//PF06646	Calcineurin-like phosphoesterase//TRADD, N-terminal domain//Lecithin:cholesterol acyltransferase//High affinity transport system protein p37	GO:0006629//GO:0042967//GO:0006810//GO:0043123//GO:0007165	lipid metabolic process//acyl-carrier-protein biosynthetic process//transport//positive regulation of I-kappaB kinase/NF-kappaB signaling//signal transduction	GO:0008374//GO:0005515//GO:0004871//GO:0016787//GO:0005215	O-acyltransferase activity//protein binding//signal transducer activity//hydrolase activity//transporter activity	GO:0016020	membrane	KOG2679	Purple (tartrate-resistant) acid phosphatase
Cluster-40906.99207	1502.24	480.478	1.6447	1.56e-13	1.55e-10	K01100	E3.1.3.37	sedoheptulose-bisphosphatase	PF00316	Fructose-1-6-bisphosphatase	GO:0006094//GO:0006013//GO:0005975//GO:0006000//GO:0006096//GO:0006098//GO:0015976	gluconeogenesis//mannose metabolic process//carbohydrate metabolic process//fructose metabolic process//glycolytic process//pentose-phosphate shunt//carbon utilization	GO:0042578//GO:0042132	phosphoric ester hydrolase activity//fructose 1,6-bisphosphate 1-phosphatase activity	--	--	--	--
Cluster-541.0	0	111.293	-9.3226	1.68e-13	1.66e-10	--	--	--	--	--	--	--	--	--	--	--	--	--
Cluster-40906.120251	0	118.18	-9.4091	1.8e-13	1.78e-10	K12836	U2AF1	splicing factor U2AF 35 kDa subunit	PF00331//PF00642//PF00076	Glycosyl hydrolase family 10//Zinc finger C-x8-C-x5-C-x3-H type (and similar)//RNA recognition motif. (a.k.a. RRM, RBD, or RNP domain)	GO:0005975	carbohydrate metabolic process	GO:0003676//GO:0046872//GO:0004553	nucleic acid binding//metal ion binding//hydrolase activity, hydrolyzing O-glycosyl compounds	--	--	KOG2202	U2 snRNP splicing factor, small subunit, and related proteins
Cluster-40906.212235	0	145.628	-9.7102	1.83e-13	1.8e-10	--	--	--	PF03435//PF00931	Saccharopine dehydrogenase NADP binding domain//NB-ARC domain	GO:0055114	oxidation-reduction process	GO:0016491//GO:0043531	oxidoreductase activity//ADP binding	--	--	--	--
Cluster-40906.117045	26.3215	292.357	-3.4685	2.02e-13	1.97e-10	--	--	--	PF02935	Cytochrome c oxidase subunit VIIc	GO:0006123//GO:0015992	mitochondrial electron transport, cytochrome c to oxygen//proton transport	GO:0004129	cytochrome-c oxidase activity	GO:0045277	respiratory chain complex IV	--	--
Cluster-40906.21855	0	149.743	-9.7506	2.03e-13	1.98e-10	--	--	--	--	--	--	--	--	--	--	--	--	--
Cluster-40906.140205	140.887	0	9.5757	2.05e-13	1.99e-10	K15731	CTDSP	carboxy-terminal domain RNA polymerase II polypeptide A small phosphatase	--	--	--	--	--	--	--	--	KOG1605	TFIIF-interacting CTD phosphatase, including NLI-interacting factor (involved in RNA polymerase II regulation)
Cluster-40906.138760	17.8714	698.792	-5.2818	2.19e-13	2.11e-10	--	--	--	PF06733//PF07714//PF00069	DEAD_2//Protein tyrosine kinase//Protein kinase domain	GO:0006468	protein phosphorylation	GO:0003677//GO:0004672//GO:0005524//GO:0004003	DNA binding//protein kinase activity//ATP binding//ATP-dependent DNA helicase activity	GO:0005657	replication fork	--	--
Cluster-40906.92738	0	139.195	-9.6453	2.2e-13	2.11e-10	--	--	--	--	--	--	--	--	--	--	--	--	--
Cluster-40906.5303	0	146.91	-9.7229	2.39e-13	2.29e-10	--	--	--	--	--	--	--	--	--	--	--	--	--
Cluster-40906.191868	149.557	0	9.6626	2.49e-13	2.38e-10	--	--	--	PF02737//PF03435//PF07962//PF01073//PF01370//PF00106//PF04647	3-hydroxyacyl-CoA dehydrogenase, NAD binding domain//Saccharopine dehydrogenase NADP binding domain//Replication Fork Protection Component Swi3//3-beta hydroxysteroid dehydrogenase/isomerase family//NAD dependent epimerase/dehydratase family//short chain dehydrogenase//Accessory gene regulator B	GO:0006694//GO:0006574//GO:0008207//GO:0008209//GO:0006974//GO:0009372//GO:0048478//GO:0055114//GO:0008210//GO:0006633//GO:0007049//GO:0018874//GO:0006552//GO:0009405//GO:0006550//GO:0006568//GO:0006554//GO:0008152//GO:0006631	steroid biosynthetic process//valine catabolic process//C21-steroid hormone metabolic process//androgen metabolic process//cellular response to DNA damage stimulus//quorum sensing//replication fork protection//oxidation-reduction process//estrogen metabolic process//fatty acid biosynthetic process//cell cycle//benzoate metabolic process//leucine catabolic process//pathogenesis//isoleucine catabol…	GO:0003824//GO:0016491//GO:0050662//GO:0016616//GO:0003857//GO:0008233//GO:0003854	catalytic activity//oxidoreductase activity//coenzyme binding//oxidoreductase activity, acting on the CH-OH group of donors, NAD or NADP as acceptor//3-hydroxyacyl-CoA dehydrogenase activity//peptidase activity//3-beta-hydroxy-delta5-steroid dehydrogenase activity	GO:0005634//GO:0016021	nucleus//integral component of membrane	--	--
Cluster-40906.109123	337.017	0	10.835	2.6e-13	2.47e-10	--	--	--	PF00977//PF00478//PF01680//PF04131//PF01207	Histidine biosynthesis protein//IMP dehydrogenase / GMP reductase domain//SOR/SNZ family//Putative N-acetylmannosamine-6-phosphate epimerase//Dihydrouridine synthase (Dus)	GO:0008033//GO:0042823//GO:0042819//GO:0000105//GO:0006040//GO:0055114//GO:0006051	tRNA processing//pyridoxal phosphate biosynthetic process//vitamin B6 biosynthetic process//histidine biosynthetic process//amino sugar metabolic process//oxidation-reduction process//N-acetylmannosamine metabolic process	GO:0017150//GO:0003824//GO:0047465//GO:0050660	tRNA dihydrouridine synthase activity//catalytic activity//N-acylglucosamine-6-phosphate 2-epimerase activity//flavin adenine dinucleotide binding	--	--	KOG1606	Stationary phase-induced protein, SOR/SNZ family
Cluster-40906.132923	113.251	0	9.2612	2.68e-13	2.54e-10	K09422	MYBP	myb proto-oncogene protein, plant	PF09111	SLIDE	GO:0006338	chromatin remodeling	GO:0016818//GO:0005524//GO:0003676	hydrolase activity, acting on acid anhydrides, in phosphorus-containing anhydrides//ATP binding//nucleic acid binding	GO:0005634	nucleus	--	--
Cluster-40906.13332	1.97586	153.024	-6.3167	2.73e-13	2.57e-10	--	--	--	PF00161	Ribosome inactivating protein	GO:0017148	negative regulation of translation	GO:0030598	rRNA N-glycosylase activity	--	--	--	--
Cluster-40906.77865	0	128.833	-9.5335	2.87e-13	2.7e-10	--	--	--	--	--	--	--	--	--	--	--	--	--
Cluster-40906.135136	113.007	0	9.2578	3.05e-13	2.85e-10	K00815	TAT	tyrosine aminotransferase	PF00155//PF01212	Aminotransferase class I and II//Beta-eliminating lyase	GO:0006520//GO:0009058	cellular amino acid metabolic process//biosynthetic process	GO:0030170//GO:0016829	pyridoxal phosphate binding//lyase activity	--	--	KOG0259	Tyrosine aminotransferase
Cluster-40906.124512	120.547	0	9.3515	3.11e-13	2.88e-10	K00549	metE	5-methyltetrahydropteroyltriglutamate--homocysteine methyltransferase	PF01717	Cobalamin-independent synthase, Catalytic domain	GO:0009086	methionine biosynthetic process	GO:0008270//GO:0003871	zinc ion binding//5-methyltetrahydropteroyltriglutamate-homocysteine S-methyltransferase activity	--	--	KOG2263	Methionine synthase II (cobalamin-independent)
Cluster-40906.39564	5764.44	0	28.477	3.12e-13	2.88e-10	--	--	--	PF05923//PF13855//PF00832//PF00931	APC cysteine-rich region//Leucine rich repeat//Ribosomal L39 protein//NB-ARC domain	GO:0016055//GO:0042254//GO:0006412	Wnt signaling pathway//ribosome biogenesis//translation	GO:0043531//GO:0005515//GO:0003735	ADP binding//protein binding//structural constituent of ribosome	GO:0005840//GO:0005622	ribosome//intracellular	--	--
Cluster-40906.4802	0	136.197	-9.6136	3.12e-13	2.88e-10	K08916	LHCB5	light-harvesting complex II chlorophyll a/b binding protein 5	PF04771	Chicken anaemia virus VP-3 protein	GO:0019051	induction by virus of host apoptotic process	--	--	GO:0042025	host cell nucleus	--	--
Cluster-40906.25728	0.313001	223.204	-9.3646	3.38e-13	3.11e-10	--	--	--	PF00560//PF13855	Leucine Rich Repeat//Leucine rich repeat	--	--	GO:0005515	protein binding	--	--	--	--
Cluster-40906.67848	0	189.681	-10.091	3.41e-13	3.12e-10	--	--	--	--	--	--	--	--	--	--	--	--	--
Cluster-40906.175694	110.002	0	9.2193	3.67e-13	3.35e-10	K15032	MTERFD	mTERF domain-containing protein, mitochondrial	PF02536	mTERF	GO:0006355	regulation of transcription, DNA-templated	GO:0003690	double-stranded DNA binding	GO:0005739	mitochondrion	--	--
Cluster-40906.138253	0	128.611	-9.5311	4.35e-13	3.94e-10	--	--	--	--	--	--	--	--	--	--	--	--	--
Cluster-40906.181635	4552.31	0	28.303	4.34e-13	3.94e-10	--	--	--	PF00917	MATH domain	--	--	GO:0005515	protein binding	--	--	--	--
Cluster-40906.147890	0	113.976	-9.3566	4.53e-13	4.08e-10	--	--	--	PF16331	TolA binding protein trimerisation	GO:0070206	protein trimerization	--	--	--	--	--	--
Cluster-40906.132973	0	151.984	-9.7727	5.01e-13	4.51e-10	--	--	--	PF02170	PAZ domain	--	--	GO:0005515	protein binding	--	--	--	--
Cluster-40906.147532	0	146.004	-9.7148	5.26e-13	4.71e-10	K11666	INO80B, ZNHIT4, PAPA1	INO80 complex subunit B	PF01956//PF04795	Integral membrane protein DUF106//PAPA-1-like conserved region	--	--	--	--	GO:0016020//GO:0031011	membrane//Ino80 complex	--	--
Cluster-40906.114298	0	125.849	-9.4995	5.38e-13	4.79e-10	K02988	RP-S5, MRPS5, rpsE	small subunit ribosomal protein S5	PF02790//PF00333//PF00046//PF03719	Cytochrome C oxidase subunit II, transmembrane domain//Ribosomal protein S5, N-terminal domain//Homeobox domain//Ribosomal protein S5, C-terminal domain	GO:0006412//GO:0022900//GO:0042254	translation//electron transport chain//ribosome biogenesis	GO:0003735//GO:0003723//GO:0003677	structural constituent of ribosome//RNA binding//DNA binding	GO:0005840//GO:0016021	ribosome//integral component of membrane	KOG2646	Ribosomal protein S5
Cluster-40906.112295	232.409	0	10.298	5.84e-13	5.19e-10	K17892	FTRC	ferredoxin-thioredoxin reductase catalytic chain	PF02943	Ferredoxin thioredoxin reductase catalytic beta chain	GO:0055114	oxidation-reduction process	GO:0016730	oxidoreductase activity, acting on iron-sulfur proteins as donors	--	--	--	--
Cluster-40906.128472	0	114.004	-9.3578	6.63e-13	5.87e-10	K14190	VTC2_5	GDP-L-galactose phosphorylase	--	--	--	--	--	--	--	--	--	--
Cluster-40906.19755	0	159.569	-9.8428	6.71e-13	5.91e-10	--	--	--	--	--	--	--	--	--	--	--	--	--
Cluster-40906.131424	0.648693	159.586	-7.9831	6.9e-13	6.06e-10	--	--	--	PF03068//PF02981	Protein-arginine deiminase (PAD)//Restriction endonuclease FokI, recognition domain	GO:0006807//GO:0009307//GO:0006308	nitrogen compound metabolic process//DNA restriction-modification system//DNA catabolic process	GO:0005509//GO:0009036//GO:0004668//GO:0003677	calcium ion binding//Type II site-specific deoxyribonuclease activity//protein-arginine deiminase activity//DNA binding	GO:0009359//GO:0005737	Type II site-specific deoxyribonuclease complex//cytoplasm	--	--
Cluster-40906.81268	0	102.846	-9.2084	8.04e-13	7.03e-10	K15174	PAF1	RNA polymerase II-associated factor 1	PF03985//PF01956//PF02535//PF00287//PF10717	Paf1//Integral membrane protein DUF106//ZIP Zinc transporter//Sodium / potassium ATPase beta chain//Occlusion-derived virus envelope protein ODV-E18	GO:0006813//GO:0016570//GO:0006368//GO:0055085//GO:0006814//GO:0030001	potassium ion transport//histone modification//transcription elongation from RNA polymerase II promoter//transmembrane transport//sodium ion transport//metal ion transport	GO:0046873	metal ion transmembrane transporter activity	GO:0016593//GO:0005890//GO:0016020//GO:0019031	Cdc73/Paf1 complex//sodium:potassium-exchanging ATPase complex//membrane//viral envelope	KOG2478	Putative RNA polymerase II regulator
Cluster-40906.28993	0	110.384	-9.3109	8.74e-13	7.62e-10	K00602	purH	phosphoribosylaminoimidazolecarboxamide formyltransferase / IMP cyclohydrolase	PF01808	AICARFT/IMPCHase bienzyme	GO:0006144//GO:0006807//GO:0006164	purine nucleobase metabolic process//nitrogen compound metabolic process//purine nucleotide biosynthetic process	GO:0003937//GO:0004643	IMP cyclohydrolase activity//phosphoribosylaminoimidazolecarboxamide formyltransferase activity	GO:0042720	mitochondrial inner membrane peptidase complex	KOG2555	AICAR transformylase/IMP cyclohydrolase/methylglyoxal synthase
Cluster-40906.165079	3.42599	93.0528	-4.7537	8.78e-13	7.63e-10	--	--	--	PF01436//PF07174	NHL repeat//Fibronectin-attachment protein (FAP)	--	--	GO:0050840//GO:0005515	extracellular matrix binding//protein binding	GO:0005576	extracellular region	--	--
Cluster-40906.196304	0	126.302	-9.5051	8.91e-13	7.71e-10	--	--	--	PF01176	Translation initiation factor 1A / IF-1	GO:0006413//GO:0006446	translational initiation//regulation of translational initiation	GO:0003743//GO:0003723	translation initiation factor activity//RNA binding	GO:0005840	ribosome	--	--
Cluster-40906.56566	0	98.4714	-9.1459	9.1e-13	7.84e-10	--	--	--	PF00168	C2 domain	--	--	GO:0005515	protein binding	--	--	--	--
Cluster-40906.117884	102.731	0	9.12	9.34e-13	8.02e-10	K03319	TC.DASS	divalent anion:Na+ symporter, DASS family	PF00939//PF03002	Sodium:sulfate symporter transmembrane region//Somatostatin/Cortistatin family	GO:0006814//GO:0006810//GO:0007165//GO:0055085	sodium ion transport//transport//signal transduction//transmembrane transport	GO:0005179//GO:0005215	hormone activity//transporter activity	GO:0005576//GO:0016020	extracellular region//membrane	--	--
Cluster-40906.206948	0	131.268	-9.5605	9.72e-13	8.32e-10	--	--	--	--	--	--	--	--	--	--	--	--	--
Cluster-40906.110101	459.293	84.3168	2.4454	1.06e-12	9.03e-10	--	--	--	PF03493//PF00895	Calcium-activated BK potassium channel alpha subunit//ATP synthase protein 8	GO:0015992//GO:0015986//GO:0006813	proton transport//ATP synthesis coupled proton transport//potassium ion transport	GO:0015269//GO:0015078	calcium-activated potassium channel activity//hydrogen ion transmembrane transporter activity	GO:0016020//GO:0000276	membrane//mitochondrial proton-transporting ATP synthase complex, coupling factor F(o)	--	--
Cluster-40906.88084	0	147.603	-9.7297	1.06e-12	9.03e-10	K01358	clpP, CLPP	ATP-dependent Clp protease, protease subunit	--	--	--	--	--	--	--	--	KOG0840	ATP-dependent Clp protease, proteolytic subunit
Cluster-40906.48559	0	104.524	-9.2318	1.08e-12	9.17e-10	--	--	--	--	--	--	--	--	--	--	--	--	--
Cluster-40906.57010	0	104.66	-9.2344	1.11e-12	9.35e-10	K03660	OGG1	N-glycosylase/DNA lyase	PF07934//PF00146//PF00633//PF00730	8-oxoguanine DNA glycosylase, N-terminal domain//NADH dehydrogenase//Helix-hairpin-helix motif//HhH-GPD superfamily base excision DNA repair protein	GO:0006284//GO:0006289//GO:0006308//GO:0006285//GO:0006281//GO:0055114	base-excision repair//nucleotide-excision repair//DNA catabolic process//base-excision repair, AP site formation//DNA repair//oxidation-reduction process	GO:0003677//GO:0008534//GO:0003684	DNA binding//oxidized purine nucleobase lesion DNA N-glycosylase activity//damaged DNA binding	GO:0016020	membrane	KOG2875	8-oxoguanine DNA glycosylase
Cluster-40906.179896	105.609	0	9.1605	1.12e-12	9.39e-10	--	--	--	--	--	--	--	--	--	--	--	--	--
Cluster-40906.122178	112.762	0	9.2542	1.12e-12	9.41e-10	--	--	--	PF05680	ATP synthase E chain	GO:0015986//GO:0015992	ATP synthesis coupled proton transport//proton transport	GO:0015078	hydrogen ion transmembrane transporter activity	GO:0000276	mitochondrial proton-transporting ATP synthase complex, coupling factor F(o)	--	--
Cluster-40906.48552	1.2591	122.159	-6.6005	1.14e-12	9.5e-10	K04730	IRAK1	interleukin-1 receptor-associated kinase 1	--	--	--	--	--	--	--	--	--	--
Cluster-40906.130061	0	114.994	-9.3694	1.2e-12	9.96e-10	K04515	CAMK2	calcium/calmodulin-dependent protein kinase (CaM kinase) II	PF00069//PF07714//PF06293	Protein kinase domain//Protein tyrosine kinase//Lipopolysaccharide kinase (Kdo/WaaP) family	GO:0006468	protein phosphorylation	GO:0005524//GO:0016773//GO:0004672	ATP binding//phosphotransferase activity, alcohol group as acceptor//protein kinase activity	GO:0016020	membrane	--	--
Cluster-40906.76918	0	97.0906	-9.1261	1.25e-12	1.04e-09	--	--	--	--	--	--	--	--	--	--	--	--	--
Cluster-40906.110521	3134.07	10197.8	-1.7022	1.37e-12	1.13e-09	--	--	--	PF01439//PF02068	Metallothionein//Plant PEC family metallothionein	--	--	GO:0046872//GO:0008270	metal ion binding//zinc ion binding	--	--	--	--
Cluster-40906.27855	1.25201	180.983	-7.1701	1.39e-12	1.15e-09	--	--	--	--	--	--	--	--	--	--	--	--	--
Cluster-40906.72645	0	92.0002	-9.0479	1.44e-12	1.18e-09	K01883	CARS, cysS	cysteinyl-tRNA synthetase	PF09334	tRNA synthetases class I (M)	GO:0006418	tRNA aminoacylation for protein translation	GO:0000166//GO:0004812//GO:0005524	nucleotide binding//aminoacyl-tRNA ligase activity//ATP binding	--	--	KOG2007	Cysteinyl-tRNA synthetase
Cluster-40906.195253	2.69221	648.074	-7.8875	1.51e-12	1.23e-09	--	--	--	--	--	--	--	--	--	--	--	KOG0710	Molecular chaperone (small heat-shock protein Hsp26/Hsp42)
Cluster-40906.102222	0.892203	147.324	-7.3026	1.54e-12	1.25e-09	--	--	--	--	--	--	--	--	--	--	--	--	--
Cluster-40906.140056	139.172	0	9.5589	1.55e-12	1.26e-09	K01462	PDF, def	peptide deformylase	--	--	--	--	--	--	--	--	KOG3137	Peptide deformylase
Cluster-40906.116396	161.688	0	9.7741	1.59e-12	1.28e-09	K09874	NIP	aquaporin NIP	PF00230	Major intrinsic protein	GO:0006810	transport	GO:0005215	transporter activity	GO:0016020	membrane	--	--
Cluster-40906.76008	0.313001	158.415	-8.8703	1.6e-12	1.29e-09	--	--	--	PF00643//PF01412	B-box zinc finger//Putative GTPase activating protein for Arf	--	--	GO:0008270//GO:0005096	zinc ion binding//GTPase activator activity	GO:0005622	intracellular	--	--
Cluster-40906.55558	131.552	0	9.4764	1.64e-12	1.32e-09	K10144	RCHY1, PIRH2	RING finger and CHY zinc finger domain-containing protein 1	PF14634//PF13639	zinc-RING finger domain//Ring finger domain	--	--	GO:0008270//GO:0005515	zinc ion binding//protein binding	--	--	KOG1940	Zn-finger protein
Cluster-40906.162983	0	132.531	-9.574	1.7e-12	1.35e-09	--	--	--	PF01582//PF13676//PF13855//PF00931	TIR domain//TIR domain//Leucine rich repeat//NB-ARC domain	GO:0007165	signal transduction	GO:0005515//GO:0043531	protein binding//ADP binding	--	--	--	--
Cluster-40906.34439	16.2438	165.121	-3.3513	1.7e-12	1.35e-09	--	--	--	--	--	--	--	--	--	--	--	--	--
Cluster-40906.134094	0	139.48	-9.6478	1.82e-12	1.45e-09	K00799	GST, gst	glutathione S-transferase	PF05404//PF02798//PF13417//PF13409	Translocon-associated protein, delta subunit precursor (TRAP-delta)//Glutathione S-transferase, N-terminal domain//Glutathione S-transferase, N-terminal domain//Glutathione S-transferase, N-terminal domain	--	--	GO:0005515	protein binding	GO:0016021//GO:0005783	integral component of membrane//endoplasmic reticulum	--	--
Cluster-40906.117047	0	98.216	-9.1423	1.9e-12	1.5e-09	--	--	--	PF04277//PF02935	Oxaloacetate decarboxylase, gamma chain//Cytochrome c oxidase subunit VIIc	GO:0071436//GO:0006814//GO:0015992//GO:0006123//GO:0006090//GO:0006560//GO:0006525	sodium ion export//sodium ion transport//proton transport//mitochondrial electron transport, cytochrome c to oxygen//pyruvate metabolic process//proline metabolic process//arginine metabolic process	GO:0004129//GO:0008948//GO:0015081	cytochrome-c oxidase activity//oxaloacetate decarboxylase activity//sodium ion transmembrane transporter activity	GO:0016020//GO:0045277	membrane//respiratory chain complex IV	--	--
Cluster-40906.127322	89.4237	360.128	-2.0091	1.9e-12	1.5e-09	K00383	GSR, gor	glutathione reductase (NADPH)	PF02826//PF02852//PF01134//PF00070//PF07992	D-isomer specific 2-hydroxyacid dehydrogenase, NAD binding domain//Pyridine nucleotide-disulphide oxidoreductase, dimerisation domain//Glucose inhibited division protein A//Pyridine nucleotide-disulphide oxidoreductase//Pyridine nucleotide-disulphide oxidoreductase	GO:0008033//GO:0045454//GO:0055114	tRNA processing//cell redox homeostasis//oxidation-reduction process	GO:0016491//GO:0050660//GO:0051287	oxidoreductase activity//flavin adenine dinucleotide binding//NAD binding	--	--	KOG0405	Pyridine nucleotide-disulphide oxidoreductase
Cluster-40906.102635	0.335691	161.819	-8.9013	2.08e-12	1.64e-09	--	--	--	PF04995//PF00999//PF12906	Heme exporter protein D (CcmD)//Sodium/hydrogen exchanger family//RING-variant domain	GO:0055085//GO:0006885//GO:0006812//GO:0017004//GO:0015886	transmembrane transport//regulation of pH//cation transport//cytochrome complex assembly//heme transport	GO:0008270//GO:0015299	zinc ion binding//solute:proton antiporter activity	GO:0016021	integral component of membrane	KOG1609	Protein involved in mRNA turnover and stability
Cluster-40906.102978	0	107.494	-9.2719	2.1e-12	1.65e-09	K07937	ARF1	ADP-ribosylation factor 1	PF00025	ADP-ribosylation factor family	--	--	GO:0005525	GTP binding	--	--	KOG0070	GTP-binding ADP-ribosylation factor Arf1
Cluster-40906.81925	0	160.935	-9.8552	2.17e-12	1.7e-09	--	--	--	PF03381	LEM3 (ligand-effect modulator 3) family / CDC50 family	--	--	--	--	GO:0016020	membrane	KOG2952	Cell cycle control protein
Cluster-40906.126481	0	131.523	-9.5635	2.26e-12	1.76e-09	--	--	--	--	--	--	--	--	--	--	--	--	--
Cluster-40906.154286	0.939004	131.666	-7.1249	2.32e-12	1.8e-09	--	--	--	--	--	--	--	--	--	--	--	--	--
Cluster-40906.298	0	139.99	-9.6533	2.4e-12	1.86e-09	--	--	--	PF01350//PF00695	Flavivirus non-structural protein NS4A//Major surface antigen from hepadnavirus	GO:0016070//GO:0016032	RNA metabolic process//viral process	--	--	GO:0019012	virion	--	--
Cluster-40906.214149	113.937	0	9.2691	2.42e-12	1.87e-09	--	--	--	PF00010	Helix-loop-helix DNA-binding domain	--	--	GO:0046983	protein dimerization activity	--	--	--	--
Cluster-40906.194210	120.672	0	9.3528	2.45e-12	1.89e-09	--	--	--	PF02362//PF07694	B3 DNA binding domain//5TMR of 5TMR-LYT	GO:0000160//GO:0071555//GO:0016310	phosphorelay signal transduction system//cell wall organization//phosphorylation	GO:0000155//GO:0003677//GO:0004673	phosphorelay sensor kinase activity//DNA binding//protein histidine kinase activity	GO:0016021//GO:0009365	integral component of membrane//protein histidine kinase complex	--	--
Cluster-40906.122402	1.34277	111.727	-6.4494	2.5e-12	1.91e-09	--	--	--	PF02536	mTERF	GO:0006355	regulation of transcription, DNA-templated	GO:0003690	double-stranded DNA binding	GO:0005739	mitochondrion	--	--
Cluster-40906.99446	99.2859	0	9.071	2.76e-12	2.1e-09	--	--	--	PF08990	Erythronolide synthase docking	--	--	GO:0016740//GO:0048037	transferase activity//cofactor binding	--	--	KOG1471	Phosphatidylinositol transfer protein SEC14 and related proteins
Cluster-40906.136355	97.6687	0	9.048	2.9e-12	2.21e-09	--	--	--	--	--	--	--	--	--	--	--	--	--
Cluster-40906.185267	168.074	0	9.8311	3.03e-12	2.3e-09	K09338	HD-ZIP	homeobox-leucine zipper protein	PF16740//PF02183	Spindle and kinetochore-associated protein 2//Homeobox associated leucine zipper	GO:0051301//GO:0006355//GO:0031110//GO:0000090//GO:0007059//GO:0007067	cell division//regulation of transcription, DNA-templated//regulation of microtubule polymerization or depolymerization//mitotic anaphase//chromosome segregation//mitotic nuclear division	GO:0043565//GO:0003700//GO:0008017	sequence-specific DNA binding//transcription factor activity, sequence-specific DNA binding//microtubule binding	GO:0045298//GO:0005667//GO:0005876//GO:0000940	tubulin complex//transcription factor complex//spindle microtubule//condensed chromosome outer kinetochore	--	--
Cluster-40906.126279	0	112.324	-9.3357	3.06e-12	2.32e-09	--	--	--	--	--	--	--	--	--	--	--	--	--
Cluster-40906.102634	0.335691	141.479	-8.7068	3.27e-12	2.46e-09	--	--	--	PF12906//PF04995	RING-variant domain//Heme exporter protein D (CcmD)	GO:0015886//GO:0017004	heme transport//cytochrome complex assembly	GO:0008270	zinc ion binding	GO:0016021	integral component of membrane	KOG1609	Protein involved in mRNA turnover and stability
Cluster-40906.19572	3.05201	364.024	-6.8821	3.3e-12	2.48e-09	--	--	--	--	--	--	--	--	--	--	--	KOG0710	Molecular chaperone (small heat-shock protein Hsp26/Hsp42)
Cluster-40906.12558	0	89.2423	-9.0038	3.48e-12	2.61e-09	K08991	MUS81	crossover junction endonuclease MUS81	PF02732//PF03588//PF08587	ERCC4 domain//Leucyl/phenylalanyl-tRNA protein transferase//Ubiquitin associated domain (UBA)	GO:0009069//GO:0016310//GO:0030163	serine family amino acid metabolic process//phosphorylation//protein catabolic process	GO:0008914//GO:0003677//GO:0004518//GO:0004674	leucyltransferase activity//DNA binding//nuclease activity//protein serine/threonine kinase activity	--	--	KOG2379	Endonuclease MUS81
Cluster-40906.60138	0	130.606	-9.554	3.56e-12	2.66e-09	K02898	RP-L26e, RPL26	large subunit ribosomal protein L26e	PF16906//PF02805	Ribosomal proteins L26 eukaryotic, L24P archaeal//Metal binding domain of Ada	GO:0006412//GO:0042254//GO:0006355//GO:0006281	translation//ribosome biogenesis//regulation of transcription, DNA-templated//DNA repair	GO:0008168//GO:0008270//GO:0003735//GO:0003677	methyltransferase activity//zinc ion binding//structural constituent of ribosome//DNA binding	GO:0005840//GO:0015934	ribosome//large ribosomal subunit	KOG3401	60S ribosomal protein L26
Cluster-40906.95080	0	98.6276	-9.1477	3.61e-12	2.68e-09	--	--	--	PF00684//PF08273	DnaJ central domain//Zinc-binding domain of primase-helicase	GO:0006351//GO:0006269	transcription, DNA-templated//DNA replication, synthesis of RNA primer	GO:0051082//GO:0008270//GO:0003896//GO:0031072//GO:0004386	unfolded protein binding//zinc ion binding//DNA primase activity//heat shock protein binding//helicase activity	GO:0005657//GO:0005730	replication fork//nucleolus	--	--
Cluster-40906.99761	1.32008	93.5936	-6.2019	3.71e-12	2.75e-09	--	--	--	--	--	--	--	--	--	--	--	--	--
Cluster-40906.67642	0	140.082	-9.6544	3.73e-12	2.76e-09	K17499	PPM1G, PP2CG	protein phosphatase 1G	PF00481	Protein phosphatase 2C	--	--	GO:0003824	catalytic activity	--	--	KOG0698	Serine/threonine protein phosphatase
Cluster-40906.169991	0	94.7739	-9.0914	3.83e-12	2.81e-09	--	--	--	PF07516	SecA Wing and Scaffold domain	GO:0017038	protein import	--	--	GO:0016020	membrane	--	--
Cluster-40906.7891	0.313001	149.125	-8.7834	3.82e-12	2.81e-09	--	--	--	PF00646//PF00765//PF12937	F-box domain//Autoinducer synthase//F-box-like	--	--	GO:0005515//GO:0016740	protein binding//transferase activity	--	--	--	--
Cluster-19308.1	0	113.792	-9.3552	3.93e-12	2.88e-09	--	--	--	PF00005//PF00931//PF06391//PF00004	ABC transporter//NB-ARC domain//CDK-activating kinase assembly factor MAT1//ATPase family associated with various cellular activities (AAA)	GO:0007049	cell cycle	GO:0043531//GO:0016887//GO:0005524	ADP binding//ATPase activity//ATP binding	GO:0005634	nucleus	--	--
Cluster-40906.77581	95.8454	0	9.0203	4.1e-12	2.99e-09	--	--	--	PF07646//PF00646//PF01344//PF12937	Kelch motif//F-box domain//Kelch motif//F-box-like	--	--	GO:0005515	protein binding	--	--	--	--
Cluster-40906.164184	0	91.9204	-9.0467	4.18e-12	3.04e-09	--	--	--	PF13855//PF00931//PF01582//PF13676	Leucine rich repeat//NB-ARC domain//TIR domain//TIR domain	GO:0007165	signal transduction	GO:0043531//GO:0005515	ADP binding//protein binding	--	--	--	--
Cluster-40906.125272	16.5498	166.313	-3.3336	4.29e-12	3.12e-09	K10047	VTC4	inositol-phosphate phosphatase / L-galactose 1-phosphate phosphatase	PF00459	Inositol monophosphatase family	GO:0046854	phosphatidylinositol phosphorylation	--	--	--	--	KOG2951	Inositol monophosphatase
Cluster-40906.5978	0	92.4922	-9.0557	4.34e-12	3.14e-09	--	--	--	--	--	--	--	--	--	--	--	--	--
Cluster-40906.181449	0.626003	129.163	-7.6817	4.44e-12	3.2e-09	K09419	HSFF	heat shock transcription factor, other eukaryote	PF00836	Stathmin family	GO:0031110	regulation of microtubule polymerization or depolymerization	--	--	--	--	--	--
Cluster-40906.137849	213.844	28.0331	2.9311	5.09e-12	3.66e-09	--	--	--	PF05175//PF08241//PF01555//PF04758//PF05958//PF01209//PF03602//PF04934//PF09445	Methyltransferase small domain//Methyltransferase domain//DNA methylase//Ribosomal protein S30//tRNA (Uracil-5-)-methyltransferase//ubiE/COQ5 methyltransferase family//Conserved hypothetical protein 95//MED6 mediator sub complex component//RNA cap guanine-N2 methyltransferase	GO:0006357//GO:0006396//GO:0001510//GO:0006412//GO:0008152//GO:0042254//GO:0006306//GO:0031167//GO:0009451//GO:0009452	regulation of transcription from RNA polymerase II promoter//RNA processing//RNA methylation//translation//metabolic process//ribosome biogenesis//DNA methylation//rRNA methylation//RNA modification//7-methylguanosine RNA capping	GO:0001104//GO:0008173//GO:0003735//GO:0008168//GO:0008170//GO:0003677	RNA polymerase II transcription cofactor activity//RNA methyltransferase activity//structural constituent of ribosome//methyltransferase activity//N-methyltransferase activity//DNA binding	GO:0016592//GO:0005840//GO:0005622	mediator complex//ribosome//intracellular	KOG2187	tRNA uracil-5-methyltransferase and related tRNA-modifying enzymes
Cluster-40906.123033	51.9369	254.897	-2.2936	5.17e-12	3.71e-09	--	--	--	PF00149	Calcineurin-like phosphoesterase	--	--	GO:0016787	hydrolase activity	--	--	KOG2679	Purple (tartrate-resistant) acid phosphatase
Cluster-40906.25446	0	96.9024	-9.1227	5.28e-12	3.77e-09	--	--	--	PF01477	PLAT/LH2 domain	--	--	GO:0005515	protein binding	--	--	--	--
Cluster-40906.85033	0	83.1789	-8.9023	5.31e-12	3.78e-09	K14431	TGA	transcription factor TGA	PF14144//PF09290	Seed dormancy control//Prokaryotic acetaldehyde dehydrogenase, dimerisation	GO:0006351//GO:0019439//GO:0006090//GO:0055114	transcription, DNA-templated//aromatic compound catabolic process//pyruvate metabolic process//oxidation-reduction process	GO:0043565//GO:0008774	sequence-specific DNA binding//acetaldehyde dehydrogenase (acetylating) activity	--	--	--	--
Cluster-40906.132820	85.1782	0	8.8498	5.67e-12	4.02e-09	--	--	--	--	--	--	--	--	--	--	--	--	--
Cluster-40906.116017	0	107.076	-9.2673	5.83e-12	4.1e-09	K15637	PGAM5	serine/threonine-protein phosphatase PGAM5	--	--	--	--	--	--	--	--	--	--
Cluster-40906.71117	1.5877	125.086	-6.3084	5.82e-12	4.1e-09	--	--	--	--	--	--	--	--	--	--	--	--	--
Cluster-49621.0	0	82.5873	-8.8926	5.81e-12	4.1e-09	--	--	--	PF13855//PF00931	Leucine rich repeat//NB-ARC domain	--	--	GO:0005515//GO:0043531	protein binding//ADP binding	--	--	--	--
Cluster-40906.105186	151.519	0	9.6815	6.11e-12	4.27e-09	--	--	--	--	--	--	--	--	--	--	--	--	--
Cluster-40906.162880	0	81.4308	-8.8717	6.09e-12	4.27e-09	--	--	--	PF02362	B3 DNA binding domain	--	--	GO:0003677	DNA binding	--	--	--	--
Cluster-40906.205239	1.34277	124.333	-6.5997	6.35e-12	4.42e-09	--	--	--	PF04893//PF05307//PF00487//PF01618	Yip1 domain//Bundlin//Fatty acid desaturase//MotA/TolQ/ExbB proton channel family	GO:0015031//GO:0006810//GO:0006629	protein transport//transport//lipid metabolic process	GO:0008565	protein transporter activity	GO:0009289//GO:0016020	pilus//membrane	--	--
Cluster-40906.46570	0	93.0215	-9.0636	6.33e-12	4.42e-09	K09522	DNAJC2	DnaJ homolog subfamily C member 2	PF03547	Membrane transport protein	GO:0055085	transmembrane transport	--	--	GO:0016021	integral component of membrane	KOG0724	Zuotin and related molecular chaperones (DnaJ superfamily), contains DNA-binding domains
Cluster-40906.144757	0	91.8825	-9.0462	6.46e-12	4.48e-09	--	--	--	--	--	--	--	--	--	--	--	--	--
Cluster-40906.101380	136.305	0	9.5276	6.73e-12	4.65e-09	--	--	--	--	--	--	--	--	--	--	--	--	--
Cluster-40906.210859	0	114.924	-9.369	7.08e-12	4.88e-09	--	--	--	PF00097//PF01618//PF14862//PF13903	Zinc finger, C3HC4 type (RING finger)//MotA/TolQ/ExbB proton channel family//Big defensin//PMP-22/EMP/MP20/Claudin tight junction	GO:0050830//GO:0050829//GO:0015031//GO:0006810	defense response to Gram-positive bacterium//defense response to Gram-negative bacterium//protein transport//transport	GO:0008565//GO:0046872	protein transporter activity//metal ion binding	GO:0016020//GO:0016021	membrane//integral component of membrane	--	--
Cluster-40906.43556	0	82.1985	-8.8858	7.86e-12	5.4e-09	--	--	--	--	--	--	--	--	--	--	--	--	--
Cluster-40906.5685	0	96.1963	-9.1122	7.95e-12	5.45e-09	--	--	--	--	--	--	--	--	--	--	--	--	--
Cluster-40906.117006	113.566	0	9.2647	8.16e-12	5.56e-09	K16296	SCPL-I	serine carboxypeptidase-like clade I	PF00450//PF08063	Serine carboxypeptidase//PADR1 (NUC008) domain	GO:0006508	proteolysis	GO:0004185//GO:0003950	serine-type carboxypeptidase activity//NAD+ ADP-ribosyltransferase activity	GO:0005634	nucleus	--	--
Cluster-40906.55573	0.313001	145.666	-8.7493	8.16e-12	5.56e-09	--	--	--	PF00891	O-methyltransferase	--	--	GO:0008171	O-methyltransferase activity	--	--	--	--
Cluster-40906.149354	0	94.3018	-9.0832	8.23e-12	5.59e-09	--	--	--	PF13762//PF13181	Mitochondrial splicing apparatus component//Tetratricopeptide repeat	GO:0000372	Group I intron splicing	GO:0005515	protein binding	GO:0030529	intracellular ribonucleoprotein complex	--	--
Cluster-40906.186727	87.6701	0	8.892	8.72e-12	5.9e-09	--	--	--	PF13683//PF00665//PF02315	Integrase core domain//Integrase core domain//Methanol dehydrogenase beta subunit	GO:0055114//GO:0015074//GO:0015946	oxidation-reduction process//DNA integration//methanol oxidation	GO:0004022	alcohol dehydrogenase (NAD) activity	--	--	--	--
Cluster-40906.138654	0	79.492	-8.8369	9.83e-12	6.64e-09	K05391	CNGF	cyclic nucleotide gated channel, other eukaryote	PF00520	Ion transport protein	GO:0055085//GO:0006811	transmembrane transport//ion transport	GO:0005216	ion channel activity	GO:0016020	membrane	--	--
Cluster-40906.147833	0.671383	124.91	-7.624	1e-11	6.76e-09	--	--	--	--	--	--	--	--	--	--	--	--	--
Cluster-40906.199604	0	101.447	-9.1886	1.05e-11	7.02e-09	--	--	--	--	--	--	--	--	--	--	--	--	--
Cluster-40906.114250	49.4769	324.687	-2.7131	1.07e-11	7.14e-09	K08914	LHCB3	light-harvesting complex II chlorophyll a/b binding protein 3	PF02950	Conotoxin	GO:0009405//GO:0006810	pathogenesis//transport	GO:0008200	ion channel inhibitor activity	GO:0005576	extracellular region	--	--
Cluster-40906.170624	0	88.5915	-8.994	1.08e-11	7.23e-09	--	--	--	--	--	--	--	--	--	--	--	--	--
Cluster-40906.48574	0	97.3834	-9.13	1.09e-11	7.28e-09	K03453	TC.BASS	bile acid:Na+ symporter, BASS family	--	--	--	--	--	--	--	--	--	--
Cluster-40906.117883	0	82.6649	-8.8935	1.1e-11	7.29e-09	K03319	TC.DASS	divalent anion:Na+ symporter, DASS family	PF00939//PF03002	Sodium:sulfate symporter transmembrane region//Somatostatin/Cortistatin family	GO:0007165//GO:0055085//GO:0006810//GO:0006814	signal transduction//transmembrane transport//transport//sodium ion transport	GO:0005215//GO:0005179	transporter activity//hormone activity	GO:0016020//GO:0005576	membrane//extracellular region	--	--
Cluster-40906.62892	609.168	89.3437	2.7705	1.11e-11	7.32e-09	--	--	--	--	--	--	--	--	--	--	--	--	--
Cluster-40906.54123	123.492	0	9.3865	1.12e-11	7.37e-09	K05387	GRIP	glutamate receptor, ionotropic, plant	PF10613//PF00060	Ligated ion channel L-glutamate- and glycine-binding site//Ligand-gated ion channel	GO:0006811//GO:0007165//GO:0007268	ion transport//signal transduction//synaptic transmission	GO:0004970//GO:0005234	ionotropic glutamate receptor activity//extracellular-glutamate-gated ion channel activity	GO:0016020	membrane	--	--
Cluster-40906.28066	0	94.1215	-9.0808	1.18e-11	7.76e-09	K03029	PSMD4, RPN10	26S proteasome regulatory subunit N10	--	--	--	--	--	--	--	--	KOG2884	26S proteasome regulatory complex, subunit RPN10/PSMD4
Cluster-40906.65205	0	79.2543	-8.8325	1.18e-11	7.76e-09	--	--	--	PF10192//PF06814	Rhodopsin-like GPCR transmembrane domain//Lung seven transmembrane receptor	GO:0007186//GO:0019236	G-protein coupled receptor signaling pathway//response to pheromone	--	--	GO:0016021	integral component of membrane	KOG2569	G protein-coupled seven transmembrane receptor
Cluster-40906.67075	1.00707	104.79	-6.7775	1.2e-11	7.89e-09	--	--	--	PF04083//PF05191//PF00975//PF07819//PF06821	Partial alpha/beta-hydrolase lipase region//Adenylate kinase, active site lid//Thioesterase domain//PGAP1-like protein//Serine hydrolase	GO:0009058//GO:0006886//GO:0006629//GO:0006144//GO:0006505//GO:0046034	biosynthetic process//intracellular protein transport//lipid metabolic process//purine nucleobase metabolic process//GPI anchor metabolic process//ATP metabolic process	GO:0004017//GO:0016788//GO:0016787	adenylate kinase activity//hydrolase activity, acting on ester bonds//hydrolase activity	--	--	--	--
Cluster-40906.100158	0	124.566	-9.485	1.22e-11	7.93e-09	K01835	pgm	phosphoglucomutase	PF02880//PF00408	Phosphoglucomutase/phosphomannomutase, alpha/beta/alpha domain III//Phosphoglucomutase/phosphomannomutase, C-terminal domain	GO:0005975//GO:0071704	carbohydrate metabolic process//organic substance metabolic process	GO:0016868	intramolecular transferase activity, phosphotransferases	--	--	KOG0625	Phosphoglucomutase
Cluster-40906.107922	0	131.136	-9.5599	1.34e-11	8.74e-09	--	--	--	--	--	--	--	--	--	--	--	--	--
Cluster-40906.157052	101.751	0	9.1058	1.35e-11	8.77e-09	--	--	--	--	--	--	--	--	--	--	--	--	--
Cluster-40906.118353	0	93.8064	-9.0754	1.4e-11	9.04e-09	--	--	--	--	--	--	--	--	--	--	--	--	--
Cluster-4532.0	0	79.7801	-8.8425	1.46e-11	9.43e-09	--	--	--	PF00569//PF03530	Zinc finger, ZZ type//Calcium-activated SK potassium channel	GO:0006813	potassium ion transport	GO:0016286//GO:0008270	small conductance calcium-activated potassium channel activity//zinc ion binding	GO:0016021	integral component of membrane	--	--
Cluster-40906.96500	0	88.6821	-8.9945	1.5e-11	9.64e-09	--	--	--	--	--	--	--	--	--	--	--	--	--
Cluster-40906.134024	0	92.0722	-9.0498	1.52e-11	9.73e-09	K14515	EBF1_2	EIN3-binding F-box protein	PF00560//PF13516//PF00646//PF12937	Leucine Rich Repeat//Leucine Rich repeat//F-box domain//F-box-like	--	--	GO:0005515	protein binding	--	--	--	--
Cluster-40906.152440	1.29739	86.6323	-6.0947	1.65e-11	1.06e-08	--	--	--	PF07174	Fibronectin-attachment protein (FAP)	--	--	GO:0050840	extracellular matrix binding	GO:0005576	extracellular region	--	--
Cluster-40906.76966	131.144	4.55687	4.8295	1.67e-11	1.06e-08	--	--	--	PF06305	Protein of unknown function (DUF1049)	--	--	--	--	GO:0005887	integral component of plasma membrane	--	--
Cluster-40906.145418	83.4388	0	8.8202	1.74e-11	1.11e-08	--	--	--	--	--	--	--	--	--	--	--	--	--
Cluster-40906.5775	0.313001	136.469	-8.6546	1.82e-11	1.16e-08	--	--	--	--	--	--	--	--	--	--	--	--	--
Cluster-40906.46351	0	82.3447	-8.8879	1.83e-11	1.16e-08	--	--	--	PF00168	C2 domain	--	--	GO:0005515	protein binding	--	--	KOG1327	Copine
Cluster-40906.93237	296.2	75.3349	1.9745	1.89e-11	1.19e-08	--	--	--	PF00642	Zinc finger C-x8-C-x5-C-x3-H type (and similar)	--	--	GO:0046872	metal ion binding	--	--	KOG1763	Uncharacterized conserved protein, contains CCCH-type Zn-finger
Cluster-40906.204506	20.8921	155.64	-2.8991	1.9e-11	1.2e-08	--	--	--	--	--	--	--	--	--	--	--	--	--
Cluster-40906.67452	0	79.9347	-8.8457	1.96e-11	1.23e-08	K07897	RAB7A	Ras-related protein Rab-7A	PF00071	Ras family	GO:0007264	small GTPase mediated signal transduction	GO:0005525	GTP binding	--	--	KOG0394	Ras-related GTPase
Cluster-40906.137597	0	74.0721	-8.735	1.97e-11	1.23e-08	--	--	--	--	--	--	--	--	--	--	--	--	--
Cluster-40906.128352	0	92.9859	-9.063	2.06e-11	1.29e-08	--	--	--	PF13855//PF00560	Leucine rich repeat//Leucine Rich Repeat	--	--	GO:0005515	protein binding	--	--	--	--
Cluster-40906.86555	217.756	1417.42	-2.7018	2.2e-11	1.37e-08	--	--	--	PF13499//PF13833//PF00036//PF13405//PF13202//PF10591	EF-hand domain pair//EF-hand domain pair//EF hand//EF-hand domain//EF hand//Secreted protein acidic and rich in cysteine Ca binding region	GO:0007165	signal transduction	GO:0005509	calcium ion binding	GO:0005578	proteinaceous extracellular matrix	--	--
Cluster-40906.209968	0	74.3831	-8.7415	2.23e-11	1.39e-08	K08991	MUS81	crossover junction endonuclease MUS81	PF02732//PF03588//PF08587	ERCC4 domain//Leucyl/phenylalanyl-tRNA protein transferase//Ubiquitin associated domain (UBA)	GO:0030163//GO:0016310//GO:0009069	protein catabolic process//phosphorylation//serine family amino acid metabolic process	GO:0004518//GO:0003677//GO:0004674//GO:0008914	nuclease activity//DNA binding//protein serine/threonine kinase activity//leucyltransferase activity	--	--	KOG2379	Endonuclease MUS81
Cluster-40906.181959	77.1707	0	8.7072	2.32e-11	1.44e-08	K18932	ZDHHC	palmitoyltransferase	PF00023//PF13606//PF02419	Ankyrin repeat//Ankyrin repeat//PsbL protein	GO:0015979	photosynthesis	GO:0005515	protein binding	GO:0009523//GO:0016020//GO:0009539	photosystem II//membrane//photosystem II reaction center	KOG0504	FOG: Ankyrin repeat
Cluster-34953.0	81.2018	0	8.7805	2.54e-11	1.57e-08	--	--	--	PF06005//PF00170//PF07123//PF06810//PF01025//PF04922//PF05529//PF12814//PF04977//PF06009//PF07851//PF04728//PF09730//PF01920//PF01363	Protein of unknown function (DUF904)//bZIP transcription factor//Photosystem II reaction centre W protein (PsbW)//Phage minor structural protein GP20//GrpE//DIE2/ALG10 family//B-cell receptor-associated protein 31-like//Meiotic cell cortex C-terminal pleckstrin homology//Septum formation initiator//Laminin Domain II//TMPIT-like protein//Lipoprotein leucine-zipper//Microtubule-associated protein B…	GO:0006457//GO:0006355//GO:0015979//GO:0006886//GO:0043093//GO:0006810//GO:0007049//GO:0007155//GO:0006488//GO:0000917//GO:0032065	protein folding//regulation of transcription, DNA-templated//photosynthesis//intracellular protein transport//FtsZ-dependent cytokinesis//transport//cell cycle//cell adhesion//dolichol-linked oligosaccharide biosynthetic process//barrier septum assembly//cortical protein anchoring	GO:0005543//GO:0046872//GO:0005198//GO:0004583//GO:0000774//GO:0003700//GO:0043565//GO:0042803//GO:0051082//GO:0051087//GO:0005515	phospholipid binding//metal ion binding//structural molecule activity//dolichyl-phosphate-glucose-glycolipid alpha-glucosyltransferase activity//adenyl-nucleotide exchange factor activity//transcription factor activity, sequence-specific DNA binding//sequence-specific DNA binding//protein homodimerization activity//unfolded protein binding//chaperone binding//protein binding	GO:0005938//GO:0005737//GO:0005794//GO:0005789//GO:0016272//GO:0009507//GO:0005667//GO:0016021//GO:0019867//GO:0005783//GO:0009523	cell cortex//cytoplasm//Golgi apparatus//endoplasmic reticulum membrane//prefoldin complex//chloroplast//transcription factor complex//integral component of membrane//outer membrane//endoplasmic reticulum//photosystem II	--	--
Cluster-40906.92183	0	81.7934	-8.8779	2.54e-11	1.57e-08	K07897	RAB7A	Ras-related protein Rab-7A	--	--	--	--	--	--	--	--	--	--
Cluster-40906.149358	0	90.5302	-9.025	2.68e-11	1.65e-08	--	--	--	PF13762//PF13181	Mitochondrial splicing apparatus component//Tetratricopeptide repeat	GO:0000372	Group I intron splicing	GO:0005515	protein binding	GO:0030529	intracellular ribonucleoprotein complex	--	--
Cluster-40906.104806	5.31818	94.1726	-4.1421	3.07e-11	1.87e-08	K17790	TIM22	mitochondrial import inner membrane translocase subunit TIM22	--	--	--	--	--	--	--	--	--	--
Cluster-40906.159616	83.8451	0	8.828	3.06e-11	1.87e-08	--	--	--	--	--	--	--	--	--	--	--	--	--
Cluster-40906.124886	156.693	600.768	-1.9384	3.08e-11	1.88e-08	K14379	ACP5	tartrate-resistant acid phosphatase type 5	PF00149	Calcineurin-like phosphoesterase	--	--	GO:0016787	hydrolase activity	--	--	--	--
Cluster-40906.58802	2.25908	81.8992	-5.2035	3.13e-11	1.9e-08	--	--	--	PF07859//PF10503	alpha/beta hydrolase fold//Esterase PHB depolymerase	GO:0008152	metabolic process	GO:0016787	hydrolase activity	GO:0005576	extracellular region	--	--
Cluster-40906.69296	22.2316	228.637	-3.3611	3.41e-11	2.07e-08	--	--	--	--	--	--	--	--	--	--	--	--	--
Cluster-40906.130164	0	75.6108	-8.7646	3.54e-11	2.14e-08	--	--	--	--	--	--	--	--	--	--	--	--	--
Cluster-40906.118951	96.2329	0	9.0267	3.55e-11	2.15e-08	--	--	--	PF01479//PF04043//PF04607	S4 domain//Plant invertase/pectin methylesterase inhibitor//Region found in RelA / SpoT proteins	GO:0015969	guanosine tetraphosphate metabolic process	GO:0003723//GO:0004857	RNA binding//enzyme inhibitor activity	--	--	--	--
Cluster-40906.149825	0	78.3902	-8.8174	3.57e-11	2.15e-08	K19525	VPS13A_C	vacuolar protein sorting-associated protein 13A/C	--	--	--	--	--	--	--	--	--	--
Cluster-40906.142976	0	70.7813	-8.6698	3.67e-11	2.2e-08	--	--	--	PF00400	WD domain, G-beta repeat	--	--	GO:0005515	protein binding	--	--	--	--
Cluster-40906.97386	105.428	3.65091	4.8476	3.95e-11	2.37e-08	--	--	--	--	--	--	--	--	--	--	--	--	--
Cluster-40906.119290	159.161	0.334124	8.7908	4.02e-11	2.4e-08	--	--	--	--	--	--	--	--	--	--	--	--	--
Cluster-40906.85035	0	89.893	-9.0144	4.07e-11	2.42e-08	--	--	--	--	--	--	--	--	--	--	--	--	--
Cluster-40906.170507	80.6138	0	8.771	4.34e-11	2.58e-08	--	--	--	PF15826	Bcl-2-binding component 3, p53 upregulated modulator of apoptosis	GO:0097193//GO:0043065//GO:0090200	intrinsic apoptotic signaling pathway//positive regulation of apoptotic process//positive regulation of release of cytochrome c from mitochondria	--	--	GO:0005739	mitochondrion	--	--
Cluster-40906.42358	0	115.372	-9.3751	4.48e-11	2.65e-08	K09419	HSFF	heat shock transcription factor, other eukaryote	PF02183//PF00447	Homeobox associated leucine zipper//HSF-type DNA-binding	GO:0006355	regulation of transcription, DNA-templated	GO:0003700//GO:0043565	transcription factor activity, sequence-specific DNA binding//sequence-specific DNA binding	GO:0005634//GO:0005667	nucleus//transcription factor complex	--	--
Cluster-40906.104393	11.7253	170.571	-3.8552	4.54e-11	2.68e-08	K09874	NIP	aquaporin NIP	PF00230	Major intrinsic protein	GO:0006810	transport	GO:0005215	transporter activity	GO:0016020	membrane	--	--
Cluster-40906.91704	0	86.645	-8.961	4.61e-11	2.72e-08	K03029	PSMD4, RPN10	26S proteasome regulatory subunit N10	--	--	--	--	--	--	--	--	--	--
Cluster-40906.55530	0	98.6238	-9.1489	4.71e-11	2.77e-08	--	--	--	--	--	--	--	--	--	--	--	--	--
Cluster-40906.116713	97.789	0	9.0499	4.76e-11	2.79e-08	--	--	--	--	--	--	--	--	--	--	--	--	--
Cluster-40906.150841	0	80.4537	-8.8538	4.84e-11	2.84e-08	--	--	--	PF01316//PF00253	Arginine repressor, DNA binding domain//Ribosomal protein S14p/S29e	GO:0042254//GO:0006355//GO:0006525//GO:0006412	ribosome biogenesis//regulation of transcription, DNA-templated//arginine metabolic process//translation	GO:0003700//GO:0003735	transcription factor activity, sequence-specific DNA binding//structural constituent of ribosome	GO:0005667//GO:0005840//GO:0005622	transcription factor complex//ribosome//intracellular	--	--
Cluster-40906.38374	176.253	18.6099	3.2478	4.87e-11	2.85e-08	--	--	--	--	--	--	--	--	--	--	--	--	--
Cluster-40906.105829	5744.63	868.68	2.7251	4.94e-11	2.88e-08	--	--	--	PF03171	2OG-Fe(II) oxygenase superfamily	GO:0055114	oxidation-reduction process	GO:0016491	oxidoreductase activity	--	--	--	--
Cluster-40906.211200	0	109.882	-9.3038	4.99e-11	2.9e-08	--	--	--	PF00122//PF05175	E1-E2 ATPase//Methyltransferase small domain	--	--	GO:0008168//GO:0000166//GO:0046872	methyltransferase activity//nucleotide binding//metal ion binding	--	--	--	--
Cluster-40906.48610	0	98.3143	-9.1442	5.09e-11	2.95e-08	--	--	--	PF04082//PF00665	Fungal specific transcription factor domain//Integrase core domain	GO:0015074//GO:0006351	DNA integration//transcription, DNA-templated	GO:0003677//GO:0008270	DNA binding//zinc ion binding	GO:0005634	nucleus	--	--
Cluster-40906.122331	0.335691	152.304	-8.8133	5.2e-11	3.01e-08	--	--	--	PF02060//PF08168//PF03839	Slow voltage-gated potassium channel//NUC205 domain//Translocation protein Sec62	GO:0006811//GO:0015031//GO:0006813	ion transport//protein transport//potassium ion transport	GO:0008565//GO:0005249	protein transporter activity//voltage-gated potassium channel activity	GO:0016020//GO:0008076//GO:0016021//GO:0005634	membrane//voltage-gated potassium channel complex//integral component of membrane//nucleus	--	--
Cluster-40906.67846	10.4917	158.939	-3.9124	5.25e-11	3.03e-08	--	--	--	PF01623	Carlavirus putative nucleic acid binding protein	GO:0006355	regulation of transcription, DNA-templated	GO:0003676	nucleic acid binding	--	--	--	--
Cluster-40906.103293	0	168.088	-9.9179	5.26e-11	3.03e-08	--	--	--	PF11657	Transcriptional activator TraM	GO:0009372	quorum sensing	--	--	--	--	--	--
Cluster-40906.118042	0	78.945	-8.8266	5.33e-11	3.06e-08	--	--	--	--	--	--	--	--	--	--	--	--	--
Cluster-40906.76071	85.368	0	8.8537	5.5e-11	3.15e-08	K02257	COX10	protoheme IX farnesyltransferase	PF01040	UbiA prenyltransferase family	--	--	GO:0004659	prenyltransferase activity	GO:0016021	integral component of membrane	KOG1380	Heme A farnesyltransferase
Cluster-40906.116800	0	164.141	-9.8836	5.61e-11	3.2e-08	--	--	--	PF01397	Terpene synthase, N-terminal domain	GO:0008152	metabolic process	GO:0010333//GO:0016829	terpene synthase activity//lyase activity	--	--	--	--
Cluster-40906.16075	0	78.846	-8.8252	5.81e-11	3.31e-08	--	--	--	--	--	--	--	--	--	--	--	--	--
Cluster-40906.48580	0.892203	99.701	-6.7386	5.84e-11	3.32e-08	K03453	TC.BASS	bile acid:Na+ symporter, BASS family	--	--	--	--	--	--	--	--	--	--
Cluster-40906.163062	0.610402	105.044	-7.3873	6.02e-11	3.41e-08	--	--	--	PF03381	LEM3 (ligand-effect modulator 3) family / CDC50 family	--	--	--	--	GO:0016020	membrane	KOG2952	Cell cycle control protein
Cluster-40906.49193	0	68.3573	-8.6196	6.04e-11	3.42e-08	--	--	--	--	--	--	--	--	--	--	--	--	--
Cluster-40906.89056	0	69.0869	-8.6345	6.24e-11	3.52e-08	--	--	--	PF04644	Motilin/ghrelin	GO:0007165	signal transduction	GO:0005179	hormone activity	GO:0005576	extracellular region	--	--
Cluster-40906.54594	55.9648	219.301	-1.9683	6.34e-11	3.57e-08	K14795	RRP36	ribosomal RNA-processing protein 36	--	--	--	--	--	--	--	--	KOG3190	Uncharacterized conserved protein
Cluster-40906.140664	0.961694	78.6933	-6.3771	6.45e-11	3.62e-08	--	--	--	PF06390	Neuroendocrine-specific golgi protein P55 (NESP55)	GO:0071107	response to parathyroid hormone	--	--	--	--	--	--
Cluster-40906.137253	65.874	353.977	-2.4234	6.47e-11	3.62e-08	--	--	--	PF03381	LEM3 (ligand-effect modulator 3) family / CDC50 family	--	--	--	--	GO:0016020	membrane	KOG2952	Cell cycle control protein
Cluster-40906.126190	17.7829	203.81	-3.5156	6.57e-11	3.67e-08	--	--	--	--	--	--	--	--	--	--	--	--	--
Cluster-40906.106685	76.102	0	8.6867	6.58e-11	3.67e-08	K01674	cah	carbonic anhydrase	--	--	--	--	--	--	--	--	--	--
Cluster-40906.37015	0	74.9871	-8.7534	6.7e-11	3.73e-08	--	--	--	PF07284//PF02902	2-vinyl bacteriochlorophyllide hydratase (BCHF)//Ulp1 protease family, C-terminal catalytic domain	GO:0030494//GO:0019685//GO:0006508	bacteriochlorophyll biosynthetic process//photosynthesis, dark reaction//proteolysis	GO:0016836//GO:0008234	hydro-lyase activity//cysteine-type peptidase activity	--	--	--	--
Cluster-40906.135133	0	68.741	-8.6273	6.8e-11	3.77e-08	K00815	TAT	tyrosine aminotransferase	PF01212//PF00155	Beta-eliminating lyase//Aminotransferase class I and II	GO:0006520//GO:0009058	cellular amino acid metabolic process//biosynthetic process	GO:0030170//GO:0016829	pyridoxal phosphate binding//lyase activity	--	--	KOG0259	Tyrosine aminotransferase
Cluster-40906.38809	0	105.735	-9.2483	6.84e-11	3.79e-08	--	--	--	PF02902//PF13947	Ulp1 protease family, C-terminal catalytic domain//Wall-associated receptor kinase galacturonan-binding	GO:0006508	proteolysis	GO:0030247//GO:0008234	polysaccharide binding//cysteine-type peptidase activity	--	--	--	--
Cluster-40906.161726	0	79.5244	-8.8384	7.13e-11	3.94e-08	--	--	--	--	--	--	--	--	--	--	--	--	--
Cluster-40906.67469	0	68.7234	-8.6277	7.15e-11	3.94e-08	K07870	RHOT1, ARHT1	Ras homolog gene family, member T1	PF01637//PF01926//PF05773//PF00005//PF08477//PF13405//PF00036//PF03193//PF00071//PF00025	Archaeal ATPase//50S ribosome-binding GTPase//RWD domain//ABC transporter//Ras of Complex, Roc, domain of DAPkinase//EF-hand domain//EF hand//Protein of unknown function, DUF258//Ras family//ADP-ribosylation factor family	GO:0007264	small GTPase mediated signal transduction	GO:0005509//GO:0003924//GO:0005524//GO:0005525//GO:0016887//GO:0005515	calcium ion binding//GTPase activity//ATP binding//GTP binding//ATPase activity//protein binding	--	--	KOG1707	Predicted Ras related/Rac-GTP binding protein
Cluster-40906.97767	42.7359	188.447	-2.1434	7.2e-11	3.96e-08	--	--	--	PF07646//PF01344	Kelch motif//Kelch motif	--	--	GO:0005515	protein binding	--	--	--	--
Cluster-40906.134394	3.12008	79.9796	-4.6741	7.4e-11	4.06e-08	--	--	--	PF01486	K-box region	GO:0006355	regulation of transcription, DNA-templated	GO:0003700	transcription factor activity, sequence-specific DNA binding	GO:0005667//GO:0005634	transcription factor complex//nucleus	--	--
Cluster-40906.83388	0	69.1484	-8.6361	7.8e-11	4.27e-08	--	--	--	PF08802//PF00098//PF02160//PF00665//PF13683	Cytochrome B6-F complex Fe-S subunit//Zinc knuckle//Cauliflower mosaic virus peptidase (A3)//Integrase core domain//Integrase core domain	GO:0015074//GO:0055114//GO:0006508//GO:0006118	DNA integration//oxidation-reduction process//proteolysis//obsolete electron transport	GO:0003676//GO:0004190//GO:0009496//GO:0051537//GO:0008270	nucleic acid binding//aspartic-type endopeptidase activity//plastoquinol--plastocyanin reductase activity//2 iron, 2 sulfur cluster binding//zinc ion binding	GO:0009512//GO:0042651	cytochrome b6f complex//thylakoid membrane	--	--
Cluster-40906.113248	0	99.383	-9.16	7.84e-11	4.28e-08	--	--	--	--	--	--	--	--	--	--	--	--	--
Cluster-40906.150637	127.419	591.001	-2.2125	7.85e-11	4.28e-08	--	--	--	PF00320//PF10099	GATA zinc finger//Anti-sigma-K factor rskA	GO:0006355	regulation of transcription, DNA-templated	GO:0008270//GO:0043565//GO:0003700	zinc ion binding//sequence-specific DNA binding//transcription factor activity, sequence-specific DNA binding	GO:0005886//GO:0005667//GO:0016021	plasma membrane//transcription factor complex//integral component of membrane	--	--
Cluster-40906.75155	66.6313	0	8.4958	7.89e-11	4.29e-08	--	--	--	--	--	--	--	--	--	--	--	--	--
Cluster-40906.172555	81.232	0	8.7824	7.96e-11	4.32e-08	--	--	--	PF06667	Phage shock protein B	GO:0009271//GO:0006355	phage shock//regulation of transcription, DNA-templated	--	--	--	--	KOG2895	Uncharacterized conserved protein
Cluster-40906.113645	0	67.6876	-8.605	8.12e-11	4.39e-08	--	--	--	PF02443//PF00424	Circovirus capsid protein//REV protein (anti-repression trans-activator protein)	GO:0019069//GO:0006355	viral capsid assembly//regulation of transcription, DNA-templated	GO:0003700	transcription factor activity, sequence-specific DNA binding	GO:0042025//GO:0005667	host cell nucleus//transcription factor complex	--	--
Cluster-40906.36801	0	65.9715	-8.5684	8.22e-11	4.43e-08	--	--	--	PF03092	BT1 family	GO:0006810	transport	--	--	GO:0016021	integral component of membrane	--	--
Cluster-40906.32711	22.2642	196.411	-3.1399	8.35e-11	4.5e-08	K12338	UGT75C1	anthocyanidin 3-O-glucoside 5-O-glucosyltransferase	PF03033	Glycosyltransferase family 28 N-terminal domain	GO:0030259//GO:0005975	lipid glycosylation//carbohydrate metabolic process	GO:0016758	transferase activity, transferring hexosyl groups	--	--	--	--
Cluster-40906.142337	120.819	8.78963	3.7875	8.63e-11	4.63e-08	--	--	--	PF15966//PF05130	F-box//FlgN protein	GO:0044780	bacterial-type flagellum assembly	GO:0005515	protein binding	--	--	--	--
Cluster-40906.17874	0	90.515	-9.0238	9.01e-11	4.83e-08	--	--	--	--	--	--	--	--	--	--	--	--	--
Cluster-40906.95949	14.895	165.576	-3.4693	9.34e-11	5e-08	--	--	--	--	--	--	--	--	--	--	--	--	--
Cluster-49621.1	0	78.1844	-8.8135	9.86e-11	5.26e-08	--	--	--	PF13855//PF00931	Leucine rich repeat//NB-ARC domain	--	--	GO:0005515//GO:0043531	protein binding//ADP binding	--	--	--	--
Cluster-40906.116026	0	72.9251	-8.7133	1.06e-10	5.62e-08	K15637	PGAM5	serine/threonine-protein phosphatase PGAM5	--	--	--	--	--	--	--	--	--	--
Cluster-40906.95201	5.12714	84.6539	-4.058	1.08e-10	5.74e-08	--	--	--	--	--	--	--	--	--	--	--	--	--
Cluster-40906.113758	430.561	0.334124	10.226	1.18e-10	6.26e-08	--	--	--	--	--	--	--	--	--	--	--	--	--
Cluster-40906.36759	64.4616	0	8.448	1.21e-10	6.41e-08	K11836	USP5_13, UBP14	ubiquitin carboxyl-terminal hydrolase 5/13	PF00443	Ubiquitin carboxyl-terminal hydrolase	GO:0016579	protein deubiquitination	GO:0036459	ubiquitinyl hydrolase activity	--	--	KOG0944	Ubiquitin-specific protease UBP14
Cluster-40906.105179	0.313001	118.656	-8.4533	1.24e-10	6.56e-08	--	--	--	PF07690//PF03424//PF00083	Major Facilitator Superfamily//Carbohydrate binding domain (family 17/28)//Sugar (and other) transporter	GO:0005985//GO:0005982//GO:0030245//GO:0055085	sucrose metabolic process//starch metabolic process//cellulose catabolic process//transmembrane transport	GO:0008810//GO:0022857	cellulase activity//transmembrane transporter activity	GO:0016021	integral component of membrane	KOG2532	Permease of the major facilitator superfamily
Cluster-40906.108836	35.9653	170.521	-2.2432	1.25e-10	6.57e-08	--	--	--	PF01186	Lysyl oxidase	GO:0055114	oxidation-reduction process	GO:0005507//GO:0016641	copper ion binding//oxidoreductase activity, acting on the CH-NH2 group of donors, oxygen as acceptor	--	--	--	--
Cluster-40906.103810	75.9294	0	8.6834	1.27e-10	6.67e-08	K02729	PSMA5	20S proteasome subunit alpha 5	PF03896//PF04397//PF10584//PF00227	Translocon-associated protein (TRAP), alpha subunit//LytTr DNA-binding domain//Proteasome subunit A N-terminal signature//Proteasome subunit	GO:0006511//GO:0051603	ubiquitin-dependent protein catabolic process//proteolysis involved in cellular protein catabolic process	GO:0004175//GO:0003677//GO:0004298	endopeptidase activity//DNA binding//threonine-type endopeptidase activity	GO:0005789//GO:0005839//GO:0019773	endoplasmic reticulum membrane//proteasome core complex//proteasome core complex, alpha-subunit complex	KOG0176	20S proteasome, regulatory subunit alpha type PSMA5/PUP2
Cluster-40906.148169	0	76.5178	-8.7814	1.27e-10	6.68e-08	--	--	--	PF07646	Kelch motif	--	--	GO:0005515	protein binding	--	--	--	--
Cluster-40906.5231	0.626003	109.789	-7.4471	1.31e-10	6.84e-08	--	--	--	--	--	--	--	--	--	--	--	--	--
Cluster-40906.58159	67.0995	0	8.5064	1.36e-10	7.07e-08	--	--	--	--	--	--	--	--	--	--	--	KOG2142	Molybdenum cofactor sulfurase
Cluster-40906.177335	63.2904	0	8.4215	1.44e-10	7.5e-08	K09419	HSFF	heat shock transcription factor, other eukaryote	PF00447//PF00178//PF00170//PF02183	HSF-type DNA-binding//Ets-domain//bZIP transcription factor//Homeobox associated leucine zipper	GO:0006355	regulation of transcription, DNA-templated	GO:0043565//GO:0003700	sequence-specific DNA binding//transcription factor activity, sequence-specific DNA binding	GO:0005667//GO:0005634	transcription factor complex//nucleus	--	--
Cluster-40906.210499	0	81.6488	-8.8757	1.46e-10	7.59e-08	--	--	--	PF00560//PF13855	Leucine Rich Repeat//Leucine rich repeat	--	--	GO:0005515	protein binding	--	--	--	--
Cluster-40906.106043	0	92.5382	-9.0558	1.49e-10	7.72e-08	K03189	ureG	urease accessory protein	--	--	--	--	--	--	--	--	--	--
Cluster-40906.111551	15.0402	609.497	-5.333	1.5e-10	7.74e-08	--	--	--	--	--	--	--	--	--	--	--	--	--
Cluster-40906.164794	0	63.922	-8.5221	1.55e-10	8e-08	--	--	--	--	--	--	--	--	--	--	--	--	--
Cluster-40906.164503	0	79.63	-8.8404	1.6e-10	8.25e-08	--	--	--	--	--	--	--	--	--	--	--	--	--
Cluster-40906.113061	144.719	1.05345	7.1527	1.71e-10	8.81e-08	--	--	--	--	--	--	--	--	--	--	--	--	--
Cluster-40906.96950	202.545	1753.82	-3.1143	1.86e-10	9.53e-08	--	--	--	PF00947	Picornavirus core protein 2A	GO:0006508//GO:0016032	proteolysis//viral process	GO:0008233	peptidase activity	--	--	--	--
Cluster-40906.51667	0	129.61	-9.5428	1.97e-10	1.01e-07	--	--	--	PF01582//PF13676//PF00931//PF13855	TIR domain//TIR domain//NB-ARC domain//Leucine rich repeat	GO:0007165	signal transduction	GO:0043531//GO:0005515	ADP binding//protein binding	--	--	--	--
Cluster-40906.150680	0	94.6043	-9.0876	1.99e-10	1.02e-07	--	--	--	PF02365	No apical meristem (NAM) protein	GO:0006355	regulation of transcription, DNA-templated	GO:0003677	DNA binding	--	--	--	--
Cluster-40906.47788	68.1423	0	8.5273	2e-10	1.02e-07	--	--	--	--	--	--	--	--	--	--	--	--	--
Cluster-40906.75181	0	97.3955	-9.1296	2.04e-10	1.04e-07	K02516	PRMT5, HSL7	protein arginine N-methyltransferase 5	PF06667//PF05185	Phage shock protein B//PRMT5 arginine-N-methyltransferase	GO:0006355//GO:0006479//GO:0009271	regulation of transcription, DNA-templated//protein methylation//phage shock	GO:0008168	methyltransferase activity	--	--	KOG0822	Protein kinase inhibitor
Cluster-40906.6107	0	93.6175	-9.0738	2.05e-10	1.04e-07	--	--	--	PF01105//PF05192	emp24/gp25L/p24 family/GOLD//MutS domain III	GO:0006810//GO:0006298	transport//mismatch repair	GO:0030983//GO:0005524	mismatched DNA binding//ATP binding	GO:0016021	integral component of membrane	--	--
Cluster-40906.193461	0.633092	108.559	-7.4297	2.11e-10	1.07e-07	--	--	--	PF09034//PF00149//PF06646	TRADD, N-terminal domain//Calcineurin-like phosphoesterase//High affinity transport system protein p37	GO:0043123//GO:0007165//GO:0006810	positive regulation of I-kappaB kinase/NF-kappaB signaling//signal transduction//transport	GO:0004871//GO:0005515//GO:0005215//GO:0016787	signal transducer activity//protein binding//transporter activity//hydrolase activity	GO:0016020	membrane	KOG2679	Purple (tartrate-resistant) acid phosphatase
Cluster-40906.210908	0.671383	117.226	-7.5279	2.13e-10	1.08e-07	--	--	--	PF13855	Leucine rich repeat	--	--	GO:0005515	protein binding	--	--	--	--
Cluster-40906.72180	0	61.9079	-8.4759	2.16e-10	1.09e-07	--	--	--	PF04083	Partial alpha/beta-hydrolase lipase region	GO:0006629	lipid metabolic process	--	--	--	--	KOG2624	Triglyceride lipase-cholesterol esterase
Cluster-40906.105336	12.5966	85.7399	-2.7679	2.18e-10	1.09e-07	--	--	--	--	--	--	--	--	--	--	--	--	--
Cluster-40906.111797	4.76876	67.4729	-3.8306	2.17e-10	1.09e-07	--	--	--	--	--	--	--	--	--	--	--	--	--
Cluster-40906.85599	65.1492	0	8.464	2.17e-10	1.09e-07	--	--	--	PF06418//PF01056	CTP synthase N-terminus//Myc amino-terminal region	GO:0006206//GO:0006355//GO:0006221	pyrimidine nucleobase metabolic process//regulation of transcription, DNA-templated//pyrimidine nucleotide biosynthetic process	GO:0003700//GO:0003883	transcription factor activity, sequence-specific DNA binding//CTP synthase activity	GO:0005667	transcription factor complex	--	--
Cluster-40906.107462	0	62.4978	-8.4906	2.19e-10	1.09e-07	--	--	--	PF05008//PF03141//PF05891//PF08241	Vesicle transport v-SNARE protein N-terminus//Putative S-adenosyl-L-methionine-dependent methyltransferase//AdoMet dependent proline di-methyltransferase//Methyltransferase domain	GO:0006886//GO:0008152//GO:0006480	intracellular protein transport//metabolic process//N-terminal protein amino acid methylation	GO:0008168	methyltransferase activity	GO:0016020	membrane	--	--
Cluster-40906.163373	124.39	0	9.3969	2.18e-10	1.09e-07	--	--	--	--	--	--	--	--	--	--	--	--	--
Cluster-40906.209355	0	71.2108	-8.6779	2.26e-10	1.12e-07	--	--	--	--	--	--	--	--	--	--	--	--	--
Cluster-40906.211199	0	61.7406	-8.4731	2.27e-10	1.13e-07	--	--	--	PF13606	Ankyrin repeat	--	--	GO:0005515	protein binding	--	--	--	--
Cluster-40906.139956	127.567	0	9.4325	2.35e-10	1.16e-07	--	--	--	PF00917	MATH domain	--	--	GO:0005515	protein binding	--	--	--	--
Cluster-40906.5485	62.7343	0	8.4082	2.42e-10	1.2e-07	--	--	--	PF02306//PF00646//PF12937	Major spike protein (G protein)//F-box domain//F-box-like	GO:0019048	modulation by virus of host morphology or physiology	GO:0005515	protein binding	--	--	--	--
Cluster-40906.164759	0	87.9819	-8.984	2.43e-10	1.2e-07	--	--	--	--	--	--	--	--	--	--	--	--	--
Cluster-40906.163278	0	66.3868	-8.577	2.46e-10	1.21e-07	--	--	--	--	--	--	--	--	--	--	--	--	--
Cluster-40906.32790	0	92.0715	-9.0495	2.52e-10	1.24e-07	--	--	--	--	--	--	--	--	--	--	--	--	--
Cluster-40906.8244	0	62.9321	-8.5	2.57e-10	1.26e-07	--	--	--	--	--	--	--	--	--	--	--	--	--
Cluster-40906.124624	85.0935	0	8.8494	2.58e-10	1.26e-07	K01714	dapA	4-hydroxy-tetrahydrodipicolinate synthase	PF00701	Dihydrodipicolinate synthetase family	GO:0008152	metabolic process	GO:0016829	lyase activity	--	--	--	--
Cluster-40906.148784	0	105.049	-9.2393	2.61e-10	1.27e-07	--	--	--	PF07721	Tetratricopeptide repeat	--	--	GO:0042802	identical protein binding	--	--	--	--
Cluster-40906.166519	63.9651	0	8.4363	2.63e-10	1.28e-07	--	--	--	--	--	--	--	--	--	--	--	--	--
Cluster-40906.151926	111.852	0	9.2437	2.69e-10	1.31e-07	K09338	HD-ZIP	homeobox-leucine zipper protein	PF01956//PF02183//PF00046//PF05920	Integral membrane protein DUF106//Homeobox associated leucine zipper//Homeobox domain//Homeobox KN domain	GO:0006355	regulation of transcription, DNA-templated	GO:0043565//GO:0003700//GO:0003677	sequence-specific DNA binding//transcription factor activity, sequence-specific DNA binding//DNA binding	GO:0005667//GO:0016020	transcription factor complex//membrane	--	--
Cluster-40906.6395	0	77.9572	-8.8097	2.81e-10	1.36e-07	--	--	--	PF06005//PF04977//PF07716	Protein of unknown function (DUF904)//Septum formation initiator//Basic region leucine zipper	GO:0043093//GO:0006355//GO:0007049//GO:0000917	FtsZ-dependent cytokinesis//regulation of transcription, DNA-templated//cell cycle//barrier septum assembly	GO:0043565//GO:0003700	sequence-specific DNA binding//transcription factor activity, sequence-specific DNA binding	GO:0005737//GO:0005667	cytoplasm//transcription factor complex	--	--
Cluster-40906.111083	63.5333	0	8.4263	2.85e-10	1.37e-07	K09458	fabF	3-oxoacyl-	--	--	--	--	--	--	--	--	KOG1394	3-oxoacyl-(acyl-carrier-protein) synthase (I and II)
Cluster-40906.121511	3.82267	76.7445	-4.3363	2.84e-10	1.37e-07	--	--	--	PF09162//PF12529	Tap, RNA-binding//Xylosyltransferase C terminal	GO:0030206//GO:0006024//GO:0006406	chondroitin sulfate biosynthetic process//glycosaminoglycan biosynthetic process//mRNA export from nucleus	GO:0003723//GO:0030158	RNA binding//protein xylosyltransferase activity	GO:0005737//GO:0005634	cytoplasm//nucleus	--	--
Cluster-40906.29178	60.395	0	8.3544	2.85e-10	1.37e-07	--	--	--	--	--	--	--	--	--	--	--	--	--
Cluster-40906.78899	85.8171	0	8.8611	2.86e-10	1.37e-07	K01110	PTEN	phosphatidylinositol-3,4,5-trisphosphate 3-phosphatase and dual-specificity protein phosphatase PTEN	PF00782//PF01080//PF09726//PF00102//PF05706//PF02535	Dual specificity phosphatase, catalytic domain//Presenilin//Transmembrane protein//Protein-tyrosine phosphatase//Cyclin-dependent kinase inhibitor 3 (CDKN3)//ZIP Zinc transporter	GO:0006570//GO:0055085//GO:0006470//GO:0030001	tyrosine metabolic process//transmembrane transport//protein dephosphorylation//metal ion transport	GO:0004190//GO:0004725//GO:0046873//GO:0004721//GO:0008138	aspartic-type endopeptidase activity//protein tyrosine phosphatase activity//metal ion transmembrane transporter activity//phosphoprotein phosphatase activity//protein tyrosine/serine/threonine phosphatase activity	GO:0016021//GO:0016020	integral component of membrane//membrane	KOG2283	Clathrin coat dissociation kinase GAK/PTEN/Auxilin and related tyrosine phosphatases
Cluster-40906.175364	0	62.312	-8.4853	2.97e-10	1.43e-07	--	--	--	PF11789//PF00400//PF04564	Zinc-finger of the MIZ type in Nse subunit//WD domain, G-beta repeat//U-box domain	GO:0016567	protein ubiquitination	GO:0004842//GO:0008270//GO:0005515	ubiquitin-protein transferase activity//zinc ion binding//protein binding	--	--	--	--
Cluster-40906.80987	82.2283	0	8.8	3.01e-10	1.44e-07	K18643	KATNB1	katanin p80 WD40 repeat-containing subunit B1	PF00400	WD domain, G-beta repeat	--	--	GO:0005515	protein binding	--	--	KOG0267	Microtubule severing protein katanin p80 subunit B (contains WD40 repeats)
Cluster-40906.182398	0	57.288	-8.3644	3.02e-10	1.44e-07	K02998	RP-SAe, RPSA	small subunit ribosomal protein SAe	PF00318	Ribosomal protein S2	GO:0042254//GO:0006412	ribosome biogenesis//translation	GO:0003735	structural constituent of ribosome	GO:0005622//GO:0005840	intracellular//ribosome	--	--
Cluster-40906.87134	221.96	29.5399	2.9115	3.03e-10	1.45e-07	--	--	--	--	--	--	--	--	--	--	--	--	--
Cluster-40906.100865	0.335691	97.3364	-8.1675	3.1e-10	1.47e-07	--	--	--	PF00481	Protein phosphatase 2C	--	--	GO:0003824	catalytic activity	--	--	--	--
Cluster-40906.118990	159.822	0	9.7584	3.1e-10	1.47e-07	--	--	--	--	--	--	--	--	--	--	--	--	--
Cluster-40906.122465	102.992	0	9.124	3.09e-10	1.47e-07	--	--	--	PF02458	Transferase family	--	--	GO:0016747	transferase activity, transferring acyl groups other than amino-acyl groups	--	--	--	--
Cluster-40906.118526	105.974	0	9.1654	3.12e-10	1.48e-07	--	--	--	--	--	--	--	--	--	--	--	--	--
Cluster-40906.75953	57.9581	247.912	-2.0972	3.22e-10	1.52e-07	--	--	--	PF04810//PF02150//PF00130	Sec23/Sec24 zinc finger//RNA polymerases M/15 Kd subunit//Phorbol esters/diacylglycerol binding domain (C1 domain)	GO:0006144//GO:0006888//GO:0035556//GO:0006351//GO:0006206//GO:0006886	purine nucleobase metabolic process//ER to Golgi vesicle-mediated transport//intracellular signal transduction//transcription, DNA-templated//pyrimidine nucleobase metabolic process//intracellular protein transport	GO:0003899//GO:0003677//GO:0008270	DNA-directed RNA polymerase activity//DNA binding//zinc ion binding	GO:0005730//GO:0030127	nucleolus//COPII vesicle coat	--	--
Cluster-40906.84555	72.2038	0	8.6113	3.24e-10	1.53e-07	--	--	--	PF03171	2OG-Fe(II) oxygenase superfamily	GO:0055114	oxidation-reduction process	GO:0016491	oxidoreductase activity	--	--	--	--
Cluster-40906.89732	0	68.585	-8.6247	3.29e-10	1.55e-07	--	--	--	PF06472	ABC transporter transmembrane region 2	GO:0006810//GO:0055085	transport//transmembrane transport	GO:0042626//GO:0005524	ATPase activity, coupled to transmembrane movement of substances//ATP binding	GO:0016021	integral component of membrane	--	--
Cluster-40906.164795	0	78.984	-8.8286	3.34e-10	1.57e-07	--	--	--	--	--	--	--	--	--	--	--	--	--
Cluster-40906.21833	0	69.435	-8.6421	3.36e-10	1.57e-07	K03029	PSMD4, RPN10	26S proteasome regulatory subunit N10	PF08329	Chitinase A, N-terminal domain	GO:0006032//GO:0016998	chitin catabolic process//cell wall macromolecule catabolic process	GO:0004568	chitinase activity	--	--	KOG2884	26S proteasome regulatory complex, subunit RPN10/PSMD4
Cluster-40906.31850	0	73.072	-8.7164	3.36e-10	1.57e-07	K02898	RP-L26e, RPL26	large subunit ribosomal protein L26e	PF02805//PF16906	Metal binding domain of Ada//Ribosomal proteins L26 eukaryotic, L24P archaeal	GO:0006281//GO:0042254//GO:0006355//GO:0006412	DNA repair//ribosome biogenesis//regulation of transcription, DNA-templated//translation	GO:0003677//GO:0003735//GO:0008168//GO:0008270	DNA binding//structural constituent of ribosome//methyltransferase activity//zinc ion binding	GO:0015934//GO:0005840	large ribosomal subunit//ribosome	KOG3401	60S ribosomal protein L26
Cluster-40906.171492	58.5713	0	8.3096	3.72e-10	1.74e-07	--	--	--	PF00125	Core histone H2A/H2B/H3/H4	--	--	GO:0003677	DNA binding	--	--	--	--
Cluster-40906.115581	0	79.6085	-8.8391	3.96e-10	1.84e-07	--	--	--	PF03335	Phage tail fibre repeat	--	--	GO:0005198	structural molecule activity	--	--	--	--
Cluster-40906.149833	0	58.5087	-8.3954	3.99e-10	1.85e-07	K10293	FBXO7	F-box protein 7	--	--	--	--	--	--	--	--	--	--
Cluster-40906.81270	64.1364	0	8.4414	4.15e-10	1.92e-07	K15174	PAF1	RNA polymerase II-associated factor 1	PF03985//PF01956//PF02535//PF10717//PF00287	Paf1//Integral membrane protein DUF106//ZIP Zinc transporter//Occlusion-derived virus envelope protein ODV-E18//Sodium / potassium ATPase beta chain	GO:0006814//GO:0030001//GO:0006813//GO:0016570//GO:0006368//GO:0055085	sodium ion transport//metal ion transport//potassium ion transport//histone modification//transcription elongation from RNA polymerase II promoter//transmembrane transport	GO:0046873	metal ion transmembrane transporter activity	GO:0016593//GO:0005890//GO:0019031//GO:0016020	Cdc73/Paf1 complex//sodium:potassium-exchanging ATPase complex//viral envelope//membrane	KOG2478	Putative RNA polymerase II regulator
Cluster-40906.21380	64.152	0	8.4417	4.25e-10	1.96e-07	--	--	--	PF08488//PF07645//PF13947//PF00111	Wall-associated kinase//Calcium-binding EGF domain//Wall-associated receptor kinase galacturonan-binding//2Fe-2S iron-sulfur cluster binding domain	GO:0016310//GO:0006118//GO:0009069	phosphorylation//obsolete electron transport//serine family amino acid metabolic process	GO:0009055//GO:0004674//GO:0005509//GO:0030247//GO:0051536	electron carrier activity//protein serine/threonine kinase activity//calcium ion binding//polysaccharide binding//iron-sulfur cluster binding	GO:0016021	integral component of membrane	--	--
Cluster-40906.23379	0	61.9019	-8.4759	4.25e-10	1.96e-07	--	--	--	--	--	--	--	--	--	--	--	--	--
Cluster-40906.148069	0	58.8305	-8.4025	4.37e-10	2.01e-07	--	--	--	PF03358	NADPH-dependent FMN reductase	--	--	GO:0016491	oxidoreductase activity	--	--	--	--
Cluster-40906.50705	0	86.8933	-8.9662	4.42e-10	2.03e-07	--	--	--	--	--	--	--	--	--	--	--	--	--
Cluster-40906.110331	180.547	0	9.9337	4.48e-10	2.05e-07	--	--	--	--	--	--	--	--	--	--	--	--	--
Cluster-40906.113040	75.6474	0	8.679	4.61e-10	2.11e-07	K03781	katE, CAT, catB, srpA	catalase	PF00199//PF00531//PF15178	Catalase//Death domain//Mitochondrial import receptor subunit TOM5 homolog	GO:0007165//GO:0006979//GO:0055114//GO:0015947//GO:0006568//GO:0006804	signal transduction//response to oxidative stress//oxidation-reduction process//methane metabolic process//tryptophan metabolic process//obsolete peroxidase reaction	GO:0020037//GO:0004096//GO:0005515	heme binding//catalase activity//protein binding	GO:0005742	mitochondrial outer membrane translocase complex	KOG0047	Catalase
Cluster-40906.91527	75.9423	0	8.6843	4.67e-10	2.14e-07	K13162	PCBP2_3_4	poly(rC)-binding protein 2/3/4	PF00013//PF13014//PF13184//PF07650	KH domain//KH domain//NusA-like KH domain//KH domain	--	--	GO:0003723	RNA binding	--	--	--	--
Cluster-40906.119067	176.818	29.2228	2.5995	4.8e-10	2.19e-07	--	--	--	--	--	--	--	--	--	--	--	--	--
Cluster-40906.184530	0	58.6641	-8.3986	4.8e-10	2.19e-07	K12338	UGT75C1	anthocyanidin 3-O-glucoside 5-O-glucosyltransferase	PF00201//PF10716	UDP-glucoronosyl and UDP-glucosyl transferase//NADH dehydrogenase transmembrane subunit	GO:0006118//GO:0055114//GO:0008152	obsolete electron transport//oxidation-reduction process//metabolic process	GO:0016758//GO:0016655	transferase activity, transferring hexosyl groups//oxidoreductase activity, acting on NAD(P)H, quinone or similar compound as acceptor	--	--	--	--
Cluster-40906.53800	340.873	0.989183	8.4179	4.84e-10	2.2e-07	--	--	--	--	--	--	--	--	--	--	--	KOG1520	Predicted alkaloid synthase/Surface mucin Hemomucin
Cluster-40906.160050	0	59.8565	-8.4282	4.87e-10	2.21e-07	--	--	--	--	--	--	--	--	--	--	--	--	--
Cluster-40906.107526	2.2137	134.71	-5.9307	4.91e-10	2.22e-07	--	--	--	--	--	--	--	--	--	--	--	--	--
Cluster-40906.5620	0	64.271	-8.5301	4.97e-10	2.25e-07	--	--	--	--	--	--	--	--	--	--	--	--	--
Cluster-40906.125708	0	92.4313	-9.0543	5.13e-10	2.31e-07	--	--	--	PF07941	Potassium channel Kv1.4 tandem inactivation domain	GO:0006813	potassium ion transport	GO:0030955//GO:0005249	potassium ion binding//voltage-gated potassium channel activity	GO:0016021//GO:0008076	integral component of membrane//voltage-gated potassium channel complex	--	--
Cluster-40906.129455	0	101.478	-9.189	5.14e-10	2.31e-07	--	--	--	PF00023//PF13606	Ankyrin repeat//Ankyrin repeat	--	--	GO:0005515	protein binding	--	--	--	--
Cluster-40906.116080	144.183	551.069	-1.9342	5.17e-10	2.32e-07	--	--	--	PF07225	NADH-ubiquinone oxidoreductase B15 subunit (NDUFB4)	GO:0006120//GO:0015992//GO:0006744//GO:0006814	mitochondrial electron transport, NADH to ubiquinone//proton transport//ubiquinone biosynthetic process//sodium ion transport	GO:0008137	NADH dehydrogenase (ubiquinone) activity	GO:0005739	mitochondrion	--	--
Cluster-40906.123362	0	62.0034	-8.4785	5.23e-10	2.35e-07	--	--	--	PF13855//PF00560	Leucine rich repeat//Leucine Rich Repeat	--	--	GO:0005515	protein binding	--	--	--	--
Cluster-40906.112142	22.0197	836.761	-5.2494	5.44e-10	2.43e-07	--	--	--	--	--	--	--	--	--	--	--	--	--
Cluster-40906.73361	28.9772	150.02	-2.3686	5.71e-10	2.55e-07	--	--	--	--	--	--	--	--	--	--	--	--	--
Cluster-40906.151671	3.73048	73.8776	-4.2981	6.07e-10	2.7e-07	--	--	--	PF00796	Photosystem I reaction centre subunit VIII	GO:0015979	photosynthesis	--	--	GO:0009522	photosystem I	--	--
Cluster-40906.89508	1.1896	92.5328	-6.2249	6.06e-10	2.7e-07	K02155	ATPeV0C, ATP6L	V-type H+-transporting ATPase 16kDa proteolipid subunit	PF00137//PF05842	ATP synthase subunit C//Euplotes octocarinatus mating pheromone protein	GO:0007165//GO:0015991//GO:0015992//GO:0007154	signal transduction//ATP hydrolysis coupled proton transport//proton transport//cell communication	GO:0015078//GO:0005186	hydrogen ion transmembrane transporter activity//pheromone activity	GO:0033177//GO:0005576	proton-transporting two-sector ATPase complex, proton-transporting domain//extracellular region	KOG0232	Vacuolar H+-ATPase V0 sector, subunits c/c'
Cluster-40906.61078	884.036	2693.16	-1.607	6.09e-10	2.7e-07	K17609	NXN	nucleoredoxin	PF10589//PF00578//PF08039//PF00085//PF08534	NADH-ubiquinone oxidoreductase-F iron-sulfur binding region//AhpC/TSA family//Mitochondrial proteolipid//Thioredoxin//Redoxin	GO:0055114//GO:0045454	oxidation-reduction process//cell redox homeostasis	GO:0051539//GO:0016209//GO:0016491	4 iron, 4 sulfur cluster binding//antioxidant activity//oxidoreductase activity	GO:0005739	mitochondrion	--	--
Cluster-39846.4	0	60.0366	-8.4323	6.15e-10	2.73e-07	--	--	--	PF07714//PF13855//PF00069//PF00560	Protein tyrosine kinase//Leucine rich repeat//Protein kinase domain//Leucine Rich Repeat	GO:0006468	protein phosphorylation	GO:0005524//GO:0004672//GO:0005515	ATP binding//protein kinase activity//protein binding	--	--	--	--
Cluster-40906.60983	60.551	0	8.3579	6.25e-10	2.77e-07	--	--	--	--	--	--	--	--	--	--	--	--	--
Cluster-40906.112596	0	57.0237	-8.3576	6.37e-10	2.81e-07	--	--	--	--	--	--	--	--	--	--	--	--	--
Cluster-40906.134377	0	66.7278	-8.5839	6.36e-10	2.81e-07	--	--	--	--	--	--	--	--	--	--	--	--	--
Cluster-40906.143971	0	63.4944	-8.513	6.47e-10	2.84e-07	K14568	EMG1, NEP1	rRNA small subunit pseudouridine methyltransferase Nep1	PF01786//PF03839//PF03587//PF01080//PF03239	Alternative oxidase//Translocation protein Sec62//EMG1/NEP1 methyltransferase//Presenilin//Iron permease FTR1 family	GO:0006827//GO:0015031//GO:0006826//GO:0006118//GO:0055114	high-affinity iron ion transmembrane transport//protein transport//iron ion transport//obsolete electron transport//oxidation-reduction process	GO:0005381//GO:0004190//GO:0009916//GO:0008168//GO:0008565	iron ion transmembrane transporter activity//aspartic-type endopeptidase activity//alternative oxidase activity//methyltransferase activity//protein transporter activity	GO:0016021//GO:0016020//GO:0033573	integral component of membrane//membrane//high-affinity iron permease complex	KOG3073	Protein required for 18S rRNA maturation and 40S ribosome biogenesis
Cluster-40906.70976	189.575	3.31294	5.833	6.47e-10	2.84e-07	--	--	--	PF13855	Leucine rich repeat	--	--	GO:0005515	protein binding	--	--	--	--
Cluster-40906.108413	0	159.82	-9.845	6.68e-10	2.93e-07	K19043	RHF	E3 ubiquitin-protein ligase RHF	PF12861//PF00002//PF14634//PF17123//PF13639//PF08114//PF00097//PF12678	Anaphase-promoting complex subunit 11 RING-H2 finger//7 transmembrane receptor (Secretin family)//zinc-RING finger domain//RING-like zinc finger//Ring finger domain//ATPase proteolipid family//Zinc finger, C3HC4 type (RING finger)//RING-H2 zinc finger	GO:0007186//GO:0050790//GO:0016567	G-protein coupled receptor signaling pathway//regulation of catalytic activity//protein ubiquitination	GO:0005515//GO:0008270//GO:0004930//GO:0004842//GO:0046872//GO:0030234	protein binding//zinc ion binding//G-protein coupled receptor activity//ubiquitin-protein transferase activity//metal ion binding//enzyme regulator activity	GO:0005680//GO:0016021	anaphase-promoting complex//integral component of membrane	--	--
Cluster-40906.210910	0.297401	142.399	-8.7169	6.7e-10	2.93e-07	K01968	E6.4.1.4A	3-methylcrotonyl-CoA carboxylase alpha subunit	PF03739	Predicted permease YjgP/YjgQ family	--	--	--	--	GO:0016021	integral component of membrane	KOG0238	3-Methylcrotonyl-CoA carboxylase, biotin-containing subunit/Propionyl-CoA carboxylase, alpha chain/Acetyl-CoA carboxylase, biotin carboxylase subunit
Cluster-40906.131967	0	53.9863	-8.2787	6.78e-10	2.96e-07	--	--	--	PF01299	Lysosome-associated membrane glycoprotein (Lamp)	--	--	--	--	GO:0016020	membrane	--	--
Cluster-40906.209361	86.4667	0.668248	7.015	6.81e-10	2.97e-07	--	--	--	--	--	--	--	--	--	--	--	--	--
Cluster-40906.106612	167.067	5.21385	4.9889	6.91e-10	3.01e-07	--	--	--	--	--	--	--	--	--	--	--	--	--
Cluster-40906.86129	62.1533	0	8.3952	7.14e-10	3.1e-07	K12616	EDC4	enhancer of mRNA-decapping protein 4	PF00400	WD domain, G-beta repeat	--	--	GO:0005515	protein binding	--	--	--	--
Cluster-40906.189200	0.297401	80.1013	-7.8865	7.42e-10	3.22e-07	--	--	--	--	--	--	--	--	--	--	--	--	--
Cluster-40906.174804	23.3776	130.432	-2.4813	7.46e-10	3.23e-07	K14795	RRP36	ribosomal RNA-processing protein 36	--	--	--	--	--	--	--	--	KOG3190	Uncharacterized conserved protein
Cluster-40906.53938	3.56881	307.021	-6.4032	7.5e-10	3.24e-07	--	--	--	PF02232//PF08121	Alpha trans-inducing protein (Alpha-TIF)//Waglerin family	GO:0007165//GO:0006355//GO:0007268	signal transduction//regulation of transcription, DNA-templated//synaptic transmission	GO:0030550//GO:0003677	acetylcholine receptor inhibitor activity//DNA binding	GO:0005576	extracellular region	--	--
Cluster-40906.78764	0	63.7979	-8.5202	7.53e-10	3.25e-07	K10643	CNOT4, NOT4, MOT2	CCR4-NOT transcription complex subunit 4	PF03137//PF06859//PF00076//PF01741	Organic Anion Transporter Polypeptide (OATP) family//Bicoid-interacting protein 3 (Bin3)//RNA recognition motif. (a.k.a. RRM, RBD, or RNP domain)//Large-conductance mechanosensitive channel, MscL	GO:0006811//GO:0006810	ion transport//transport	GO:0008168//GO:0005216//GO:0003676//GO:0005215	methyltransferase activity//ion channel activity//nucleic acid binding//transporter activity	GO:0016020//GO:0016021	membrane//integral component of membrane	KOG2068	MOT2 transcription factor
Cluster-40906.15468	0	54.4258	-8.2907	7.55e-10	3.25e-07	--	--	--	--	--	--	--	--	--	--	--	--	--
Cluster-40906.180532	65.6017	0	8.4742	7.73e-10	3.32e-07	K07937	ARF1	ADP-ribosylation factor 1	PF00025	ADP-ribosylation factor family	--	--	GO:0005525	GTP binding	--	--	KOG0070	GTP-binding ADP-ribosylation factor Arf1
Cluster-40906.89765	0	75.0753	-8.7548	7.96e-10	3.41e-07	--	--	--	PF00067	Cytochrome P450	GO:0055114	oxidation-reduction process	GO:0005506//GO:0020037//GO:0016705	iron ion binding//heme binding//oxidoreductase activity, acting on paired donors, with incorporation or reduction of molecular oxygen	--	--	--	--
Cluster-40906.104050	276.41	66.3618	2.0561	8.01e-10	3.43e-07	--	--	--	PF14991//PF06524//PF09026//PF04931	Protein melan-A//NOA36 protein//Centromere protein B dimerisation domain//DNA polymerase phi	GO:0006260//GO:0006355//GO:0006351	DNA replication//regulation of transcription, DNA-templated//transcription, DNA-templated	GO:0003677//GO:0003682//GO:0003887//GO:0008270	DNA binding//chromatin binding//DNA-directed DNA polymerase activity//zinc ion binding	GO:0000785//GO:0005634//GO:0000775//GO:0042575//GO:0042470	chromatin//nucleus//chromosome, centromeric region//DNA polymerase complex//melanosome	--	--
Cluster-40906.164858	0	54.9353	-8.3044	8.08e-10	3.45e-07	--	--	--	PF00560//PF13855	Leucine Rich Repeat//Leucine rich repeat	--	--	GO:0005515	protein binding	--	--	--	--
Cluster-40906.186904	3.0279	108.771	-5.1408	8.26e-10	3.52e-07	--	--	--	PF03431//PF00023//PF13606	RNA replicase, beta-chain//Ankyrin repeat//Ankyrin repeat	GO:0019079//GO:0006144	viral genome replication//purine nucleobase metabolic process	GO:0005515//GO:0003968	protein binding//RNA-directed RNA polymerase activity	GO:0031379	RNA-directed RNA polymerase complex	--	--
Cluster-40906.38962	0	78.7958	-8.824	8.29e-10	3.53e-07	--	--	--	--	--	--	--	--	--	--	--	--	--
Cluster-40906.23694	0	69.545	-8.6441	8.34e-10	3.54e-07	--	--	--	PF13855//PF00560	Leucine rich repeat//Leucine Rich Repeat	--	--	GO:0005515	protein binding	--	--	--	--
Cluster-40906.117216	54.3183	0	8.2007	8.55e-10	3.62e-07	K09919	K09919	uncharacterized protein	--	--	--	--	--	--	--	--	--	--
Cluster-40906.166627	100.669	0	9.0905	8.86e-10	3.75e-07	K02993	RP-S7e, RPS7	small subunit ribosomal protein S7e	PF00517//PF01251	Retroviral envelope protein//Ribosomal protein S7e	GO:0006412//GO:0042254	translation//ribosome biogenesis	GO:0005198//GO:0003735	structural molecule activity//structural constituent of ribosome	GO:0005840//GO:0005622//GO:0019031	ribosome//intracellular//viral envelope	KOG3320	40S ribosomal protein S7
Cluster-40906.25322	65.0106	0	8.4605	9.07e-10	3.83e-07	--	--	--	PF00004//PF01637//PF01443//PF03266//PF02367//PF00005//PF00931	ATPase family associated with various cellular activities (AAA)//Archaeal ATPase//Viral (Superfamily 1) RNA helicase//NTPase//Threonylcarbamoyl adenosine biosynthesis protein TsaE//ABC transporter//NB-ARC domain	GO:0002949	tRNA threonylcarbamoyladenosine modification	GO:0005524//GO:0098519//GO:0043531//GO:0016887	ATP binding//nucleotide phosphatase activity, acting on free nucleotides//ADP binding//ATPase activity	--	--	--	--
Cluster-40906.133759	102.864	0	9.1216	9.14e-10	3.85e-07	--	--	--	PF06305	Protein of unknown function (DUF1049)	--	--	--	--	GO:0005887	integral component of plasma membrane	--	--
Cluster-40906.48587	0	61.591	-8.4696	9.45e-10	3.98e-07	K04730	IRAK1	interleukin-1 receptor-associated kinase 1	--	--	--	--	--	--	--	--	--	--
Cluster-40906.106103	1918.71	4613.17	-1.2657	9.53e-10	4.01e-07	K01803	TPI, tpiA	triosephosphate isomerase (TIM)	PF00121	Triosephosphate isomerase	GO:0006020//GO:0006013//GO:0046486//GO:0006094//GO:0015976//GO:0006096//GO:0006000//GO:0008152	inositol metabolic process//mannose metabolic process//glycerolipid metabolic process//gluconeogenesis//carbon utilization//glycolytic process//fructose metabolic process//metabolic process	GO:0004807	triose-phosphate isomerase activity	--	--	KOG1643	Triosephosphate isomerase
Cluster-40906.27245	0	56.0567	-8.3338	9.55e-10	4.01e-07	K00001	E1.1.1.1, adh	alcohol dehydrogenase	PF08240//PF02737//PF02826//PF03721//PF02254//PF00107	Alcohol dehydrogenase GroES-like domain//3-hydroxyacyl-CoA dehydrogenase, NAD binding domain//D-isomer specific 2-hydroxyacid dehydrogenase, NAD binding domain//UDP-glucose/GDP-mannose dehydrogenase family, NAD binding domain//TrkA-N domain//Zinc-binding dehydrogenase	GO:0006631//GO:0055114//GO:0006552//GO:0006568//GO:0006550//GO:0006554//GO:0006633//GO:0006813//GO:0018874//GO:0006574	fatty acid metabolic process//oxidation-reduction process//leucine catabolic process//tryptophan metabolic process//isoleucine catabolic process//lysine catabolic process//fatty acid biosynthetic process//potassium ion transport//benzoate metabolic process//valine catabolic process	GO:0051287//GO:0003857//GO:0016616//GO:0016491	NAD binding//3-hydroxyacyl-CoA dehydrogenase activity//oxidoreductase activity, acting on the CH-OH group of donors, NAD or NADP as acceptor//oxidoreductase activity	--	--	KOG0022	Alcohol dehydrogenase, class III
Cluster-40906.123834	139.949	0	9.5667	9.58e-10	4.01e-07	--	--	--	PF01442//PF04513	Apolipoprotein A1/A4/E domain//Baculovirus polyhedron envelope protein, PEP, C terminus	GO:0006869//GO:0042157	lipid transport//lipoprotein metabolic process	GO:0008289//GO:0005198	lipid binding//structural molecule activity	GO:0019028//GO:0019031//GO:0005576	viral capsid//viral envelope//extracellular region	--	--
Cluster-40906.196740	4.49222	515.384	-6.8272	1e-09	4.2e-07	--	--	--	--	--	--	--	--	--	--	--	--	--
Cluster-40906.121459	0	58.2747	-8.3898	1.01e-09	4.23e-07	--	--	--	--	--	--	--	--	--	--	--	--	--
Cluster-40906.123710	0	56.2697	-8.3394	1.02e-09	4.25e-07	--	--	--	--	--	--	--	--	--	--	--	--	--
Cluster-40906.55293	0.892203	70.9837	-6.2483	1.05e-09	4.37e-07	--	--	--	PF00067	Cytochrome P450	GO:0055114	oxidation-reduction process	GO:0016705//GO:0005506//GO:0020037	oxidoreductase activity, acting on paired donors, with incorporation or reduction of molecular oxygen//iron ion binding//heme binding	--	--	--	--
Cluster-40906.53192	1.28179	60.2266	-5.5753	1.06e-09	4.41e-07	--	--	--	--	--	--	--	--	--	--	--	--	--
Cluster-40906.153190	0	51.3678	-8.2074	1.08e-09	4.47e-07	--	--	--	--	--	--	--	--	--	--	--	--	--
Cluster-40906.48396	0	112.745	-9.3418	1.08e-09	4.47e-07	--	--	--	--	--	--	--	--	--	--	--	--	--
Cluster-40906.78888	0	68.1057	-8.6135	1.11e-09	4.59e-07	K09422	MYBP	myb proto-oncogene protein, plant	PF08074//PF00538	CHDCT2 (NUC038) domain//linker histone H1 and H5 family	GO:0006355//GO:0006334	regulation of transcription, DNA-templated//nucleosome assembly	GO:0003677//GO:0008270//GO:0016818//GO:0005524	DNA binding//zinc ion binding//hydrolase activity, acting on acid anhydrides, in phosphorus-containing anhydrides//ATP binding	GO:0005634//GO:0000786	nucleus//nucleosome	--	--
Cluster-40906.90508	52.7572	0	8.159	1.13e-09	4.67e-07	--	--	--	PF03337//PF01694//PF02845	Poxvirus F12L protein//Rhomboid family//CUE domain	GO:0016032	viral process	GO:0004252//GO:0005515	serine-type endopeptidase activity//protein binding	GO:0016021	integral component of membrane	--	--
Cluster-40906.78865	0	62.1942	-8.4834	1.14e-09	4.68e-07	--	--	--	PF03852//PF02941	DNA mismatch endonuclease Vsr//Ferredoxin thioredoxin reductase variable alpha chain	GO:0006298//GO:0015979	mismatch repair//photosynthesis	GO:0004519	endonuclease activity	--	--	--	--
Cluster-40906.116366	25.4732	140.344	-2.4569	1.14e-09	4.68e-07	K02993	RP-S7e, RPS7	small subunit ribosomal protein S7e	PF01251//PF01576	Ribosomal protein S7e//Myosin tail	GO:0042254//GO:0006412	ribosome biogenesis//translation	GO:0003774//GO:0003735	motor activity//structural constituent of ribosome	GO:0016459//GO:0005622//GO:0005840	myosin complex//intracellular//ribosome	KOG3320	40S ribosomal protein S7
Cluster-40906.50026	0	50.9505	-8.1958	1.18e-09	4.83e-07	K03283	HSPA1_8	heat shock 70kDa protein 1/8	--	--	--	--	--	--	--	--	KOG0101	Molecular chaperones HSP70/HSC70, HSP70 superfamily
Cluster-40906.133081	436.873	147.615	1.5653	1.2e-09	4.91e-07	--	--	--	--	--	--	--	--	--	--	--	--	--
Cluster-40906.47566	0	52.7644	-8.2465	1.2e-09	4.91e-07	--	--	--	PF01582//PF01637//PF13676//PF00004//PF00931	TIR domain//Archaeal ATPase//TIR domain//ATPase family associated with various cellular activities (AAA)//NB-ARC domain	GO:0007165	signal transduction	GO:0005524//GO:0043531//GO:0005515	ATP binding//ADP binding//protein binding	--	--	--	--
Cluster-40906.190308	0	51.0337	-8.198	1.21e-09	4.92e-07	--	--	--	--	--	--	--	--	--	--	--	--	--
Cluster-40906.193269	0	55.6821	-8.3229	1.21e-09	4.92e-07	K00249	ACADM, acd	acyl-CoA dehydrogenase	PF00441//PF02770	Acyl-CoA dehydrogenase, C-terminal domain//Acyl-CoA dehydrogenase, middle domain	GO:0006118//GO:0055114	obsolete electron transport//oxidation-reduction process	GO:0016627//GO:0003995	oxidoreductase activity, acting on the CH-CH group of donors//acyl-CoA dehydrogenase activity	--	--	KOG0140	Medium-chain acyl-CoA dehydrogenase
Cluster-40906.151757	0	124.078	-9.48	1.21e-09	4.94e-07	K10144	RCHY1, PIRH2	RING finger and CHY zinc finger domain-containing protein 1	PF05495//PF14634//PF00097//PF13639	CHY zinc finger//zinc-RING finger domain//Zinc finger, C3HC4 type (RING finger)//Ring finger domain	--	--	GO:0008270//GO:0005515//GO:0046872	zinc ion binding//protein binding//metal ion binding	--	--	KOG1940	Zn-finger protein
Cluster-40906.211404	0	88.7316	-8.9965	1.25e-09	5.07e-07	--	--	--	--	--	--	--	--	--	--	--	--	--
Cluster-40906.108659	6956.58	2815.57	1.3049	1.26e-09	5.1e-07	--	--	--	PF01073//PF01370	3-beta hydroxysteroid dehydrogenase/isomerase family//NAD dependent epimerase/dehydratase family	GO:0006694//GO:0008210//GO:0008207//GO:0008209//GO:0055114	steroid biosynthetic process//estrogen metabolic process//C21-steroid hormone metabolic process//androgen metabolic process//oxidation-reduction process	GO:0016616//GO:0003824//GO:0003854//GO:0050662	oxidoreductase activity, acting on the CH-OH group of donors, NAD or NADP as acceptor//catalytic activity//3-beta-hydroxy-delta5-steroid dehydrogenase activity//coenzyme binding	--	--	--	--
Cluster-40906.102221	0	66.1316	-8.5722	1.26e-09	5.1e-07	--	--	--	--	--	--	--	--	--	--	--	--	--
Cluster-40906.102261	0	83.8667	-8.9137	1.27e-09	5.14e-07	K00858	ppnK, NADK	NAD+ kinase	PF04273//PF03491//PF01513	Putative phosphatase (DUF442)//Serotonin (5-HT) neurotransmitter transporter, N-terminus//ATP-NAD kinase	GO:0006836//GO:0006769//GO:0006812//GO:0008152//GO:0046497//GO:0006741	neurotransmitter transport//nicotinamide metabolic process//cation transport//metabolic process//nicotinate nucleotide metabolic process//NADP biosynthetic process	GO:0005335//GO:0003951//GO:0016787	serotonin:sodium symporter activity//NAD+ kinase activity//hydrolase activity	GO:0005887	integral component of plasma membrane	KOG2178	Predicted sugar kinase
Cluster-40906.107643	0	101.969	-9.1969	1.33e-09	5.34e-07	--	--	--	PF00578//PF08534	AhpC/TSA family//Redoxin	GO:0055114	oxidation-reduction process	GO:0016491//GO:0016209	oxidoreductase activity//antioxidant activity	--	--	KOG0541	Alkyl hydroperoxide reductase/peroxiredoxin
Cluster-40906.126546	58.3525	0	8.3048	1.33e-09	5.34e-07	--	--	--	PF08094	Conotoxin TVIIA/GS family	GO:0006810//GO:0009405	transport//pathogenesis	GO:0019871	sodium channel inhibitor activity	GO:0005576	extracellular region	--	--
Cluster-40906.135290	0	102.388	-9.2024	1.33e-09	5.34e-07	--	--	--	PF07992//PF00743	Pyridine nucleotide-disulphide oxidoreductase//Flavin-binding monooxygenase-like	GO:0055114	oxidation-reduction process	GO:0016491//GO:0050660//GO:0004499//GO:0050661	oxidoreductase activity//flavin adenine dinucleotide binding//N,N-dimethylaniline monooxygenase activity//NADP binding	--	--	--	--
Cluster-40906.102258	1515.73	710.136	1.0937	1.34e-09	5.37e-07	K00858	ppnK, NADK	NAD+ kinase	PF03491//PF01513//PF04273	Serotonin (5-HT) neurotransmitter transporter, N-terminus//ATP-NAD kinase//Putative phosphatase (DUF442)	GO:0046497//GO:0006741//GO:0006769//GO:0006812//GO:0008152//GO:0006836	nicotinate nucleotide metabolic process//NADP biosynthetic process//nicotinamide metabolic process//cation transport//metabolic process//neurotransmitter transport	GO:0016787//GO:0003951//GO:0005335	hydrolase activity//NAD+ kinase activity//serotonin:sodium symporter activity	GO:0005887	integral component of plasma membrane	KOG2178	Predicted sugar kinase
Cluster-40906.39402	124.183	19.1454	2.6917	1.39e-09	5.55e-07	K18592	GGT1_5	gamma-glutamyltranspeptidase / glutathione hydrolase / leukotriene-C4 hydrolase	PF01019	Gamma-glutamyltranspeptidase	GO:0006749//GO:0006691//GO:0006693//GO:0019530	glutathione metabolic process//leukotriene metabolic process//prostaglandin metabolic process//taurine metabolic process	GO:0003840	gamma-glutamyltransferase activity	--	--	KOG2410	Gamma-glutamyltransferase
Cluster-40906.58547	0	49.2273	-8.1456	1.39e-09	5.55e-07	--	--	--	--	--	--	--	--	--	--	--	--	--
Cluster-40906.184267	0	99.3685	-9.1597	1.4e-09	5.58e-07	--	--	--	--	--	--	--	--	--	--	--	--	--
Cluster-40906.40396	57.0956	0	8.2727	1.4e-09	5.58e-07	--	--	--	PF00085	Thioredoxin	GO:0045454	cell redox homeostasis	--	--	--	--	--	--
Cluster-40906.9280	0	49.8541	-8.1639	1.4e-09	5.58e-07	--	--	--	--	--	--	--	--	--	--	--	--	--
Cluster-40906.174282	0	97.966	-9.1391	1.41e-09	5.61e-07	--	--	--	--	--	--	--	--	--	--	--	--	--
Cluster-40906.126775	0.930493	68.11	-6.1776	1.42e-09	5.63e-07	--	--	--	--	--	--	--	--	--	--	--	--	--
Cluster-40906.195373	0	59.1171	-8.4096	1.49e-09	5.89e-07	K01358	clpP, CLPP	ATP-dependent Clp protease, protease subunit	--	--	--	--	--	--	--	--	KOG0840	ATP-dependent Clp protease, proteolytic subunit
Cluster-40906.174	0	64.4891	-8.5354	1.5e-09	5.93e-07	--	--	--	PF01025//PF04111//PF17095//PF10473	GrpE//Autophagy protein Apg6//Spectrin-binding region of Ca2+-Calmodulin//Leucine-rich repeats of kinetochore protein Cenp-F/LEK1	GO:0031175//GO:0006914//GO:0006457	neuron projection development//autophagy//protein folding	GO:0008134//GO:0042803//GO:0045502//GO:0030507//GO:0000774//GO:0051087//GO:0005516	transcription factor binding//protein homodimerization activity//dynein binding//spectrin binding//adenyl-nucleotide exchange factor activity//chaperone binding//calmodulin binding	GO:0008091//GO:0005667//GO:0030286	spectrin//transcription factor complex//dynein complex	--	--
Cluster-40906.120281	177.604	486.566	-1.4538	1.53e-09	6.02e-07	K15634	gpmB	probable phosphoglycerate mutase	--	--	--	--	--	--	--	--	KOG0235	Phosphoglycerate mutase
Cluster-40906.198959	0	94.9427	-9.0932	1.54e-09	6.06e-07	--	--	--	PF09472//PF02535	Tetrahydromethanopterin S-methyltransferase, F subunit (MtrF)//ZIP Zinc transporter	GO:0046656//GO:0030001//GO:0015948//GO:0055085	folic acid biosynthetic process//metal ion transport//methanogenesis//transmembrane transport	GO:0046873//GO:0030269	metal ion transmembrane transporter activity//tetrahydromethanopterin S-methyltransferase activity	GO:0016020	membrane	KOG2474	Zinc transporter and related ZIP domain-containing proteins
Cluster-40906.168376	1.67846	93.9724	-5.8637	1.55e-09	6.08e-07	--	--	--	--	--	--	--	--	--	--	--	KOG4401	Uncharacterized conserved protein
Cluster-40906.158309	69.9229	0	8.5647	1.56e-09	6.1e-07	--	--	--	PF01266	FAD dependent oxidoreductase	GO:0055114	oxidation-reduction process	GO:0016491	oxidoreductase activity	--	--	--	--
Cluster-40906.210825	0	63.0877	-8.5043	1.56e-09	6.12e-07	--	--	--	--	--	--	--	--	--	--	--	--	--
Cluster-40906.110235	225.298	5.39706	5.387	1.59e-09	6.22e-07	--	--	--	--	--	--	--	--	--	--	--	--	--
Cluster-40906.70974	0	60.5224	-8.4444	1.62e-09	6.32e-07	--	--	--	PF13855	Leucine rich repeat	--	--	GO:0005515	protein binding	--	--	--	--
Cluster-40906.166582	0	69.3252	-8.6399	1.62e-09	6.32e-07	K11723	BRD7_9	bromodomain-containing protein 7/9	PF08119//PF00439//PF02514	Scorpion acidic alpha-KTx toxin family//Bromodomain//CobN/Magnesium Chelatase	GO:0006810//GO:0009058//GO:0009405	transport//biosynthetic process//pathogenesis	GO:0019870//GO:0005515	potassium channel inhibitor activity//protein binding	GO:0005576	extracellular region	KOG0955	PHD finger protein BR140/LIN-49
Cluster-40906.94810	59.4451	4.32107	3.7775	1.82e-09	7.08e-07	--	--	--	PF13994	PgaD-like protein	GO:0042710	biofilm formation	--	--	--	--	--	--
Cluster-40906.148789	230.701	39.3063	2.55	1.83e-09	7.12e-07	--	--	--	PF00501	AMP-binding enzyme	GO:0008152	metabolic process	GO:0003824	catalytic activity	--	--	--	--
Cluster-40906.131501	3.94279	149.155	-5.2225	1.84e-09	7.13e-07	--	--	--	--	--	--	--	--	--	--	--	--	--
Cluster-40906.115246	0.335691	81.3059	-7.9081	1.85e-09	7.16e-07	K07198	PRKAA, AMPK	5'-AMP-activated protein kinase, catalytic alpha subunit	PF05445//PF07714//PF00069//PF08587	Poxvirus serine/threonine protein kinase//Protein tyrosine kinase//Protein kinase domain//Ubiquitin associated domain (UBA)	GO:0006468//GO:0016310//GO:0009069	protein phosphorylation//phosphorylation//serine family amino acid metabolic process	GO:0004672//GO:0005524//GO:0004674	protein kinase activity//ATP binding//protein serine/threonine kinase activity	--	--	KOG0583	Serine/threonine protein kinase
Cluster-40906.89434	57.7109	0	8.2889	1.94e-09	7.5e-07	--	--	--	PF08094	Conotoxin TVIIA/GS family	GO:0009405//GO:0006810	pathogenesis//transport	GO:0019871	sodium channel inhibitor activity	GO:0005576	extracellular region	--	--
Cluster-40906.66484	0	57.1596	-8.361	1.95e-09	7.52e-07	K13171	SRRM1, SRM160	serine/arginine repetitive matrix protein 1	--	--	--	--	--	--	--	--	--	--
Cluster-40906.110140	580.335	6523.87	-3.4908	1.96e-09	7.54e-07	--	--	--	--	--	--	--	--	--	--	--	--	--
Cluster-40906.64253	55.1417	0	8.2234	1.99e-09	7.64e-07	K13343	PEX14	peroxin-14	--	--	--	--	--	--	--	--	KOG2629	Peroxisomal membrane anchor protein (peroxin)
Cluster-40906.176617	0	61.8525	-8.4749	2.05e-09	7.85e-07	--	--	--	--	--	--	--	--	--	--	--	--	--
Cluster-40906.32712	459.272	19.7551	4.5363	2.06e-09	7.9e-07	K13789	GGPS	geranylgeranyl diphosphate synthase, type II	PF00050//PF00348//PF01096	Kazal-type serine protease inhibitor domain//Polyprenyl synthetase//Transcription factor S-II (TFIIS)	GO:0008299//GO:0006351	isoprenoid biosynthetic process//transcription, DNA-templated	GO:0003676//GO:0005515//GO:0008270	nucleic acid binding//protein binding//zinc ion binding	--	--	--	--
Cluster-40906.21525	1.67846	108.311	-6.0648	2.07e-09	7.9e-07	--	--	--	--	--	--	--	--	--	--	--	--	--
Cluster-40906.84619	0	51.9595	-8.223	2.08e-09	7.94e-07	--	--	--	PF00257	Dehydrin	GO:0009415//GO:0006950	response to water//response to stress	--	--	--	--	--	--
Cluster-40906.77256	49.5694	0	8.0687	2.18e-09	8.3e-07	--	--	--	PF00584	SecE/Sec61-gamma subunits of protein translocation complex	GO:0006605//GO:0006886	protein targeting//intracellular protein transport	--	--	GO:0016020	membrane	--	--
Cluster-40906.171480	0	52.4498	-8.2369	2.2e-09	8.35e-07	--	--	--	PF11057	Cortexin of kidney	--	--	--	--	GO:0031224	intrinsic component of membrane	--	--
Cluster-40906.171582	54.8513	0	8.2157	2.2e-09	8.35e-07	K00857	tdk, TK	thymidine kinase	PF03205//PF00265	Molybdopterin guanine dinucleotide synthesis protein B//Thymidine kinase	GO:0006777//GO:0006206//GO:0006230	Mo-molybdopterin cofactor biosynthetic process//pyrimidine nucleobase metabolic process//TMP biosynthetic process	GO:0005525//GO:0005524//GO:0004797	GTP binding//ATP binding//thymidine kinase activity	--	--	KOG3125	Thymidine kinase
Cluster-40906.84865	0	48.963	-8.1377	2.23e-09	8.47e-07	--	--	--	--	--	--	--	--	--	--	--	--	--
Cluster-40906.101272	0.939004	72.0389	-6.255	2.34e-09	8.85e-07	K13783	SLC37A1_2	MFS transporter, OPA family, solute carrier family 37 (glycerol-3-phosphate transporter), member 1/2	PF00083//PF07690	Sugar (and other) transporter//Major Facilitator Superfamily	GO:0055085	transmembrane transport	GO:0022857	transmembrane transporter activity	GO:0016021	integral component of membrane	KOG2533	Permease of the major facilitator superfamily
Cluster-40906.120466	46.4939	176.164	-1.9189	2.35e-09	8.88e-07	--	--	--	PF08133	Anticodon nuclease activator family	GO:0050792	regulation of viral process	GO:0004518	nuclease activity	--	--	--	--
Cluster-40906.119547	62.1574	0	8.3945	2.38e-09	8.98e-07	K00858	ppnK, NADK	NAD+ kinase	PF04273//PF01513//PF03491	Putative phosphatase (DUF442)//ATP-NAD kinase//Serotonin (5-HT) neurotransmitter transporter, N-terminus	GO:0046497//GO:0006741//GO:0006836//GO:0006769//GO:0008152//GO:0006812	nicotinate nucleotide metabolic process//NADP biosynthetic process//neurotransmitter transport//nicotinamide metabolic process//metabolic process//cation transport	GO:0016787//GO:0003951//GO:0005335	hydrolase activity//NAD+ kinase activity//serotonin:sodium symporter activity	GO:0005887	integral component of plasma membrane	KOG2178	Predicted sugar kinase
Cluster-40906.124174	81.6147	0	8.7875	2.38e-09	8.98e-07	K09874	NIP	aquaporin NIP	PF15168//PF00230	Triple QxxK/R motif-containing protein family//Major intrinsic protein	GO:0006810	transport	GO:0005215	transporter activity	GO:0005789//GO:0016020	endoplasmic reticulum membrane//membrane	--	--
Cluster-40906.64071	0	128.952	-9.5347	2.44e-09	9.19e-07	K01551	arsA, ASNA1	arsenite-transporting ATPase	PF06414//PF03796//PF00448//PF04851	Zeta toxin//DnaB-like helicase C terminal domain//SRP54-type protein, GTPase domain//Type III restriction enzyme, res subunit	GO:0006614//GO:0006260	SRP-dependent cotranslational protein targeting to membrane//DNA replication	GO:0016301//GO:0005525//GO:0005524//GO:0003678//GO:0003677//GO:0016787	kinase activity//GTP binding//ATP binding//DNA helicase activity//DNA binding//hydrolase activity	GO:0005657	replication fork	KOG2825	Putative arsenite-translocating ATPase
Cluster-40906.88783	49.6896	0	8.0725	2.48e-09	9.33e-07	K10251	HSD17B12, KAR, IFA38	17beta-estradiol 17-dehydrogenase / very-long-chain 3-oxoacyl-CoA reductase	PF00106	short chain dehydrogenase	GO:0008152	metabolic process	GO:0016491	oxidoreductase activity	--	--	KOG1014	17 beta-hydroxysteroid dehydrogenase type 3, HSD17B3
Cluster-40906.37052	0	51.4749	-8.2107	2.49e-09	9.34e-07	K08066	NFYC	nuclear transcription factor Y, gamma	PF09415//PF00125	CENP-S associating Centromere protein X//Core histone H2A/H2B/H3/H4	GO:0051382//GO:0006281	kinetochore assembly//DNA repair	GO:0003677	DNA binding	--	--	KOG1657	CCAAT-binding factor, subunit C (HAP5)
Cluster-40906.150579	0	46.5183	-8.064	2.52e-09	9.44e-07	--	--	--	PF06005//PF00170//PF10186//PF16331//PF17098//PF06386//PF16716//PF01544//PF16326	Protein of unknown function (DUF904)//bZIP transcription factor//Vacuolar sorting 38 and autophagy-related subunit 14//TolA binding protein trimerisation//Pre-mRNA-splicing regulator WTAP//Gas vesicle synthesis protein GvpL/GvpF//Bone marrow stromal antigen 2//CorA-like Mg2+ transporter protein//ABC transporter C-terminal domain	GO:0006355//GO:0070206//GO:0051607//GO:0000917//GO:0010508//GO:0031412//GO:0030001//GO:0043093//GO:0048024//GO:0055085	regulation of transcription, DNA-templated//protein trimerization//defense response to virus//barrier septum assembly//positive regulation of autophagy//gas vesicle organization//metal ion transport//FtsZ-dependent cytokinesis//regulation of mRNA splicing, via spliceosome//transmembrane transport	GO:0003677//GO:0003700//GO:0043565//GO:0046873	DNA binding//transcription factor activity, sequence-specific DNA binding//sequence-specific DNA binding//metal ion transmembrane transporter activity	GO:0031411//GO:0005737//GO:0005634//GO:0005667//GO:0016020	gas vesicle//cytoplasm//nucleus//transcription factor complex//membrane	KOG2991	Splicing regulator
Cluster-40906.82793	52.9859	0	8.1646	2.65e-09	9.92e-07	K14486	K14486, ARF	auxin response factor	PF02362//PF06507	B3 DNA binding domain//Auxin response factor	GO:0009725//GO:0006355	response to hormone//regulation of transcription, DNA-templated	GO:0003677	DNA binding	GO:0005634	nucleus	--	--
Cluster-40906.128690	79.2039	0.351151	7.7834	2.66e-09	9.93e-07	--	--	--	--	--	--	--	--	--	--	--	--	--
Cluster-40906.15828	0.313001	349.107	-10.01	2.74e-09	1.02e-06	--	--	--	PF00465	Iron-containing alcohol dehydrogenase	GO:0055114	oxidation-reduction process	GO:0016491//GO:0046872	oxidoreductase activity//metal ion binding	--	--	KOG0692	Pentafunctional AROM protein
Cluster-40906.122236	52.2537	0	8.1459	2.75e-09	1.02e-06	--	--	--	PF07660	Secretin and TonB N terminus short domain	--	--	--	--	GO:0019867	outer membrane	--	--
Cluster-40906.8851	0	52.2833	-8.2325	2.75e-09	1.02e-06	K07573	CSL4, EXOSC1	exosome complex component CSL4	PF03854	P-11 zinc finger	--	--	GO:0003723//GO:0008270	RNA binding//zinc ion binding	--	--	--	--
Cluster-40906.133552	0	56.0198	-8.3317	2.82e-09	1.04e-06	--	--	--	PF02209	Villin headpiece domain	GO:0007010	cytoskeleton organization	GO:0003779	actin binding	--	--	--	--
Cluster-40906.158703	0	53.2144	-8.2576	2.86e-09	1.06e-06	--	--	--	--	--	--	--	--	--	--	--	--	--
Cluster-40906.121913	0	49.0083	-8.139	3.02e-09	1.12e-06	K12896	SFRS7	splicing factor, arginine/serine-rich 7	PF00076//PF00098	RNA recognition motif. (a.k.a. RRM, RBD, or RNP domain)//Zinc knuckle	--	--	GO:0008270//GO:0003676	zinc ion binding//nucleic acid binding	--	--	KOG0107	Alternative splicing factor SRp20/9G8 (RRM superfamily)
Cluster-40906.151538	9.38862	304.244	-5.0163	3.04e-09	1.12e-06	--	--	--	PF03169	OPT oligopeptide transporter protein	GO:0055085	transmembrane transport	--	--	--	--	--	--
Cluster-40906.81005	0	84.8579	-8.932	3.17e-09	1.17e-06	K08057	CALR	calreticulin	PF04139//PF00262	Rad9//Calreticulin family	GO:0000077//GO:0006457	DNA damage checkpoint//protein folding	GO:0005509//GO:0051082	calcium ion binding//unfolded protein binding	GO:0030896//GO:0005783	checkpoint clamp complex//endoplasmic reticulum	KOG0674	Calreticulin
Cluster-40906.116221	0	83.6669	-8.9115	3.18e-09	1.17e-06	--	--	--	PF05450//PF06412	Nicastrin//Conjugal transfer protein TraD	GO:0016485//GO:0000746	protein processing//conjugation	--	--	GO:0016021	integral component of membrane	KOG2526	Predicted aminopeptidases - M20/M25/M40 family
Cluster-40906.187938	62.1588	0	8.3946	3.18e-09	1.17e-06	--	--	--	PF02387//PF01499//PF00931//PF01637	IncFII RepA protein family//Herpesvirus UL25 family//NB-ARC domain//Archaeal ATPase	GO:0006276//GO:0019072	plasmid maintenance//viral genome packaging	GO:0005524//GO:0043531	ATP binding//ADP binding	GO:0042025	host cell nucleus	--	--
Cluster-40906.109654	178.662	438.954	-1.2966	3.22e-09	1.18e-06	K19073	DVR	divinyl chlorophyllide a 8-vinyl-reductase	PF01370//PF01073//PF01113//PF00106	NAD dependent epimerase/dehydratase family//3-beta hydroxysteroid dehydrogenase/isomerase family//Dihydrodipicolinate reductase, N-terminus//short chain dehydrogenase	GO:0009089//GO:0008152//GO:0055114//GO:0006694//GO:0008210//GO:0008209//GO:0008207//GO:0009085	lysine biosynthetic process via diaminopimelate//metabolic process//oxidation-reduction process//steroid biosynthetic process//estrogen metabolic process//androgen metabolic process//C21-steroid hormone metabolic process//lysine biosynthetic process	GO:0003854//GO:0050662//GO:0016616//GO:0016491//GO:0003824//GO:0008839	3-beta-hydroxy-delta5-steroid dehydrogenase activity//coenzyme binding//oxidoreductase activity, acting on the CH-OH group of donors, NAD or NADP as acceptor//oxidoreductase activity//catalytic activity//4-hydroxy-tetrahydrodipicolinate reductase	--	--	--	--
Cluster-40906.189775	0	82.1904	-8.8847	3.23e-09	1.18e-06	--	--	--	PF08671	Anti-repressor SinI	GO:0006355	regulation of transcription, DNA-templated	GO:0046983	protein dimerization activity	--	--	--	--
Cluster-40906.165505	0	50.9619	-8.1955	3.25e-09	1.19e-06	--	--	--	PF00023//PF03100//PF13606	Ankyrin repeat//CcmE//Ankyrin repeat	GO:0017003//GO:0017004	protein-heme linkage//cytochrome complex assembly	GO:0005515	protein binding	GO:0005886	plasma membrane	KOG4177	Ankyrin
Cluster-40906.117210	0	62.4555	-8.4899	3.27e-09	1.19e-06	K09919	K09919	uncharacterized protein	--	--	--	--	--	--	--	--	--	--
Cluster-40906.143491	0	53.8023	-8.2732	3.41e-09	1.24e-06	K15033	ICT1	peptidyl-tRNA hydrolase ICT1	PF00472	RF-1 domain	GO:0006415//GO:0006449	translational termination//regulation of translational termination	GO:0003747	translation release factor activity	GO:0018444//GO:0005840	translation release factor complex//ribosome	--	--
Cluster-40906.25911	0	95.2646	-9.0989	3.41e-09	1.24e-06	--	--	--	--	--	--	--	--	--	--	--	KOG3461	CDGSH-type Zn-finger containing protein
Cluster-40906.187316	0	69.1398	-8.6366	3.57e-09	1.3e-06	K15707	RNF170	RING finger protein 170	PF00097//PF13639//PF14634//PF12861	Zinc finger, C3HC4 type (RING finger)//Ring finger domain//zinc-RING finger domain//Anaphase-promoting complex subunit 11 RING-H2 finger	GO:0016567	protein ubiquitination	GO:0046872//GO:0004842//GO:0005515//GO:0008270	metal ion binding//ubiquitin-protein transferase activity//protein binding//zinc ion binding	GO:0005680	anaphase-promoting complex	--	--
Cluster-5974.0	0	48.7795	-8.1327	3.57e-09	1.3e-06	--	--	--	--	--	--	--	--	--	--	--	--	--
Cluster-40906.121475	48.6432	0	8.0415	3.65e-09	1.32e-06	--	--	--	--	--	--	--	--	--	--	--	--	--
Cluster-40906.143391	84.1927	0	8.8337	3.75e-09	1.36e-06	K04507	CACYBP, SIP	calcyclin binding protein	PF13304//PF04539	AAA domain, putative AbiEii toxin, Type IV TA system//Sigma-70 region 3	GO:0006352//GO:0006355	DNA-templated transcription, initiation//regulation of transcription, DNA-templated	GO:0005524//GO:0003677//GO:0016987//GO:0003700	ATP binding//DNA binding//sigma factor activity//transcription factor activity, sequence-specific DNA binding	GO:0005667	transcription factor complex	KOG3260	Calcyclin-binding protein CacyBP
Cluster-40906.100844	56.5894	0	8.2605	3.86e-09	1.39e-06	K01772	hemH, FECH	ferrochelatase	PF00762	Ferrochelatase	GO:0015994//GO:0006783	chlorophyll metabolic process//heme biosynthetic process	GO:0004325	ferrochelatase activity	--	--	KOG1321	Protoheme ferro-lyase (ferrochelatase)
Cluster-40906.132920	1.87801	102.484	-5.7653	3.88e-09	1.4e-06	K09422	MYBP	myb proto-oncogene protein, plant	PF09111	SLIDE	GO:0006338	chromatin remodeling	GO:0016818//GO:0003676//GO:0005524	hydrolase activity, acting on acid anhydrides, in phosphorus-containing anhydrides//nucleic acid binding//ATP binding	GO:0005634	nucleus	--	--
Cluster-40906.120295	351.442	1022.05	-1.5398	3.89e-09	1.4e-06	K15634	gpmB	probable phosphoglycerate mutase	--	--	--	--	--	--	--	--	--	--
Cluster-40906.46350	0	45.4723	-8.0313	3.91e-09	1.41e-06	--	--	--	--	--	--	--	--	--	--	--	--	--
Cluster-40906.132524	91.3022	0	8.9509	4.02e-09	1.44e-06	--	--	--	PF03424//PF07690//PF00083	Carbohydrate binding domain (family 17/28)//Major Facilitator Superfamily//Sugar (and other) transporter	GO:0055085//GO:0005982//GO:0030245//GO:0005985	transmembrane transport//starch metabolic process//cellulose catabolic process//sucrose metabolic process	GO:0022857//GO:0008810	transmembrane transporter activity//cellulase activity	GO:0016021	integral component of membrane	KOG2532	Permease of the major facilitator superfamily
Cluster-40906.79798	0	44.6945	-8.0066	4.1e-09	1.47e-06	K07375	TUBB	tubulin beta	PF00091//PF00895//PF04277	Tubulin/FtsZ family, GTPase domain//ATP synthase protein 8//Oxaloacetate decarboxylase, gamma chain	GO:0015992//GO:0006090//GO:0071436//GO:0006814//GO:0006525//GO:0015986//GO:0006560	proton transport//pyruvate metabolic process//sodium ion export//sodium ion transport//arginine metabolic process//ATP synthesis coupled proton transport//proline metabolic process	GO:0003924//GO:0015081//GO:0015078//GO:0008948	GTPase activity//sodium ion transmembrane transporter activity//hydrogen ion transmembrane transporter activity//oxaloacetate decarboxylase activity	GO:0000276//GO:0016020	mitochondrial proton-transporting ATP synthase complex, coupling factor F(o)//membrane	KOG1375	Beta tubulin
Cluster-40906.147920	62.9499	0	8.4133	4.13e-09	1.48e-06	--	--	--	--	--	--	--	--	--	--	--	--	--
Cluster-40906.183511	1.59479	60.2387	-5.2524	4.13e-09	1.48e-06	--	--	--	PF05699//PF02892//PF10261//PF04911//PF14372	hAT family C-terminal dimerisation region//BED zinc finger//Inositol phospholipid synthesis and fat-storage-inducing TM//ATP synthase j chain//Domain of unknown function (DUF4413)	GO:0015986//GO:0019915//GO:0015992	ATP synthesis coupled proton transport//lipid storage//proton transport	GO:0003677//GO:0015078//GO:0046983	DNA binding//hydrogen ion transmembrane transporter activity//protein dimerization activity	GO:0045263//GO:0005789	proton-transporting ATP synthase complex, coupling factor F(o)//endoplasmic reticulum membrane	--	--
Cluster-40906.42314	0	74.1831	-8.7382	4.27e-09	1.52e-06	--	--	--	PF04689	DNA binding protein S1FA	GO:0006355	regulation of transcription, DNA-templated	GO:0003677	DNA binding	GO:0005634	nucleus	--	--
Cluster-40906.133084	614.798	239.292	1.3611	4.47e-09	1.59e-06	--	--	--	PF00607	gag gene protein p24 (core nucleocapsid protein)	GO:0016032	viral process	--	--	--	--	--	--
Cluster-40906.147370	48.611	0	8.0401	4.51e-09	1.6e-06	K11096	SNRPD2, SMD2	small nuclear ribonucleoprotein D2	PF01226	Formate/nitrite transporter	GO:0006810	transport	GO:0005215	transporter activity	GO:0016020	membrane	KOG3459	Small nuclear ribonucleoprotein (snRNP) Sm core protein
Cluster-40906.18679	0	136.567	-9.6179	4.69e-09	1.67e-06	--	--	--	--	--	--	--	--	--	--	--	--	--
Cluster-40906.88773	0.946094	54.3394	-5.8464	4.73e-09	1.68e-06	--	--	--	--	--	--	--	--	--	--	--	--	--
Cluster-40906.93779	76.2738	0	8.6898	4.75e-09	1.68e-06	--	--	--	--	--	--	--	--	--	--	--	--	--
Cluster-40906.110209	7111.81	3365.73	1.0793	4.93e-09	1.74e-06	K02701	psaN	photosystem I subunit PsaN	PF05479//PF05757	Photosystem I reaction centre subunit N (PSAN or PSI-N)//Oxygen evolving enhancer protein 3 (PsbQ)	GO:0015979	photosynthesis	GO:0005509//GO:0005516	calcium ion binding//calmodulin binding	GO:0019898//GO:0042651//GO:0009523//GO:0009654//GO:0009522	extrinsic component of membrane//thylakoid membrane//photosystem II//photosystem II oxygen evolving complex//photosystem I	--	--
Cluster-40906.105243	87.0408	0.957049	6.4578	5.02e-09	1.77e-06	K03070	secA	preprotein translocase subunit SecA	PF07517//PF01043//PF07516	SecA DEAD-like domain//SecA preprotein cross-linking domain//SecA Wing and Scaffold domain	GO:0017038	protein import	GO:0005524	ATP binding	GO:0016020	membrane	--	--
Cluster-40906.21744	0	46.7879	-8.0725	5.24e-09	1.84e-06	K00784	rnz	ribonuclease Z	--	--	--	--	--	--	--	--	--	--
Cluster-40906.137869	0	52.0235	-8.2248	5.27e-09	1.85e-06	--	--	--	PF07819//PF07859//PF03403//PF01764	PGAP1-like protein//alpha/beta hydrolase fold//Platelet-activating factor acetylhydrolase, isoform II//Lipase (class 3)	GO:0006629//GO:0006886//GO:0008152//GO:0046486//GO:0016042//GO:0006505	lipid metabolic process//intracellular protein transport//metabolic process//glycerolipid metabolic process//lipid catabolic process//GPI anchor metabolic process	GO:0003847//GO:0016788//GO:0016787	1-alkyl-2-acetylglycerophosphocholine esterase activity//hydrolase activity, acting on ester bonds//hydrolase activity	GO:0008247	1-alkyl-2-acetylglycerophosphocholine esterase complex	--	--
Cluster-40906.207598	45.2381	0	7.9372	5.34e-09	1.88e-06	K10631	TOPORS	E3 ubiquitin-protein ligase Topors	PF12861//PF16685//PF14634//PF17123//PF12678//PF01480//PF13639//PF00097	Anaphase-promoting complex subunit 11 RING-H2 finger//zinc RING finger of MSL2//zinc-RING finger domain//RING-like zinc finger//RING-H2 zinc finger//PWI domain//Ring finger domain//Zinc finger, C3HC4 type (RING finger)	GO:0016567//GO:0006397	protein ubiquitination//mRNA processing	GO:0061630//GO:0005515//GO:0008270//GO:0046872//GO:0004842	ubiquitin protein ligase activity//protein binding//zinc ion binding//metal ion binding//ubiquitin-protein transferase activity	GO:0005680	anaphase-promoting complex	--	--
Cluster-40906.87313	8.04017	154.333	-4.2567	5.4e-09	1.89e-06	K02951	RP-S12e, RPS12	small subunit ribosomal protein S12e	--	--	--	--	--	--	--	--	KOG3406	40S ribosomal protein S12
Cluster-40906.30009	0	45.4389	-8.0297	5.66e-09	1.98e-06	K03354	APC7	anaphase-promoting complex subunit 7	PF13181//PF07721//PF13371//PF13414//PF00515//PF13176//PF13174	Tetratricopeptide repeat//Tetratricopeptide repeat//Tetratricopeptide repeat//TPR repeat//Tetratricopeptide repeat//Tetratricopeptide repeat//Tetratricopeptide repeat	--	--	GO:0005515//GO:0042802	protein binding//identical protein binding	--	--	KOG1174	Anaphase-promoting complex (APC), subunit 7
Cluster-40906.162982	0	137.484	-9.6278	5.9e-09	2.06e-06	--	--	--	PF01582//PF13676//PF13855//PF00931	TIR domain//TIR domain//Leucine rich repeat//NB-ARC domain	GO:0007165	signal transduction	GO:0043531//GO:0005515	ADP binding//protein binding	--	--	--	--
Cluster-40906.30392	0	63.3513	-8.51	6.02e-09	2.1e-06	K03363	CDC20	cell division cycle 20, cofactor of APC complex	PF00400	WD domain, G-beta repeat	--	--	GO:0005515	protein binding	--	--	--	--
Cluster-40906.195084	0	45.7685	-8.0407	6.16e-09	2.15e-06	K13459	RPS2	disease resistance protein RPS2	PF00005//PF00931//PF13855//PF01637//PF05970//PF00485	ABC transporter//NB-ARC domain//Leucine rich repeat//Archaeal ATPase//PIF1-like helicase//Phosphoribulokinase / Uridine kinase family	GO:0008152//GO:0000723//GO:0006281	metabolic process//telomere maintenance//DNA repair	GO:0005524//GO:0005515//GO:0016301//GO:0003678//GO:0043531//GO:0016887	ATP binding//protein binding//kinase activity//DNA helicase activity//ADP binding//ATPase activity	GO:0005657	replication fork	--	--
Cluster-40906.49203	154.962	372.884	-1.2664	6.23e-09	2.17e-06	--	--	--	--	--	--	--	--	--	--	--	--	--
Cluster-40906.211156	0	80.2009	-8.8505	6.29e-09	2.19e-06	--	--	--	PF02312//PF00665//PF13683//PF05399	Core binding factor beta subunit//Integrase core domain//Integrase core domain//Ectropic viral integration site 2A protein (EVI2A)	GO:0015074	DNA integration	GO:0003713	transcription coactivator activity	GO:0016021//GO:0005667//GO:0005634	integral component of membrane//transcription factor complex//nucleus	--	--
Cluster-40906.29173	0	44.2244	-7.9916	6.4e-09	2.22e-06	--	--	--	--	--	--	--	--	--	--	--	--	--
Cluster-40906.216219	0	47.9749	-8.1094	6.48e-09	2.25e-06	--	--	--	PF13855//PF00560	Leucine rich repeat//Leucine Rich Repeat	--	--	GO:0005515	protein binding	--	--	--	--
Cluster-40906.184277	76.7144	1.4046	5.8193	6.5e-09	2.25e-06	--	--	--	--	--	--	--	--	--	--	--	--	--
Cluster-40906.95712	196.999	621.932	-1.658	6.53e-09	2.26e-06	--	--	--	PF13103//PF00501	TonB C terminal//AMP-binding enzyme	GO:0006810//GO:0008152	transport//metabolic process	GO:0003824	catalytic activity	--	--	--	--
Cluster-40906.109225	0	112.832	-9.3428	6.55e-09	2.26e-06	--	--	--	PF01926//PF00931//PF01580//PF05049//PF00102//PF00158//PF04548//PF03193//PF00735//PF07475	50S ribosome-binding GTPase//NB-ARC domain//FtsK/SpoIIIE family//Interferon-inducible GTPase (IIGP)//Protein-tyrosine phosphatase//Sigma-54 interaction domain//AIG1 family//Protein of unknown function, DUF258//Septin//HPr Serine kinase C-terminal domain	GO:0016310//GO:0006109//GO:0006470//GO:0006355//GO:0006570//GO:0000160	phosphorylation//regulation of carbohydrate metabolic process//protein dephosphorylation//regulation of transcription, DNA-templated//tyrosine metabolic process//phosphorelay signal transduction system	GO:0008134//GO:0005525//GO:0004725//GO:0043531//GO:0000155//GO:0000166//GO:0003924//GO:0005524//GO:0003677//GO:0004672	transcription factor binding//GTP binding//protein tyrosine phosphatase activity//ADP binding//phosphorelay sensor kinase activity//nucleotide binding//GTPase activity//ATP binding//DNA binding//protein kinase activity	GO:0016020//GO:0005667//GO:0009365	membrane//transcription factor complex//protein histidine kinase complex	--	--
Cluster-40906.135286	51.0771	0	8.1113	6.54e-09	2.26e-06	K01937	pyrG, CTPS	CTP synthase	--	--	--	--	--	--	--	--	KOG2387	CTP synthase (UTP-ammonia lyase)
Cluster-40906.209936	0	42.5295	-7.9346	6.56e-09	2.26e-06	--	--	--	PF03798	TLC domain	--	--	--	--	GO:0016021	integral component of membrane	--	--
Cluster-40906.108320	876.652	3959.46	-2.1752	6.58e-09	2.26e-06	--	--	--	PF06344	Parechovirus Genome-linked protein	--	--	--	--	GO:0019015	viral genome	--	--
Cluster-40906.87881	0	45.4614	-8.0304	6.63e-09	2.27e-06	K05765	CFL	cofilin	PF00241	Cofilin/tropomyosin-type actin-binding protein	--	--	GO:0003779	actin binding	GO:0005622	intracellular	--	--
Cluster-40906.72850	49.6677	0	8.071	6.98e-09	2.39e-06	--	--	--	--	--	--	--	--	--	--	--	--	--
Cluster-40906.179493	0	49.3335	-8.1482	7.01e-09	2.4e-06	K01307	GGH	gamma-glutamyl hydrolase	PF07722	Peptidase C26	GO:0006541	glutamine metabolic process	GO:0016787	hydrolase activity	--	--	KOG1559	Gamma-glutamyl hydrolase
Cluster-40906.110137	107.741	1222.77	-3.5048	7.05e-09	2.41e-06	--	--	--	--	--	--	--	--	--	--	--	--	--
Cluster-40906.20929	2.73901	270.376	-6.6101	7.07e-09	2.41e-06	K13993	HSP20	HSP20 family protein	--	--	--	--	--	--	--	--	KOG0710	Molecular chaperone (small heat-shock protein Hsp26/Hsp42)
Cluster-40906.98680	0	49.5314	-8.1542	7.42e-09	2.53e-06	--	--	--	--	--	--	--	--	--	--	--	--	--
Cluster-40906.102307	47.3681	0	8.0036	7.43e-09	2.53e-06	K06287	maf	septum formation protein	PF02545	Maf-like protein	--	--	--	--	GO:0005737	cytoplasm	--	--
Cluster-40906.63988	61.1263	0	8.3712	7.45e-09	2.53e-06	--	--	--	PF02285	Cytochrome oxidase c subunit VIII	GO:0015992//GO:0006123	proton transport//mitochondrial electron transport, cytochrome c to oxygen	GO:0004129	cytochrome-c oxidase activity	GO:0045277	respiratory chain complex IV	--	--
Cluster-40906.106739	134.291	1037.26	-2.9494	7.6e-09	2.57e-06	--	--	--	PF00257	Dehydrin	GO:0006950//GO:0009415	response to stress//response to water	--	--	--	--	--	--
Cluster-40906.116225	145	661.879	-2.1911	7.59e-09	2.57e-06	K03283	HSPA1_8	heat shock 70kDa protein 1/8	PF01968//PF02782//PF06723	Hydantoinase/oxoprolinase//FGGY family of carbohydrate kinases, C-terminal domain//MreB/Mbl protein	GO:0000902//GO:0005975	cell morphogenesis//carbohydrate metabolic process	GO:0016787//GO:0016773	hydrolase activity//phosphotransferase activity, alcohol group as acceptor	--	--	KOG0101	Molecular chaperones HSP70/HSC70, HSP70 superfamily
Cluster-40906.206488	0	46.9297	-8.0766	7.62e-09	2.58e-06	--	--	--	--	--	--	--	--	--	--	--	--	--
Cluster-40906.82543	19.5086	582.119	-4.9011	7.67e-09	2.59e-06	--	--	--	PF00947	Picornavirus core protein 2A	GO:0016032//GO:0006508	viral process//proteolysis	GO:0008233	peptidase activity	--	--	--	--
Cluster-40906.101146	222.157	670.21	-1.5922	7.69e-09	2.59e-06	--	--	--	--	--	--	--	--	--	--	--	--	--
Cluster-40906.45839	0	110.994	-9.3192	7.74e-09	2.6e-06	--	--	--	PF00917	MATH domain	--	--	GO:0005515	protein binding	--	--	--	--
Cluster-40906.70708	0	42.1594	-7.9221	7.74e-09	2.6e-06	--	--	--	--	--	--	--	--	--	--	--	--	--
Cluster-40906.168267	5.07142	263.71	-5.6824	7.9e-09	2.65e-06	--	--	--	--	--	--	--	--	--	--	--	--	--
Cluster-40906.64941	0	67.7825	-8.6064	7.93e-09	2.66e-06	K01126	E3.1.4.46, glpQ, ugpQ	glycerophosphoryl diester phosphodiesterase	PF03009	Glycerophosphoryl diester phosphodiesterase family	GO:0006629	lipid metabolic process	GO:0008081	phosphoric diester hydrolase activity	--	--	--	--
Cluster-40906.138746	128.474	5.01019	4.6806	8.03e-09	2.69e-06	K01809	manA, MPI	mannose-6-phosphate isomerase	PF01238	Phosphomannose isomerase type I	GO:0005975//GO:0006000//GO:0006013	carbohydrate metabolic process//fructose metabolic process//mannose metabolic process	GO:0008270//GO:0004476	zinc ion binding//mannose-6-phosphate isomerase activity	--	--	KOG2757	Mannose-6-phosphate isomerase
Cluster-40906.166833	53.8268	0	8.1888	8.07e-09	2.7e-06	--	--	--	--	--	--	--	--	--	--	--	--	--
Cluster-40906.107466	0.297401	65.0819	-7.5874	8.09e-09	2.7e-06	--	--	--	--	--	--	--	--	--	--	--	--	--
Cluster-40906.117645	0	56.5612	-8.3458	8.16e-09	2.72e-06	K15803	GERD	(-)-germacrene D synthase	PF01397	Terpene synthase, N-terminal domain	GO:0008152	metabolic process	GO:0010333//GO:0016829	terpene synthase activity//lyase activity	--	--	--	--
Cluster-40906.105686	1192.67	351.777	1.7615	8.23e-09	2.73e-06	K09840	NCED	9-cis-epoxycarotenoid dioxygenase	--	--	--	--	--	--	--	--	--	--
Cluster-40906.189114	43.3842	0	7.8768	8.22e-09	2.73e-06	--	--	--	--	--	--	--	--	--	--	--	--	--
Cluster-40906.6770	0	41.512	-7.8997	8.3e-09	2.76e-06	K10664	ATL6S	E3 ubiquitin-protein ligase ATL6/9/15/31/42/55	PF12678//PF12906//PF12861//PF14634//PF13639//PF00097//PF17123	RING-H2 zinc finger//RING-variant domain//Anaphase-promoting complex subunit 11 RING-H2 finger//zinc-RING finger domain//Ring finger domain//Zinc finger, C3HC4 type (RING finger)//RING-like zinc finger	GO:0016567	protein ubiquitination	GO:0008270//GO:0004842//GO:0005515//GO:0046872	zinc ion binding//ubiquitin-protein transferase activity//protein binding//metal ion binding	GO:0005680	anaphase-promoting complex	--	--
Cluster-40906.145142	46.8025	0	7.9852	8.51e-09	2.82e-06	--	--	--	PF07574//PF09177	Nse1 non-SMC component of SMC5-6 complex//Syntaxin 6, N-terminal	GO:0048193//GO:0006281	Golgi vesicle transport//DNA repair	--	--	GO:0030915//GO:0016020	Smc5-Smc6 complex//membrane	--	--
Cluster-40906.148642	0	46.6309	-8.0684	8.51e-09	2.82e-06	K00891	E2.7.1.71, aroK, aroL	shikimate kinase	PF00005//PF01121//PF03193//PF01583//PF02367	ABC transporter//Dephospho-CoA kinase//Protein of unknown function, DUF258//Adenylylsulphate kinase//Threonylcarbamoyl adenosine biosynthesis protein TsaE	GO:0000103//GO:0015940//GO:0006144//GO:0002949//GO:0015937	sulfate assimilation//pantothenate biosynthetic process//purine nucleobase metabolic process//tRNA threonylcarbamoyladenosine modification//coenzyme A biosynthetic process	GO:0004020//GO:0016887//GO:0004140//GO:0003924//GO:0005524//GO:0005525	adenylylsulfate kinase activity//ATPase activity//dephospho-CoA kinase activity//GTPase activity//ATP binding//GTP binding	--	--	--	--
Cluster-40906.4846	0	47.8201	-8.1044	8.65e-09	2.86e-06	K11099	SNRPG, SMG	small nuclear ribonucleoprotein G	--	--	--	--	--	--	--	--	KOG1780	Small Nuclear ribonucleoprotein G
Cluster-40906.173447	0	54.8553	-8.3029	8.79e-09	2.9e-06	--	--	--	--	--	--	--	--	--	--	--	--	--
Cluster-40906.148511	0.594802	81.847	-7.0371	8.83e-09	2.91e-06	K10393	KIF2_24, MCAK	kinesin family member 2/24	PF00910//PF08332//PF00225	RNA helicase//Calcium/calmodulin dependent protein kinase II association domain//Kinesin motor domain	GO:0016310//GO:0007017//GO:0009069//GO:0007018//GO:0006468	phosphorylation//microtubule-based process//serine family amino acid metabolic process//microtubule-based movement//protein phosphorylation	GO:0005524//GO:0005516//GO:0004683//GO:0003724//GO:0008017//GO:0003777//GO:0003723	ATP binding//calmodulin binding//calmodulin-dependent protein kinase activity//RNA helicase activity//microtubule binding//microtubule motor activity//RNA binding	GO:0045298//GO:0005874	tubulin complex//microtubule	KOG0246	Kinesin-like protein
Cluster-40906.108512	1250.54	3074.52	-1.2979	8.89e-09	2.93e-06	--	--	--	PF02083	Urotensin II	GO:0008217//GO:0042312//GO:0007165	regulation of blood pressure//regulation of vasodilation//signal transduction	GO:0005179	hormone activity	GO:0005576	extracellular region	--	--
Cluster-40906.210208	0	42.9351	-7.9488	8.94e-09	2.94e-06	K12373	HEXA_B	hexosaminidase	--	--	--	--	--	--	--	--	--	--
Cluster-40906.155101	0	41.1419	-7.8869	9.02e-09	2.96e-06	--	--	--	--	--	--	--	--	--	--	--	--	--
Cluster-40906.190271	121.008	0.351151	8.3944	9.02e-09	2.96e-06	K15032	MTERFD	mTERF domain-containing protein, mitochondrial	PF02536	mTERF	GO:0006355	regulation of transcription, DNA-templated	GO:0003690	double-stranded DNA binding	GO:0005739	mitochondrion	--	--
Cluster-40906.80974	292.162	731.425	-1.3233	9.03e-09	2.96e-06	--	--	--	--	--	--	--	--	--	--	--	--	--
Cluster-31420.0	0	41.9251	-7.9146	9.12e-09	2.98e-06	--	--	--	--	--	--	--	--	--	--	--	KOG1470	Phosphatidylinositol transfer protein PDR16 and related proteins
Cluster-40906.76459	71.255	0	8.5917	9.15e-09	2.98e-06	--	--	--	PF06444//PF13903	NADH dehydrogenase subunit 2 C-terminus//PMP-22/EMP/MP20/Claudin tight junction	GO:0015992//GO:0006120//GO:0006814//GO:0006744//GO:0055114	proton transport//mitochondrial electron transport, NADH to ubiquinone//sodium ion transport//ubiquinone biosynthetic process//oxidation-reduction process	GO:0008137	NADH dehydrogenase (ubiquinone) activity	GO:0016021	integral component of membrane	--	--
Cluster-40906.49218	178.626	800.846	-2.1637	9.26e-09	3.02e-06	--	--	--	--	--	--	--	--	--	--	--	--	--
Cluster-40906.206801	0	49.3126	-8.1476	9.43e-09	3.07e-06	--	--	--	PF00560//PF13855	Leucine Rich Repeat//Leucine rich repeat	--	--	GO:0005515	protein binding	--	--	--	--
Cluster-40906.118477	2.60895	84.2651	-5.0399	9.61e-09	3.12e-06	K15637	PGAM5	serine/threonine-protein phosphatase PGAM5	--	--	--	--	--	--	--	--	--	--
Cluster-40906.182377	78.8931	0	8.7385	9.69e-09	3.14e-06	--	--	--	PF01545	Cation efflux family	GO:0006812//GO:0055085	cation transport//transmembrane transport	GO:0008324	cation transmembrane transporter activity	GO:0016021	integral component of membrane	--	--
Cluster-40906.115482	8189.55	2782.4	1.5575	9.71e-09	3.15e-06	K09840	NCED	9-cis-epoxycarotenoid dioxygenase	--	--	--	--	--	--	--	--	KOG1285	Beta, beta-carotene 15,15'-dioxygenase and related enzymes
Cluster-40906.188659	165.445	24.0975	2.7804	9.73e-09	3.15e-06	K13065	E2.3.1.133, HCT	shikimate O-hydroxycinnamoyltransferase	PF02458	Transferase family	--	--	GO:0016747	transferase activity, transferring acyl groups other than amino-acyl groups	--	--	--	--
Cluster-40906.89999	0	42.1407	-7.9215	1.03e-08	3.34e-06	--	--	--	--	--	--	--	--	--	--	--	--	--
Cluster-40906.150101	0	51.5985	-8.2132	1.05e-08	3.39e-06	K04733	IRAK4	interleukin-1 receptor-associated kinase 4	PF00069//PF07714	Protein kinase domain//Protein tyrosine kinase	GO:0006468	protein phosphorylation	GO:0004672//GO:0005524	protein kinase activity//ATP binding	--	--	--	--
Cluster-40906.94558	46.8659	0	7.9876	1.08e-08	3.47e-06	K13162	PCBP2_3_4	poly(rC)-binding protein 2/3/4	PF00013//PF13014//PF13184//PF07650	KH domain//KH domain//NusA-like KH domain//KH domain	--	--	GO:0003723	RNA binding	--	--	--	--
Cluster-40906.211959	0.626003	82.2786	-7.0313	1.1e-08	3.55e-06	--	--	--	PF01060	Transthyretin-like family	--	--	--	--	GO:0005615	extracellular space	--	--
Cluster-40906.73357	303.538	924.22	-1.6071	1.1e-08	3.55e-06	--	--	--	--	--	--	--	--	--	--	--	--	--
Cluster-40906.107982	193.58	566.112	-1.5485	1.11e-08	3.57e-06	K16908	CRR1	chloroplast NAD(P)H dehydrogenase	PF05173//PF01113	Dihydrodipicolinate reductase, C-terminus//Dihydrodipicolinate reductase, N-terminus	GO:0009089//GO:0055114//GO:0009085	lysine biosynthetic process via diaminopimelate//oxidation-reduction process//lysine biosynthetic process	GO:0008839	4-hydroxy-tetrahydrodipicolinate reductase	--	--	--	--
Cluster-40906.105441	0	47.8238	-8.1049	1.12e-08	3.57e-06	--	--	--	--	--	--	--	--	--	--	--	KOG2313	Stress-induced protein UVI31+
Cluster-40906.105274	69.0563	0	8.5482	1.16e-08	3.72e-06	--	--	--	--	--	--	--	--	--	--	--	--	--
Cluster-40906.130370	1.65577	72.9438	-5.5072	1.16e-08	3.72e-06	--	--	--	PF00230	Major intrinsic protein	GO:0006810	transport	GO:0005215	transporter activity	GO:0016020	membrane	--	--
Cluster-40906.70676	51.5708	0	8.1258	1.16e-08	3.72e-06	--	--	--	PF13414//PF13176//PF13374//PF02311//PF04103//PF00619//PF13762	TPR repeat//Tetratricopeptide repeat//Tetratricopeptide repeat//AraC-like ligand binding domain//CD20-like family//Caspase recruitment domain//Mitochondrial splicing apparatus component	GO:0042981//GO:0000372//GO:0006355	regulation of apoptotic process//Group I intron splicing//regulation of transcription, DNA-templated	GO:0005515	protein binding	GO:0030529//GO:0016021	intracellular ribonucleoprotein complex//integral component of membrane	--	--
Cluster-40906.154418	0	41.3536	-7.8938	1.19e-08	3.81e-06	K09842	AAO3	abscisic-aldehyde oxidase	PF01694	Rhomboid family	--	--	GO:0004252	serine-type endopeptidase activity	GO:0016021	integral component of membrane	--	--
Cluster-40906.207070	0	42.3592	-7.9292	1.22e-08	3.88e-06	--	--	--	PF15178//PF03110//PF09297	Mitochondrial import receptor subunit TOM5 homolog//SBP domain//NADH pyrophosphatase zinc ribbon domain	--	--	GO:0046872//GO:0016787//GO:0003677	metal ion binding//hydrolase activity//DNA binding	GO:0005742//GO:0005634	mitochondrial outer membrane translocase complex//nucleus	--	--
Cluster-40906.102751	230.162	4.17976	5.7994	1.23e-08	3.9e-06	--	--	--	PF01397//PF06327//PF09226	Terpene synthase, N-terminal domain//Domain of Unknown Function (DUF1053)//Restriction endonuclease HincII	GO:0006308//GO:0006144//GO:0008152//GO:0009307//GO:0006171	DNA catabolic process//purine nucleobase metabolic process//metabolic process//DNA restriction-modification system//cAMP biosynthetic process	GO:0004016//GO:0003677//GO:0009036//GO:0016829//GO:0010333	adenylate cyclase activity//DNA binding//Type II site-specific deoxyribonuclease activity//lyase activity//terpene synthase activity	GO:0005886//GO:0009359	plasma membrane//Type II site-specific deoxyribonuclease complex	--	--
Cluster-40906.96918	0	44.059	-7.9853	1.23e-08	3.91e-06	K10523	SPOP	speckle-type POZ protein	PF00651//PF02517//PF03355	BTB/POZ domain//CAAX protease self-immunity//Viral Trans-Activator Protein	GO:0006355	regulation of transcription, DNA-templated	GO:0005515	protein binding	GO:0016020	membrane	KOG1987	Speckle-type POZ protein SPOP and related proteins with TRAF, MATH and BTB/POZ domains
Cluster-40906.70507	14.2647	204.348	-3.8372	1.27e-08	4.03e-06	K03963	NDUFB7	NADH dehydrogenase (ubiquinone) 1 beta subcomplex subunit 7	PF05676	NADH-ubiquinone oxidoreductase B18 subunit (NDUFB7)	GO:0006744//GO:0006814//GO:0006120//GO:0015992//GO:0006118	ubiquinone biosynthetic process//sodium ion transport//mitochondrial electron transport, NADH to ubiquinone//proton transport//obsolete electron transport	GO:0003954//GO:0008137	NADH dehydrogenase activity//NADH dehydrogenase (ubiquinone) activity	GO:0005739	mitochondrion	KOG3468	NADH:ubiquinone oxidoreductase, NDUFB7/B18 subunit
Cluster-40906.65437	254.391	39.0248	2.7077	1.31e-08	4.16e-06	K14493	GID1	gibberellin receptor GID1	PF07859//PF08039//PF07224//PF12740	alpha/beta hydrolase fold//Mitochondrial proteolipid//Chlorophyllase//Chlorophyllase enzyme	GO:0008152//GO:0015994//GO:0015996	metabolic process//chlorophyll metabolic process//chlorophyll catabolic process	GO:0016787//GO:0047746	hydrolase activity//chlorophyllase activity	GO:0005739	mitochondrion	--	--
Cluster-40906.114468	0	74.564	-8.7447	1.32e-08	4.17e-06	--	--	--	PF15221//PF09815	Lens epithelial cell protein LEP503//XK-related protein	GO:0007275	multicellular organismal development	--	--	GO:0016021	integral component of membrane	--	--
Cluster-40906.145074	0	64.1624	-8.5286	1.34e-08	4.22e-06	--	--	--	--	--	--	--	--	--	--	--	--	--
Cluster-40906.1475	0	67.527	-8.6026	1.36e-08	4.28e-06	--	--	--	PF13676//PF00560//PF00069//PF13855//PF07714	TIR domain//Leucine Rich Repeat//Protein kinase domain//Leucine rich repeat//Protein tyrosine kinase	GO:0007165//GO:0006468	signal transduction//protein phosphorylation	GO:0005515//GO:0005524//GO:0004672	protein binding//ATP binding//protein kinase activity	--	--	--	--
Cluster-40906.66390	69.3274	0	8.5522	1.41e-08	4.44e-06	--	--	--	--	--	--	--	--	--	--	--	--	--
Cluster-40906.80283	26.9673	178.161	-2.7194	1.43e-08	4.48e-06	--	--	--	--	--	--	--	--	--	--	--	--	--
Cluster-40906.25929	65.2657	0	8.4655	1.43e-08	4.49e-06	K01514	PRUNE, PPX1	exopolyphosphatase	--	--	--	--	--	--	--	--	--	--
Cluster-40906.90907	216.349	687	-1.6673	1.48e-08	4.64e-06	--	--	--	PF11427	Tc3 transposase	--	--	GO:0003677	DNA binding	--	--	--	--
Cluster-40906.80562	15.2206	819.444	-5.7565	1.52e-08	4.76e-06	--	--	--	PF12356//PF00161	Protein of unknown function (DUF3643)//Ribosome inactivating protein	GO:0006915//GO:0016567//GO:0017148//GO:0032465	apoptotic process//protein ubiquitination//negative regulation of translation//regulation of cytokinesis	GO:0030598//GO:0004842	rRNA N-glycosylase activity//ubiquitin-protein transferase activity	--	--	--	--
Cluster-40906.154967	0	39.0558	-7.812	1.54e-08	4.83e-06	--	--	--	PF04145//PF06432	Ctr copper transporter family//Phosphatidylinositol N-acetylglucosaminyltransferase	GO:0035434//GO:0006825//GO:0006506	copper ion transmembrane transport//copper ion transport//GPI anchor biosynthetic process	GO:0017176//GO:0005375	phosphatidylinositol N-acetylglucosaminyltransferase activity//copper ion transmembrane transporter activity	GO:0016021	integral component of membrane	--	--
Cluster-40906.13156	0.335691	61.5786	-7.5069	1.59e-08	4.97e-06	--	--	--	--	--	--	--	--	--	--	--	--	--
Cluster-40906.109261	62.5037	0	8.4037	1.6e-08	4.98e-06	--	--	--	PF04513//PF01442	Baculovirus polyhedron envelope protein, PEP, C terminus//Apolipoprotein A1/A4/E domain	GO:0006869//GO:0042157	lipid transport//lipoprotein metabolic process	GO:0008289//GO:0005198	lipid binding//structural molecule activity	GO:0019028//GO:0019031//GO:0005576	viral capsid//viral envelope//extracellular region	--	--
Cluster-40906.89092	0	46.3327	-8.0586	1.62e-08	5.05e-06	--	--	--	--	--	--	--	--	--	--	--	--	--
Cluster-40906.148443	45.3237	0	7.9407	1.62e-08	5.05e-06	--	--	--	PF10278	Mediator of RNA pol II transcription subunit 19	GO:0006357	regulation of transcription from RNA polymerase II promoter	GO:0001104	RNA polymerase II transcription cofactor activity	GO:0016592	mediator complex	--	--
Cluster-40906.121249	108.837	348.334	-1.6792	1.71e-08	5.3e-06	K01802	E5.2.1.8	peptidylprolyl isomerase	PF00254	FKBP-type peptidyl-prolyl cis-trans isomerase	GO:0006457	protein folding	--	--	--	--	--	--
Cluster-40906.98345	0	47.1064	-8.0832	1.71e-08	5.3e-06	K01689	ENO, eno	enolase	PF00113	Enolase, C-terminal TIM barrel domain	GO:0006096//GO:0000162//GO:0006571//GO:0009094//GO:0006094	glycolytic process//tryptophan biosynthetic process//tyrosine biosynthetic process//L-phenylalanine biosynthetic process//gluconeogenesis	GO:0004634//GO:0000287	phosphopyruvate hydratase activity//magnesium ion binding	GO:0000015	phosphopyruvate hydratase complex	KOG2670	Enolase
Cluster-40906.19007	4.89882	314.825	-5.9974	1.73e-08	5.36e-06	K13993	HSP20	HSP20 family protein	--	--	--	--	--	--	--	--	KOG0710	Molecular chaperone (small heat-shock protein Hsp26/Hsp42)
Cluster-40906.62525	147.566	20.6027	2.8378	1.73e-08	5.36e-06	K06890	K06890	uncharacterized protein	--	--	--	--	--	--	--	--	KOG2322	N-methyl-D-aspartate receptor glutamate-binding subunit
Cluster-40906.200033	0	54.2165	-8.2847	1.74e-08	5.36e-06	--	--	--	--	--	--	--	--	--	--	--	--	--
Cluster-40906.113724	1.48701	78.9767	-5.6823	1.77e-08	5.47e-06	K03798	ftsH, hflB	cell division protease FtsH	--	--	--	--	--	--	--	--	--	--
Cluster-40906.107135	0	68.3367	-8.6197	1.79e-08	5.52e-06	K11251	H2A	histone H2A	--	--	--	--	--	--	--	--	KOG1757	Histone 2A
Cluster-43266.3	104.168	3.33189	4.9634	1.79e-08	5.52e-06	--	--	--	PF00863//PF16836//PF00680	Peptidase family C4//Shu complex component Psy3, DNA-binding description//RNA dependent RNA polymerase	GO:0006351//GO:0000725//GO:0006508//GO:0006144	transcription, DNA-templated//recombinational repair//proteolysis//purine nucleobase metabolic process	GO:0008234//GO:0003723//GO:0003968	cysteine-type peptidase activity//RNA binding//RNA-directed RNA polymerase activity	GO:0097196//GO:0031379//GO:0005634	Shu complex//RNA-directed RNA polymerase complex//nucleus	--	--
Cluster-40906.110638	0.313001	59.513	-7.4582	1.8e-08	5.54e-06	--	--	--	--	--	--	--	--	--	--	--	--	--
Cluster-40906.19463	0	42.2609	-7.926	1.84e-08	5.64e-06	--	--	--	--	--	--	--	--	--	--	--	--	--
Cluster-40906.204051	3.76026	93.8183	-4.6388	1.84e-08	5.64e-06	--	--	--	PF04434	SWIM zinc finger	--	--	GO:0008270	zinc ion binding	--	--	--	--
Cluster-40906.48676	0	39.018	-7.8107	1.84e-08	5.64e-06	--	--	--	PF00023//PF14634//PF13639//PF13606	Ankyrin repeat//zinc-RING finger domain//Ring finger domain//Ankyrin repeat	--	--	GO:0005515//GO:0008270	protein binding//zinc ion binding	--	--	--	--
Cluster-40906.40070	0.313001	56.5725	-7.3845	1.85e-08	5.64e-06	--	--	--	PF08513	LisH	--	--	GO:0005515	protein binding	--	--	--	--
Cluster-40906.45038	0.297401	65.6347	-7.5982	1.87e-08	5.7e-06	--	--	--	PF02935	Cytochrome c oxidase subunit VIIc	GO:0006123//GO:0015992	mitochondrial electron transport, cytochrome c to oxygen//proton transport	GO:0004129	cytochrome-c oxidase activity	GO:0045277	respiratory chain complex IV	--	--
Cluster-40906.78482	74.105	0.957049	6.2255	1.87e-08	5.72e-06	--	--	--	PF13855//PF00560	Leucine rich repeat//Leucine Rich Repeat	--	--	GO:0005515	protein binding	--	--	--	--
Cluster-40906.136363	0	49.7576	-8.161	1.94e-08	5.9e-06	--	--	--	PF03552	Cellulose synthase	GO:0005985//GO:0005982//GO:0006011//GO:0030244	sucrose metabolic process//starch metabolic process//UDP-glucose metabolic process//cellulose biosynthetic process	GO:0016760	cellulose synthase (UDP-forming) activity	GO:0016020	membrane	--	--
Cluster-40906.129648	0	38.7577	-7.8008	1.95e-08	5.94e-06	--	--	--	PF00937//PF02571//PF00657//PF03462//PF00472	Coronavirus nucleocapsid protein//Precorrin-6x reductase CbiJ/CobK//GDSL-like Lipase/Acylhydrolase//PCRF domain//RF-1 domain	GO:0006449//GO:0009236//GO:0015994//GO:0006415//GO:0055114	regulation of translational termination//cobalamin biosynthetic process//chlorophyll metabolic process//translational termination//oxidation-reduction process	GO:0016994//GO:0003747//GO:0016788//GO:0016149	precorrin-6A reductase activity//translation release factor activity//hydrolase activity, acting on ester bonds//translation release factor activity, codon specific	GO:0018444//GO:0005737//GO:0019013//GO:0005840	translation release factor complex//cytoplasm//viral nucleocapsid//ribosome	--	--
Cluster-40906.112899	341.916	0.972156	8.4366	1.97e-08	5.99e-06	--	--	--	--	--	--	--	--	--	--	--	--	--
Cluster-40906.144618	2.01415	100.257	-5.6838	1.98e-08	6.01e-06	K00326	E1.6.2.2	cytochrome-b5 reductase	PF08030//PF00175	Ferric reductase NAD binding domain//Oxidoreductase NAD-binding domain	GO:0055114	oxidation-reduction process	GO:0016491	oxidoreductase activity	--	--	KOG0534	NADH-cytochrome b-5 reductase
Cluster-40906.121250	42.5615	193.932	-2.1881	2.03e-08	6.15e-06	K01802	E5.2.1.8	peptidylprolyl isomerase	--	--	--	--	--	--	--	--	--	--
Cluster-40906.109234	3.56881	274.744	-6.2455	2.06e-08	6.24e-06	--	--	--	--	--	--	--	--	--	--	--	--	--
Cluster-40906.110993	2827.72	126.173	4.4862	2.07e-08	6.24e-06	--	--	--	--	--	--	--	--	--	--	--	--	--
Cluster-40906.193304	1.87659	50.2282	-4.736	2.07e-08	6.26e-06	--	--	--	--	--	--	--	--	--	--	--	--	--
Cluster-40906.82527	40.5208	0	7.7777	2.1e-08	6.32e-06	--	--	--	PF05145//PF08072//PF01412//PF00628	Putative ammonia monooxygenase//BDHCT (NUC031) domain//Putative GTPase activating protein for Arf//PHD-finger	GO:0006260//GO:0010468	DNA replication//regulation of gene expression	GO:0003677//GO:0005096//GO:0005524//GO:0016818//GO:0005515	DNA binding//GTPase activator activity//ATP binding//hydrolase activity, acting on acid anhydrides, in phosphorus-containing anhydrides//protein binding	GO:0005634//GO:0016021	nucleus//integral component of membrane	--	--
Cluster-40906.187005	0	77.8671	-8.8067	2.11e-08	6.36e-06	--	--	--	--	--	--	--	--	--	--	--	--	--
Cluster-40906.3302	7.49217	59.7588	-2.9905	2.12e-08	6.37e-06	--	--	--	PF02060//PF02902//PF00538	Slow voltage-gated potassium channel//Ulp1 protease family, C-terminal catalytic domain//linker histone H1 and H5 family	GO:0006811//GO:0006813//GO:0006334//GO:0006508	ion transport//potassium ion transport//nucleosome assembly//proteolysis	GO:0005249//GO:0003677//GO:0008234	voltage-gated potassium channel activity//DNA binding//cysteine-type peptidase activity	GO:0005634//GO:0008076//GO:0016020//GO:0000786	nucleus//voltage-gated potassium channel complex//membrane//nucleosome	KOG0778	Protease, Ulp1 family
Cluster-40906.142735	3277.28	1373.12	1.2549	2.15e-08	6.46e-06	K09753	CCR	cinnamoyl-CoA reductase	PF00106//PF01073//PF01370	short chain dehydrogenase//3-beta hydroxysteroid dehydrogenase/isomerase family//NAD dependent epimerase/dehydratase family	GO:0008152//GO:0055114//GO:0008210//GO:0006694//GO:0008207//GO:0008209	metabolic process//oxidation-reduction process//estrogen metabolic process//steroid biosynthetic process//C21-steroid hormone metabolic process//androgen metabolic process	GO:0003854//GO:0050662//GO:0016491//GO:0003824//GO:0016616	3-beta-hydroxy-delta5-steroid dehydrogenase activity//coenzyme binding//oxidoreductase activity//catalytic activity//oxidoreductase activity, acting on the CH-OH group of donors, NAD or NADP as acceptor	--	--	--	--
Cluster-40906.33772	0	39.6203	-7.8329	2.18e-08	6.53e-06	--	--	--	--	--	--	--	--	--	--	--	--	--
Cluster-40906.64811	0	40.0637	-7.8487	2.22e-08	6.66e-06	--	--	--	--	--	--	--	--	--	--	--	KOG1421	Predicted signaling-associated protein (contains a PDZ domain)
Cluster-40906.123575	0.335691	62.8361	-7.5358	2.27e-08	6.79e-06	--	--	--	--	--	--	--	--	--	--	--	--	--
Cluster-40906.202505	17.8208	184.917	-3.3688	2.3e-08	6.87e-06	--	--	--	PF00665	Integrase core domain	GO:0015074	DNA integration	--	--	--	--	--	--
Cluster-40906.147087	38.7516	0	7.7137	2.33e-08	6.95e-06	--	--	--	PF07328//PF00472//PF06005	T-DNA border endonuclease VirD1//RF-1 domain//Protein of unknown function (DUF904)	GO:0043093//GO:0006449//GO:0000917//GO:0006415	FtsZ-dependent cytokinesis//regulation of translational termination//barrier septum assembly//translational termination	GO:0004519//GO:0003747	endonuclease activity//translation release factor activity	GO:0005737//GO:0018444//GO:0005840	cytoplasm//translation release factor complex//ribosome	--	--
Cluster-40906.162612	0.297401	59.0825	-7.4479	2.33e-08	6.96e-06	--	--	--	PF02183	Homeobox associated leucine zipper	GO:0006355	regulation of transcription, DNA-templated	GO:0003700//GO:0043565	transcription factor activity, sequence-specific DNA binding//sequence-specific DNA binding	GO:0005667	transcription factor complex	--	--
Cluster-40906.114993	463.161	2011.74	-2.1184	2.34e-08	6.98e-06	K00737	MGAT3	beta-1,4-mannosyl-glycoprotein beta-1,4-N-acetylglucosaminyltransferase	PF03213//PF04724	Poxvirus P35 protein//Glycosyltransferase family 17	GO:0006487	protein N-linked glycosylation	GO:0003830	beta-1,4-mannosylglycoprotein 4-beta-N-acetylglucosaminyltransferase activity	GO:0019031//GO:0016020	viral envelope//membrane	--	--
Cluster-40906.88785	0	44.4585	-7.9993	2.45e-08	7.29e-06	K10251	HSD17B12, KAR, IFA38	17beta-estradiol 17-dehydrogenase / very-long-chain 3-oxoacyl-CoA reductase	PF00106	short chain dehydrogenase	GO:0008152	metabolic process	GO:0016491	oxidoreductase activity	--	--	KOG1014	17 beta-hydroxysteroid dehydrogenase type 3, HSD17B3
Cluster-40906.8124	0	38.1403	-7.7776	2.49e-08	7.38e-06	K15448	TRM112, TRMT112	multifunctional methyltransferase subunit TRM112	--	--	--	--	--	--	--	--	KOG1088	Uncharacterized conserved protein
Cluster-40906.79880	42.2343	0	7.8378	2.49e-08	7.38e-06	--	--	--	PF01501//PF11051	Glycosyl transferase family 8//Mannosyltransferase putative	GO:0006486	protein glycosylation	GO:0016757	transferase activity, transferring glycosyl groups	--	--	KOG1950	Glycosyl transferase, family 8 - glycogenin
Cluster-40906.36716	0	46.0851	-8.0516	2.49e-08	7.38e-06	--	--	--	PF00083//PF07690	Sugar (and other) transporter//Major Facilitator Superfamily	GO:0055085	transmembrane transport	GO:0022857	transmembrane transporter activity	GO:0016021	integral component of membrane	--	--
Cluster-40906.188357	0	47.9142	-8.1074	2.53e-08	7.48e-06	--	--	--	--	--	--	--	--	--	--	--	--	--
Cluster-40906.30560	0	52.7503	-8.2464	2.55e-08	7.54e-06	--	--	--	--	--	--	--	--	--	--	--	--	--
Cluster-40906.168102	62.2708	0	8.3974	2.56e-08	7.56e-06	--	--	--	PF15151	Response gene to complement 32 protein family	GO:0051726	regulation of cell cycle	--	--	--	--	--	--
Cluster-40906.47668	0	44.7778	-8.0087	2.65e-08	7.82e-06	--	--	--	--	--	--	--	--	--	--	--	--	--
Cluster-40906.79309	0	41.8439	-7.9113	2.69e-08	7.92e-06	K15133	MED17	mediator of RNA polymerase II transcription subunit 17	--	--	--	--	--	--	--	--	--	--
Cluster-40906.86163	3.83827	56.0704	-3.8809	2.73e-08	8.03e-06	K05956	RABGGTB	geranylgeranyl transferase type-2 subunit beta	PF07678//PF00432	A-macroglobulin complement component//Prenyltransferase and squalene oxidase repeat	--	--	GO:0003824	catalytic activity	GO:0005615	extracellular space	KOG0366	Protein geranylgeranyltransferase type II, beta subunit
Cluster-40906.102312	48.1815	0	8.029	2.79e-08	8.18e-06	K07466	RFA1, RPA1, rpa	replication factor A1	--	--	--	--	--	--	--	--	--	--
Cluster-40906.115210	53.478	0	8.1777	2.86e-08	8.37e-06	K00434	E1.11.1.11	L-ascorbate peroxidase	PF00141	Peroxidase	GO:0006804//GO:0006979//GO:0055114	obsolete peroxidase reaction//response to oxidative stress//oxidation-reduction process	GO:0020037//GO:0004601	heme binding//peroxidase activity	--	--	--	--
Cluster-40906.111564	0.313001	59.51	-7.4572	2.88e-08	8.44e-06	--	--	--	--	--	--	--	--	--	--	--	--	--
Cluster-40906.189611	0	39.6696	-7.8339	2.89e-08	8.44e-06	--	--	--	--	--	--	--	--	--	--	--	--	--
Cluster-40906.111094	1180.86	3786.71	-1.6809	2.97e-08	8.67e-06	K08909	LHCA3	light-harvesting complex I chlorophyll a/b binding protein 3	--	--	--	--	--	--	--	--	--	--
Cluster-40906.34280	0	93.4634	-9.0712	2.98e-08	8.68e-06	--	--	--	PF13683//PF00665//PF02312//PF05399	Integrase core domain//Integrase core domain//Core binding factor beta subunit//Ectropic viral integration site 2A protein (EVI2A)	GO:0015074	DNA integration	GO:0003713	transcription coactivator activity	GO:0005634//GO:0005667//GO:0016021	nucleus//transcription factor complex//integral component of membrane	--	--
Cluster-40906.102360	0	41.2066	-7.8884	2.99e-08	8.69e-06	--	--	--	PF00582//PF02306//PF00999	Universal stress protein family//Major spike protein (G protein)//Sodium/hydrogen exchanger family	GO:0006812//GO:0006950//GO:0055085//GO:0006885//GO:0019048	cation transport//response to stress//transmembrane transport//regulation of pH//modulation by virus of host morphology or physiology	GO:0015299	solute:proton antiporter activity	GO:0016021	integral component of membrane	--	--
Cluster-40906.102979	2.81701	153.044	-5.7603	2.99e-08	8.69e-06	K07937	ARF1	ADP-ribosylation factor 1	PF04670//PF00025//PF08477	Gtr1/RagA G protein conserved region//ADP-ribosylation factor family//Ras of Complex, Roc, domain of DAPkinase	GO:0007264	small GTPase mediated signal transduction	GO:0005525	GTP binding	--	--	KOG0070	GTP-binding ADP-ribosylation factor Arf1
Cluster-40906.183264	54.6196	4.66839	3.5467	2.99e-08	8.69e-06	--	--	--	--	--	--	--	--	--	--	--	--	--
Cluster-40906.99145	44.4372	0	7.9121	2.98e-08	8.69e-06	--	--	--	--	--	--	--	--	--	--	--	--	--
Cluster-40906.103506	55.2056	0	8.2254	3.04e-08	8.82e-06	--	--	--	--	--	--	--	--	--	--	--	--	--
Cluster-40906.210612	0	37.9117	-7.7694	3.09e-08	8.94e-06	--	--	--	--	--	--	--	--	--	--	--	--	--
Cluster-40906.102558	0	47.7326	-8.1006	3.12e-08	9.02e-06	K08909	LHCA3	light-harvesting complex I chlorophyll a/b binding protein 3	--	--	--	--	--	--	--	--	--	--
Cluster-40906.114841	0	61.6166	-8.4705	3.16e-08	9.12e-06	K03283	HSPA1_8	heat shock 70kDa protein 1/8	PF02782//PF06723//PF01968	FGGY family of carbohydrate kinases, C-terminal domain//MreB/Mbl protein//Hydantoinase/oxoprolinase	GO:0005975//GO:0000902	carbohydrate metabolic process//cell morphogenesis	GO:0016773//GO:0016787	phosphotransferase activity, alcohol group as acceptor//hydrolase activity	--	--	KOG0101	Molecular chaperones HSP70/HSC70, HSP70 superfamily
Cluster-40906.142195	0	42.389	-7.9307	3.17e-08	9.15e-06	--	--	--	PF01135	Protein-L-isoaspartate(D-aspartate) O-methyltransferase (PCMT)	GO:0046500//GO:0006464//GO:0006479	S-adenosylmethionine metabolic process//cellular protein modification process//protein methylation	GO:0004719	protein-L-isoaspartate (D-aspartate) O-methyltransferase activity	--	--	--	--
Cluster-40906.108091	5.06616	75.5977	-3.9045	3.2e-08	9.21e-06	K02883	RP-L18e, RPL18	large subunit ribosomal protein L18e	--	--	--	--	--	--	--	--	KOG1714	60s ribosomal protein L18
Cluster-40906.143510	0	68.7406	-8.6281	3.2e-08	9.21e-06	--	--	--	--	--	--	--	--	--	--	--	KOG2789	Putative Zn-finger protein
Cluster-40906.60533	151.996	365.768	-1.2659	3.23e-08	9.3e-06	--	--	--	PF00031	Cystatin domain	--	--	GO:0004869	cysteine-type endopeptidase inhibitor activity	--	--	--	--
Cluster-40906.137845	38.179	0	7.6928	3.26e-08	9.35e-06	--	--	--	PF04758//PF06339//PF04934	Ribosomal protein S30//Ectoine synthase//MED6 mediator sub complex component	GO:0006412//GO:0019491//GO:0006357//GO:0042254	translation//ectoine biosynthetic process//regulation of transcription from RNA polymerase II promoter//ribosome biogenesis	GO:0033990//GO:0003735//GO:0001104	ectoine synthase activity//structural constituent of ribosome//RNA polymerase II transcription cofactor activity	GO:0005840//GO:0005622//GO:0016592	ribosome//intracellular//mediator complex	KOG0009	Ubiquitin-like/40S ribosomal S30 protein fusion
Cluster-40906.32182	0	40.5592	-7.8655	3.26e-08	9.35e-06	K10706	SETX, ALS4	senataxin	PF01443//PF02562//PF00004//PF07728//PF00580//PF04851//PF07652//PF00270	Viral (Superfamily 1) RNA helicase//PhoH-like protein//ATPase family associated with various cellular activities (AAA)//AAA domain (dynein-related subfamily)//UvrD/REP helicase N-terminal domain//Type III restriction enzyme, res subunit//Flavivirus DEAD domain//DEAD/DEAH box helicase	GO:0019079	viral genome replication	GO:0003677//GO:0005524//GO:0016787//GO:0003676//GO:0016887//GO:0008026	DNA binding//ATP binding//hydrolase activity//nucleic acid binding//ATPase activity//ATP-dependent helicase activity	--	--	--	--
Cluster-40906.44862	0	37.568	-7.7563	3.27e-08	9.35e-06	--	--	--	PF04113	Gpi16 subunit, GPI transamidase component	GO:0016255	attachment of GPI anchor to protein	--	--	GO:0042765	GPI-anchor transamidase complex	--	--
Cluster-40906.80907	0.335691	75.8423	-7.8074	3.32e-08	9.51e-06	--	--	--	PF00665	Integrase core domain	GO:0015074	DNA integration	--	--	--	--	--	--
Cluster-40906.166972	82.0287	0.668248	6.9396	3.35e-08	9.56e-06	--	--	--	--	--	--	--	--	--	--	--	--	--
Cluster-40906.50571	0.335691	59.5573	-7.4583	3.37e-08	9.62e-06	--	--	--	PF00560//PF13855	Leucine Rich Repeat//Leucine rich repeat	--	--	GO:0005515	protein binding	--	--	--	--
Cluster-40906.133699	0	55.3603	-8.3143	3.39e-08	9.65e-06	K02703	psbA	photosystem II P680 reaction center D1 protein	PF01348//PF00203//PF00124	Type II intron maturase//Ribosomal protein S19//Photosynthetic reaction centre protein	GO:0006118//GO:0006412//GO:0006397//GO:0009772//GO:0042254//GO:0019684	obsolete electron transport//translation//mRNA processing//photosynthetic electron transport in photosystem II//ribosome biogenesis//photosynthesis, light reaction	GO:0045156//GO:0003735	electron transporter, transferring electrons within the cyclic electron transport pathway of photosynthesis activity//structural constituent of ribosome	GO:0005840	ribosome	KOG0899	Mitochondrial/chloroplast ribosomal protein S19
Cluster-40906.146620	0.297401	60.823	-7.4899	3.39e-08	9.65e-06	--	--	--	PF04277	Oxaloacetate decarboxylase, gamma chain	GO:0006814//GO:0071436//GO:0006090//GO:0006560//GO:0006525	sodium ion transport//sodium ion export//pyruvate metabolic process//proline metabolic process//arginine metabolic process	GO:0008948//GO:0015081	oxaloacetate decarboxylase activity//sodium ion transmembrane transporter activity	GO:0016020	membrane	KOG3399	Predicted Yippee-type zinc-binding protein
Cluster-40906.141192	74.2976	0	8.6522	3.44e-08	9.77e-06	--	--	--	PF06305	Protein of unknown function (DUF1049)	--	--	--	--	GO:0005887	integral component of plasma membrane	--	--
Cluster-40906.101639	4.00561	175.709	-5.4798	3.46e-08	9.82e-06	--	--	--	PF13606//PF00023	Ankyrin repeat//Ankyrin repeat	--	--	GO:0005515	protein binding	--	--	--	--
Cluster-40906.81917	2.64015	93.9935	-5.1852	3.49e-08	9.89e-06	--	--	--	PF03381	LEM3 (ligand-effect modulator 3) family / CDC50 family	--	--	--	--	GO:0016020	membrane	KOG2952	Cell cycle control protein
Cluster-40906.117308	0	47.6422	-8.0995	3.5e-08	9.9e-06	--	--	--	--	--	--	--	--	--	--	--	--	--
Cluster-40906.52941	35.1195	217.813	-2.6295	3.52e-08	9.95e-06	--	--	--	--	--	--	--	--	--	--	--	--	--
Cluster-40906.123319	0	43.2396	-7.958	3.53e-08	9.98e-06	--	--	--	PF00023//PF13606	Ankyrin repeat//Ankyrin repeat	--	--	GO:0005515	protein binding	--	--	--	--
Cluster-40906.136002	102.654	388.112	-1.9191	3.63e-08	1.02e-05	K12338	UGT75C1	anthocyanidin 3-O-glucoside 5-O-glucosyltransferase	PF04101//PF00201	Glycosyltransferase family 28 C-terminal domain//UDP-glucoronosyl and UDP-glucosyl transferase	GO:0008152	metabolic process	GO:0016758	transferase activity, transferring hexosyl groups	--	--	--	--
Cluster-40906.140395	153.807	540.293	-1.8129	3.63e-08	1.02e-05	--	--	--	PF06581//PF06397//PF06061//PF01667//PF03604//PF00130	Mad1 and Cdc20-bound-Mad2 binding//Desulfoferrodoxin, N-terminal domain//Baculoviridae ME53//Ribosomal protein S27//DNA directed RNA polymerase, 7 kDa subunit//Phorbol esters/diacylglycerol binding domain (C1 domain)	GO:0006206//GO:0006144//GO:0042254//GO:0035556//GO:0006412//GO:0006351//GO:0007096	pyrimidine nucleobase metabolic process//purine nucleobase metabolic process//ribosome biogenesis//intracellular signal transduction//translation//transcription, DNA-templated//regulation of exit from mitosis	GO:0003677//GO:0003899//GO:0005506//GO:0003735//GO:0008270	DNA binding//DNA-directed RNA polymerase activity//iron ion binding//structural constituent of ribosome//zinc ion binding	GO:0005730//GO:0005634//GO:0005840//GO:0005622	nucleolus//nucleus//ribosome//intracellular	--	--
Cluster-40906.137852	88.1064	0	8.8988	3.69e-08	1.04e-05	K15128	MED6	mediator of RNA polymerase II transcription subunit 6	PF04934	MED6 mediator sub complex component	GO:0006357	regulation of transcription from RNA polymerase II promoter	GO:0001104	RNA polymerase II transcription cofactor activity	GO:0016592	mediator complex	KOG3169	RNA polymerase II transcriptional regulation mediator
Cluster-40906.151569	0	35.7712	-7.6851	3.72e-08	1.05e-05	--	--	--	PF02178	AT hook motif	--	--	GO:0003677	DNA binding	--	--	--	--
Cluster-40906.65464	0	39.872	-7.8409	3.72e-08	1.05e-05	K03028	PSMD2, RPN1	26S proteasome regulatory subunit N1	--	--	--	--	--	--	--	--	KOG2005	26S proteasome regulatory complex, subunit RPN1/PSMD2
Cluster-40906.90754	7.13562	174.421	-4.6216	3.74e-08	1.05e-05	--	--	--	--	--	--	--	--	--	--	--	--	--
Cluster-40906.120820	3.02122	264.876	-6.4797	3.76e-08	1.05e-05	--	--	--	--	--	--	--	--	--	--	--	--	--
Cluster-40906.202907	0	48.6733	-8.1285	3.79e-08	1.06e-05	--	--	--	--	--	--	--	--	--	--	--	--	--
Cluster-40906.90833	0	52.048	-8.2271	3.8e-08	1.06e-05	K01533	copB	Cu2+-exporting ATPase	PF10099	Anti-sigma-K factor rskA	--	--	--	--	GO:0016021//GO:0005886	integral component of membrane//plasma membrane	KOG0207	Cation transport ATPase
Cluster-40906.65467	0	39.7852	-7.8379	3.81e-08	1.06e-05	K03028	PSMD2, RPN1	26S proteasome regulatory subunit N1	--	--	--	--	--	--	--	--	KOG2005	26S proteasome regulatory complex, subunit RPN1/PSMD2
Cluster-40906.178264	46.1141	0	7.9642	3.82e-08	1.06e-05	--	--	--	--	--	--	--	--	--	--	--	--	--
Cluster-40906.98846	188.118	16.2742	3.5299	3.88e-08	1.08e-05	K08081	TR1	tropinone reductase I	PF00106//PF01073//PF01370//PF02882	short chain dehydrogenase//3-beta hydroxysteroid dehydrogenase/isomerase family//NAD dependent epimerase/dehydratase family//Tetrahydrofolate dehydrogenase/cyclohydrolase, NAD(P)-binding domain	GO:0055114//GO:0008152//GO:0009396//GO:0008207//GO:0008209//GO:0008210//GO:0046487//GO:0006694	oxidation-reduction process//metabolic process//folic acid-containing compound biosynthetic process//C21-steroid hormone metabolic process//androgen metabolic process//estrogen metabolic process//glyoxylate metabolic process//steroid biosynthetic process	GO:0004488//GO:0050662//GO:0003854//GO:0003824//GO:0016491//GO:0016616	methylenetetrahydrofolate dehydrogenase (NADP+) activity//coenzyme binding//3-beta-hydroxy-delta5-steroid dehydrogenase activity//catalytic activity//oxidoreductase activity//oxidoreductase activity, acting on the CH-OH group of donors, NAD or NADP as acceptor	--	--	--	--
Cluster-40906.187421	120.699	17.5999	2.7827	3.9e-08	1.08e-05	--	--	--	PF01166//PF06156//PF06005//PF00435	TSC-22/dip/bun family//Protein of unknown function (DUF972)//Protein of unknown function (DUF904)//Spectrin repeat	GO:0000917//GO:0043093//GO:0006355//GO:0006260	barrier septum assembly//FtsZ-dependent cytokinesis//regulation of transcription, DNA-templated//DNA replication	GO:0005515//GO:0003700	protein binding//transcription factor activity, sequence-specific DNA binding	GO:0005667//GO:0005737	transcription factor complex//cytoplasm	--	--
Cluster-40906.6196	0	36.309	-7.707	3.9e-08	1.08e-05	--	--	--	PF00069//PF00139//PF07714	Protein kinase domain//Legume lectin domain//Protein tyrosine kinase	GO:0006468	protein phosphorylation	GO:0030246//GO:0004672//GO:0005524	carbohydrate binding//protein kinase activity//ATP binding	--	--	--	--
Cluster-40906.101140	0	51.4196	-8.2096	3.91e-08	1.08e-05	K00928	lysC	aspartate kinase	--	--	--	--	--	--	--	--	--	--
Cluster-40906.59904	0	39.4442	-7.8268	3.95e-08	1.09e-05	K03039	PSMD13, RPN9	26S proteasome regulatory subunit N9	PF16276	Nucleophosmin C-terminal domain	--	--	GO:0003676	nucleic acid binding	--	--	KOG2908	26S proteasome regulatory complex, subunit RPN9/PSMD13
Cluster-40906.100849	57.8161	0	8.2905	4.03e-08	1.12e-05	--	--	--	PF00735	Septin	--	--	GO:0005525	GTP binding	--	--	--	--
Cluster-40906.28921	77.0395	1.05345	6.2423	4.12e-08	1.14e-05	--	--	--	--	--	--	--	--	--	--	--	--	--
Cluster-40906.56499	0	46.8475	-8.075	4.14e-08	1.14e-05	K14442	DHX36, RHAU	ATP-dependent RNA helicase DHX36	PF00270//PF04408//PF00437//PF00005//PF00255//PF01637	DEAD/DEAH box helicase//Helicase associated domain (HA2)//Type II/IV secretion system protein//ABC transporter//Glutathione peroxidase//Archaeal ATPase	GO:0006749//GO:0006810//GO:0006804//GO:0055114//GO:0006979	glutathione metabolic process//transport//obsolete peroxidase reaction//oxidation-reduction process//response to oxidative stress	GO:0016887//GO:0003676//GO:0004602//GO:0005524//GO:0004386	ATPase activity//nucleic acid binding//glutathione peroxidase activity//ATP binding//helicase activity	--	--	KOG0920	ATP-dependent RNA helicase A
Cluster-40906.97997	4.2019	174.983	-5.3611	4.13e-08	1.14e-05	--	--	--	PF13606//PF00023	Ankyrin repeat//Ankyrin repeat	--	--	GO:0005515	protein binding	--	--	--	--
Cluster-40906.67080	73.4828	0	8.6378	4.21e-08	1.16e-05	--	--	--	PF00975//PF07819//PF06821	Thioesterase domain//PGAP1-like protein//Serine hydrolase	GO:0006505//GO:0009058//GO:0006886	GPI anchor metabolic process//biosynthetic process//intracellular protein transport	GO:0016787//GO:0016788	hydrolase activity//hydrolase activity, acting on ester bonds	--	--	--	--
Cluster-40906.163065	0	39.6613	-7.8349	4.23e-08	1.17e-05	--	--	--	--	--	--	--	--	--	--	--	--	--
Cluster-40906.193296	0	35.8808	-7.6892	4.26e-08	1.17e-05	K14777	DDX47, RRP3	ATP-dependent RNA helicase DDX47/RRP3	PF06467	MYM-type Zinc finger with FCS sequence motif	--	--	GO:0008270	zinc ion binding	--	--	KOG0330	ATP-dependent RNA helicase
Cluster-40906.85614	63.1282	5.43688	3.548	4.28e-08	1.17e-05	K01937	pyrG, CTPS	CTP synthase	PF06418//PF03664	CTP synthase N-terminus//Glycosyl hydrolase family 62	GO:0046373//GO:0006206//GO:0009117//GO:0005975//GO:0006221	L-arabinose metabolic process//pyrimidine nucleobase metabolic process//nucleotide metabolic process//carbohydrate metabolic process//pyrimidine nucleotide biosynthetic process	GO:0046556//GO:0003883	alpha-L-arabinofuranosidase activity//CTP synthase activity	--	--	KOG2387	CTP synthase (UTP-ammonia lyase)
Cluster-40906.128096	0	35.4654	-7.6727	4.42e-08	1.21e-05	--	--	--	--	--	--	--	--	--	--	--	--	--
Cluster-40906.113228	39.1681	0	7.7289	4.6e-08	1.26e-05	K03283	HSPA1_8	heat shock 70kDa protein 1/8	PF10233//PF02782//PF06723//PF01968	Uncharacterized conserved protein CG6151-P//FGGY family of carbohydrate kinases, C-terminal domain//MreB/Mbl protein//Hydantoinase/oxoprolinase	GO:0000902//GO:0005975	cell morphogenesis//carbohydrate metabolic process	GO:0016773//GO:0016787	phosphotransferase activity, alcohol group as acceptor//hydrolase activity	GO:0016021	integral component of membrane	KOG0101	Molecular chaperones HSP70/HSC70, HSP70 superfamily
Cluster-40906.18811	37.987	0	7.6845	4.65e-08	1.27e-05	--	--	--	PF01585//PF01959	G-patch domain//3-dehydroquinate synthase (EC 4.6.1.3)	GO:0009073//GO:0009094//GO:0006571//GO:0055114//GO:0000162	aromatic amino acid family biosynthetic process//L-phenylalanine biosynthetic process//tyrosine biosynthetic process//oxidation-reduction process//tryptophan biosynthetic process	GO:0003676//GO:0016491//GO:0003856	nucleic acid binding//oxidoreductase activity//3-dehydroquinate synthase activity	--	--	--	--
Cluster-40906.22260	39.5265	0	7.742	4.66e-08	1.27e-05	K01897	ACSL, fadD	long-chain acyl-CoA synthetase	PF00501//PF09171	AMP-binding enzyme//Domain of unknown function (DUF1886)	GO:0006284//GO:0008152	base-excision repair//metabolic process	GO:0003906//GO:0016799//GO:0003824	DNA-(apurinic or apyrimidinic site) lyase activity//hydrolase activity, hydrolyzing N-glycosyl compounds//catalytic activity	--	--	KOG1180	Acyl-CoA synthetase
Cluster-40906.4195	45.6275	0	7.9482	4.68e-08	1.28e-05	--	--	--	--	--	--	--	--	--	--	--	--	--
Cluster-40906.96674	0	36.2749	-7.7057	4.73e-08	1.29e-05	--	--	--	--	--	--	--	--	--	--	--	--	--
Cluster-40906.183575	0	58.7473	-8.4015	4.79e-08	1.3e-05	--	--	--	PF07340//PF13506//PF00010	Cytomegalovirus IE1 protein//Glycosyl transferase family 21//Helix-loop-helix DNA-binding domain	GO:0050792	regulation of viral process	GO:0016757//GO:0046983	transferase activity, transferring glycosyl groups//protein dimerization activity	GO:0042025	host cell nucleus	--	--
Cluster-40906.110402	49.0239	213.671	-2.1232	4.8e-08	1.31e-05	--	--	--	--	--	--	--	--	--	--	--	--	--
Cluster-40906.98701	2.96024	73.5012	-4.665	4.81e-08	1.31e-05	K02875	RP-L14e, RPL14	large subunit ribosomal protein L14e	PF01929	Ribosomal protein L14	GO:0006412//GO:0042254	translation//ribosome biogenesis	GO:0003735	structural constituent of ribosome	GO:0005622//GO:0005840	intracellular//ribosome	--	--
Cluster-40906.106812	919.979	288.291	1.6741	4.88e-08	1.32e-05	--	--	--	PF01694	Rhomboid family	--	--	GO:0004252	serine-type endopeptidase activity	GO:0016021	integral component of membrane	--	--
Cluster-40906.126907	244.284	584.161	-1.2572	4.88e-08	1.32e-05	K09873	TIP	aquaporin TIP	PF00230	Major intrinsic protein	GO:0006810	transport	GO:0005215	transporter activity	GO:0016020	membrane	--	--
Cluster-40906.83632	0.671383	63.5619	-6.6426	4.88e-08	1.32e-05	K15223	UAF30, SPP27	upstream activation factor subunit UAF30	PF02201	SWIB/MDM2 domain	--	--	GO:0005515	protein binding	--	--	--	--
Cluster-40906.111115	716.308	2545.78	-1.8292	4.9e-08	1.32e-05	--	--	--	--	--	--	--	--	--	--	--	--	--
Cluster-40906.93632	0	40.5679	-7.8665	4.92e-08	1.33e-05	K12271	SRP43, CAO	signal recognition particle 43 kDa protein	PF05819	NolX protein	GO:0009877	nodulation	--	--	--	--	--	--
Cluster-40906.37554	0	60.4538	-8.4418	4.98e-08	1.34e-05	--	--	--	PF02362	B3 DNA binding domain	--	--	GO:0003677	DNA binding	--	--	--	--
Cluster-40906.107829	12.3272	119.042	-3.2637	5.06e-08	1.36e-05	--	--	--	--	--	--	--	--	--	--	--	--	--
Cluster-40906.16151	111.144	465.756	-2.0677	5.1e-08	1.37e-05	K01183	E3.2.1.14	chitinase	PF00182//PF00187//PF04428	Chitinase class I//Chitin recognition protein//Choline kinase N terminus	GO:0016998//GO:0006032	cell wall macromolecule catabolic process//chitin catabolic process	GO:0004568//GO:0008061//GO:0016773	chitinase activity//chitin binding//phosphotransferase activity, alcohol group as acceptor	--	--	--	--
Cluster-40906.86421	0	37.1533	-7.7397	5.18e-08	1.39e-05	K14564	NOP56	nucleolar protein 56	--	--	--	--	--	--	--	--	KOG2573	Ribosome biogenesis protein - Nop56p/Sik1p
Cluster-40906.154013	51.0269	0	8.1096	5.24e-08	1.41e-05	--	--	--	--	--	--	--	--	--	--	--	--	--
Cluster-40906.148818	37.4333	0	7.6632	5.27e-08	1.41e-05	--	--	--	PF11744//PF12513//PF04632	Aluminium activated malate transporter//Mitochondrial degradasome RNA helicase subunit C terminal//Fusaric acid resistance protein family	GO:0015743//GO:0006810	malate transport//transport	GO:0016817	hydrolase activity, acting on acid anhydrides	GO:0005886	plasma membrane	--	--
Cluster-40906.29207	1.2747	202.826	-7.322	5.32e-08	1.43e-05	K00083	E1.1.1.195	cinnamyl-alcohol dehydrogenase	PF00107//PF02826//PF03446//PF08240//PF00847	Zinc-binding dehydrogenase//D-isomer specific 2-hydroxyacid dehydrogenase, NAD binding domain//NAD binding domain of 6-phosphogluconate dehydrogenase//Alcohol dehydrogenase GroES-like domain//AP2 domain	GO:0006098//GO:0055114//GO:0006355//GO:0019521	pentose-phosphate shunt//oxidation-reduction process//regulation of transcription, DNA-templated//D-gluconate metabolic process	GO:0004616//GO:0003700//GO:0051287	phosphogluconate dehydrogenase (decarboxylating) activity//transcription factor activity, sequence-specific DNA binding//NAD binding	GO:0005667	transcription factor complex	--	--
Cluster-40906.146306	0	36.479	-7.7133	5.42e-08	1.45e-05	--	--	--	--	--	--	--	--	--	--	--	--	--
Cluster-40906.167429	50.3449	0.987264	5.6549	5.44e-08	1.45e-05	--	--	--	--	--	--	--	--	--	--	--	KOG0620	Glucose-repressible alcohol dehydrogenase transcriptional effector CCR4 and related proteins
Cluster-40906.59744	40.5765	0	7.7791	5.46e-08	1.46e-05	--	--	--	--	--	--	--	--	--	--	--	--	--
Cluster-40906.200455	43.5971	0	7.8848	5.63e-08	1.5e-05	--	--	--	PF13855//PF00560	Leucine rich repeat//Leucine Rich Repeat	--	--	GO:0005515	protein binding	--	--	--	--
Cluster-40906.86640	0	53.6203	-8.27	5.63e-08	1.5e-05	--	--	--	--	--	--	--	--	--	--	--	--	--
Cluster-40906.183580	59.2074	0	8.3245	5.67e-08	1.51e-05	--	--	--	PF07340//PF13506//PF00010	Cytomegalovirus IE1 protein//Glycosyl transferase family 21//Helix-loop-helix DNA-binding domain	GO:0050792	regulation of viral process	GO:0046983//GO:0016757	protein dimerization activity//transferase activity, transferring glycosyl groups	GO:0042025	host cell nucleus	--	--
Cluster-40906.108372	67.7697	6.59951	3.3509	5.68e-08	1.51e-05	--	--	--	--	--	--	--	--	--	--	--	--	--
Cluster-40906.177026	0	42.0008	-7.9164	5.68e-08	1.51e-05	K15174	PAF1	RNA polymerase II-associated factor 1	PF01956//PF03985//PF00287//PF10717	Integral membrane protein DUF106//Paf1//Sodium / potassium ATPase beta chain//Occlusion-derived virus envelope protein ODV-E18	GO:0006814//GO:0016570//GO:0006813//GO:0006368	sodium ion transport//histone modification//potassium ion transport//transcription elongation from RNA polymerase II promoter	--	--	GO:0016593//GO:0005890//GO:0019031//GO:0016020	Cdc73/Paf1 complex//sodium:potassium-exchanging ATPase complex//viral envelope//membrane	KOG2478	Putative RNA polymerase II regulator
Cluster-40906.124840	0	44.2444	-7.9912	5.77e-08	1.53e-05	K03232	EEF1B	elongation factor 1-beta	PF00736	EF-1 guanine nucleotide exchange domain	GO:0006414//GO:0006448	translational elongation//regulation of translational elongation	GO:0003746	translation elongation factor activity	GO:0005853//GO:0005840	eukaryotic translation elongation factor 1 complex//ribosome	KOG1668	Elongation factor 1 beta/delta chain
Cluster-40906.91479	78.3407	0	8.7289	5.82e-08	1.54e-05	--	--	--	PF01585//PF07819//PF01674//PF02450	G-patch domain//PGAP1-like protein//Lipase (class 2)//Lecithin:cholesterol acyltransferase	GO:0006629//GO:0006886//GO:0042967//GO:0006505	lipid metabolic process//intracellular protein transport//acyl-carrier-protein biosynthetic process//GPI anchor metabolic process	GO:0008374//GO:0016788//GO:0016787//GO:0003676	O-acyltransferase activity//hydrolase activity, acting on ester bonds//hydrolase activity//nucleic acid binding	--	--	KOG2369	Lecithin:cholesterol acyltransferase (LCAT)/Acyl-ceramide synthase
Cluster-40906.136919	0	38.1994	-7.779	5.94e-08	1.57e-05	--	--	--	PF03007//PF06974	Wax ester synthase-like Acyl-CoA acyltransferase domain//Protein of unknown function (DUF1298)	GO:0042967//GO:0046486//GO:0045017	acyl-carrier-protein biosynthetic process//glycerolipid metabolic process//glycerolipid biosynthetic process	GO:0004144	diacylglycerol O-acyltransferase activity	--	--	--	--
Cluster-40906.175684	0.313001	50.3222	-7.2154	6.11e-08	1.61e-05	--	--	--	--	--	--	--	--	--	--	--	--	--
Cluster-40906.108781	380.846	117.98	1.6898	6.15e-08	1.62e-05	K13065	E2.3.1.133, HCT	shikimate O-hydroxycinnamoyltransferase	PF02458	Transferase family	--	--	GO:0016747	transferase activity, transferring acyl groups other than amino-acyl groups	--	--	--	--
Cluster-40906.83623	124.361	383.274	-1.6244	6.22e-08	1.64e-05	K02947	RP-S10e, RPS10	small subunit ribosomal protein S10e	PF03852	DNA mismatch endonuclease Vsr	GO:0006298	mismatch repair	GO:0004519	endonuclease activity	--	--	KOG3344	40s ribosomal protein s10
Cluster-40906.126262	0.939004	74.2436	-6.2991	6.25e-08	1.65e-05	--	--	--	PF05434	TMEM9	--	--	--	--	GO:0016021	integral component of membrane	--	--
Cluster-40906.163731	0	65.0255	-8.5481	6.32e-08	1.66e-05	--	--	--	PF13855//PF00931//PF13676//PF00560//PF01582	Leucine rich repeat//NB-ARC domain//TIR domain//Leucine Rich Repeat//TIR domain	GO:0007165	signal transduction	GO:0043531//GO:0005515	ADP binding//protein binding	--	--	--	--
Cluster-40906.16183	2.81701	188.09	-6.0579	6.36e-08	1.67e-05	K18819	GOLS	inositol 3-alpha-galactosyltransferase	PF01501//PF11051	Glycosyl transferase family 8//Mannosyltransferase putative	GO:0006486	protein glycosylation	GO:0016757	transferase activity, transferring glycosyl groups	--	--	KOG1950	Glycosyl transferase, family 8 - glycogenin
Cluster-40906.94915	0.892203	130.882	-7.149	6.42e-08	1.69e-05	K03768	PPIB, ppiB	peptidyl-prolyl cis-trans isomerase B (cyclophilin B)	PF00160//PF12689	Cyclophilin type peptidyl-prolyl cis-trans isomerase/CLD//Acid Phosphatase	GO:0000413//GO:0006457	protein peptidyl-prolyl isomerization//protein folding	GO:0003755//GO:0016791	peptidyl-prolyl cis-trans isomerase activity//phosphatase activity	--	--	KOG0880	Peptidyl-prolyl cis-trans isomerase
Cluster-40906.179964	468.407	100.057	2.2259	6.45e-08	1.69e-05	--	--	--	PF09458//PF00400	H-type lectin domain//WD domain, G-beta repeat	GO:0007155	cell adhesion	GO:0030246//GO:0005515	carbohydrate binding//protein binding	--	--	--	--
Cluster-40906.95760	0	34.5954	-7.6365	6.62e-08	1.74e-05	K00434	E1.11.1.11	L-ascorbate peroxidase	PF00141//PF08519	Peroxidase//Replication factor RFC1 C terminal domain	GO:0006260//GO:0006979//GO:0055114//GO:0006804	DNA replication//response to oxidative stress//oxidation-reduction process//obsolete peroxidase reaction	GO:0004601//GO:0003689//GO:0020037//GO:0005524	peroxidase activity//DNA clamp loader activity//heme binding//ATP binding	GO:0005663//GO:0042575	DNA replication factor C complex//DNA polymerase complex	--	--
Cluster-40906.123884	97.3218	503.78	-2.3701	6.64e-08	1.74e-05	K18696	GDE1	glycerophosphodiester phosphodiesterase	PF03009	Glycerophosphoryl diester phosphodiesterase family	GO:0006629	lipid metabolic process	GO:0008081	phosphoric diester hydrolase activity	--	--	KOG2421	Predicted starch-binding protein
Cluster-40906.138521	0	44.0364	-7.9843	6.68e-08	1.74e-05	--	--	--	PF09074	Mer2	GO:0007131	reciprocal meiotic recombination	--	--	GO:0000794	condensed nuclear chromosome	--	--
Cluster-40906.141414	0	37.4593	-7.7509	6.68e-08	1.74e-05	K15803	GERD	(-)-germacrene D synthase	PF01397	Terpene synthase, N-terminal domain	GO:0008152	metabolic process	GO:0016829//GO:0010333	lyase activity//terpene synthase activity	--	--	--	--
Cluster-40906.52703	41.2422	0	7.8026	6.68e-08	1.74e-05	K03687	GRPE	molecular chaperone GrpE	PF05929//PF01025//PF00975//PF06466	Phage capsid scaffolding protein (GPO) serine peptidase//GrpE//Thioesterase domain//PCAF (P300/CBP-associated factor) N-terminal domain	GO:0009058//GO:0042967//GO:0006355//GO:0006457//GO:0019069	biosynthetic process//acyl-carrier-protein biosynthetic process//regulation of transcription, DNA-templated//protein folding//viral capsid assembly	GO:0016788//GO:0004402//GO:0042803//GO:0051087//GO:0000774	hydrolase activity, acting on ester bonds//histone acetyltransferase activity//protein homodimerization activity//chaperone binding//adenyl-nucleotide exchange factor activity	GO:0000123//GO:0005634	histone acetyltransferase complex//nucleus	--	--
Cluster-40906.108169	68.4599	0.638032	6.6914	6.72e-08	1.75e-05	K13195	CIRBP	cold-inducible RNA-binding protein	PF01749	Importin beta binding domain	GO:0015031//GO:0006606	protein transport//protein import into nucleus	GO:0008565	protein transporter activity	GO:0005634//GO:0005737	nucleus//cytoplasm	--	--
Cluster-40906.77653	0	33.8118	-7.6037	6.74e-08	1.75e-05	--	--	--	--	--	--	--	--	--	--	--	--	--
Cluster-40906.195087	0	42.4229	-7.9321	6.77e-08	1.76e-05	K13459	RPS2	disease resistance protein RPS2	PF00005//PF00931//PF01637//PF05970//PF00485	ABC transporter//NB-ARC domain//Archaeal ATPase//PIF1-like helicase//Phosphoribulokinase / Uridine kinase family	GO:0008152//GO:0000723//GO:0006281	metabolic process//telomere maintenance//DNA repair	GO:0005524//GO:0016301//GO:0043531//GO:0003678//GO:0016887	ATP binding//kinase activity//ADP binding//DNA helicase activity//ATPase activity	GO:0005657	replication fork	--	--
Cluster-40906.19512	0.984384	57.239	-5.9056	6.94e-08	1.8e-05	--	--	--	PF00023//PF13606	Ankyrin repeat//Ankyrin repeat	--	--	GO:0005515	protein binding	--	--	--	--
Cluster-40906.77354	0	57.1842	-8.3627	6.93e-08	1.8e-05	--	--	--	PF09026	Centromere protein B dimerisation domain	GO:0006355	regulation of transcription, DNA-templated	GO:0003677//GO:0003682	DNA binding//chromatin binding	GO:0000775//GO:0005634//GO:0000785	chromosome, centromeric region//nucleus//chromatin	--	--
Cluster-40906.110471	61.5698	0	8.3827	7.05e-08	1.83e-05	--	--	--	--	--	--	--	--	--	--	--	--	--
Cluster-40906.191577	0	57.9261	-8.3813	7.16e-08	1.85e-05	K00705	malQ	4-alpha-glucanotransferase	PF15826//PF02446	Bcl-2-binding component 3, p53 upregulated modulator of apoptosis//4-alpha-glucanotransferase	GO:0043065//GO:0097193//GO:0090200//GO:0005985//GO:0005982//GO:0005975	positive regulation of apoptotic process//intrinsic apoptotic signaling pathway//positive regulation of release of cytochrome c from mitochondria//sucrose metabolic process//starch metabolic process//carbohydrate metabolic process	GO:0004134	4-alpha-glucanotransferase activity	GO:0005739	mitochondrion	--	--
Cluster-40906.77259	35.9412	0	7.6057	7.24e-08	1.87e-05	--	--	--	--	--	--	--	--	--	--	--	--	--
Cluster-40906.26183	37.0235	0	7.6482	7.38e-08	1.91e-05	--	--	--	PF01412//PF00628//PF05145//PF08072	Putative GTPase activating protein for Arf//PHD-finger//Putative ammonia monooxygenase//BDHCT (NUC031) domain	GO:0010468//GO:0006260	regulation of gene expression//DNA replication	GO:0005096//GO:0003677//GO:0005515//GO:0005524//GO:0016818	GTPase activator activity//DNA binding//protein binding//ATP binding//hydrolase activity, acting on acid anhydrides, in phosphorus-containing anhydrides	GO:0005634//GO:0016021	nucleus//integral component of membrane	--	--
Cluster-40906.94851	0	41.7659	-7.9096	7.52e-08	1.94e-05	--	--	--	--	--	--	--	--	--	--	--	--	--
Cluster-40906.105634	0	34.6577	-7.6389	7.62e-08	1.96e-05	--	--	--	PF04145	Ctr copper transporter family	GO:0035434//GO:0006825	copper ion transmembrane transport//copper ion transport	GO:0005375	copper ion transmembrane transporter activity	GO:0016021	integral component of membrane	KOG3140	Predicted membrane protein
Cluster-40906.121795	290.877	2.36165	6.9485	7.62e-08	1.96e-05	--	--	--	--	--	--	--	--	--	--	--	--	--
Cluster-40906.56399	163.516	35.343	2.2118	7.66e-08	1.97e-05	K12818	DHX8, PRP22	ATP-dependent RNA helicase DHX8/PRP22	PF00270//PF04408//PF00437//PF00931//PF00005//PF02562//PF04851	DEAD/DEAH box helicase//Helicase associated domain (HA2)//Type II/IV secretion system protein//NB-ARC domain//ABC transporter//PhoH-like protein//Type III restriction enzyme, res subunit	GO:0006810	transport	GO:0043531//GO:0016887//GO:0003676//GO:0016787//GO:0003677//GO:0004386//GO:0005524	ADP binding//ATPase activity//nucleic acid binding//hydrolase activity//DNA binding//helicase activity//ATP binding	--	--	KOG0922	DEAH-box RNA helicase
Cluster-29554.0	0	34.6388	-7.6382	7.67e-08	1.97e-05	--	--	--	--	--	--	--	--	--	--	--	--	--
Cluster-40906.105684	7524.41	2599.86	1.5332	7.92e-08	2.03e-05	K09840	NCED	9-cis-epoxycarotenoid dioxygenase	--	--	--	--	--	--	--	--	--	--
Cluster-40906.126827	0	41.0193	-7.8828	8.02e-08	2.05e-05	--	--	--	--	--	--	--	--	--	--	--	--	--
Cluster-40906.211164	0	42.6148	-7.937	8.05e-08	2.06e-05	--	--	--	PF00122//PF13606//PF00023//PF05175	E1-E2 ATPase//Ankyrin repeat//Ankyrin repeat//Methyltransferase small domain	--	--	GO:0008168//GO:0005515//GO:0000166//GO:0046872	methyltransferase activity//protein binding//nucleotide binding//metal ion binding	--	--	--	--
Cluster-40906.104394	43.071	0	7.865	8.16e-08	2.08e-05	K09874	NIP	aquaporin NIP	PF00230//PF08039	Major intrinsic protein//Mitochondrial proteolipid	GO:0006810	transport	GO:0005215	transporter activity	GO:0016020//GO:0005739	membrane//mitochondrion	--	--
Cluster-40906.140256	44.622	2.34271	4.2528	8.16e-08	2.08e-05	--	--	--	--	--	--	--	--	--	--	--	--	--
Cluster-40906.156322	0	55.089	-8.309	8.16e-08	2.08e-05	--	--	--	--	--	--	--	--	--	--	--	--	--
Cluster-40906.106272	0	84.0248	-8.9177	8.25e-08	2.1e-05	--	--	--	--	--	--	--	--	--	--	--	--	--
Cluster-40906.82039	0	39.4989	-7.8286	8.3e-08	2.11e-05	--	--	--	--	--	--	--	--	--	--	--	--	--
Cluster-40906.29677	0	48.4337	-8.1214	8.34e-08	2.12e-05	--	--	--	PF13639//PF14634	Ring finger domain//zinc-RING finger domain	--	--	GO:0005515//GO:0008270	protein binding//zinc ion binding	--	--	--	--
Cluster-40906.129574	35.5397	0	7.5882	8.39e-08	2.13e-05	--	--	--	PF05793//PF08070	Transcription initiation factor IIF, alpha subunit (TFIIF-alpha)//DTHCT (NUC029) region	GO:0006367//GO:0006265//GO:0032968	transcription initiation from RNA polymerase II promoter//DNA topological change//positive regulation of transcription elongation from RNA polymerase II promoter	GO:0005524//GO:0003918//GO:0003677	ATP binding//DNA topoisomerase type II (ATP-hydrolyzing) activity//DNA binding	GO:0005634	nucleus	--	--
Cluster-40906.98032	0	67.8192	-8.6088	8.4e-08	2.13e-05	K13811	PAPSS	3'-phosphoadenosine 5'-phosphosulfate synthase	PF01747	ATP-sulfurylase	GO:0006144//GO:0006790	purine nucleobase metabolic process//sulfur compound metabolic process	GO:0004781	sulfate adenylyltransferase (ATP) activity	--	--	KOG4238	Bifunctional ATP sulfurylase/adenosine 5'-phosphosulfate kinase
Cluster-40906.130129	0.626003	54.4226	-6.4348	8.46e-08	2.14e-05	K10418	DYNLL	dynein light chain LC8-type	PF01221	Dynein light chain type 1	GO:0007017	microtubule-based process	--	--	GO:0005875	microtubule associated complex	KOG3430	Dynein light chain type 1
Cluster-40906.123638	454.965	93.5018	2.2812	8.47e-08	2.15e-05	K16296	SCPL-I	serine carboxypeptidase-like clade I	PF00450	Serine carboxypeptidase	GO:0006508	proteolysis	GO:0004185	serine-type carboxypeptidase activity	--	--	--	--
Cluster-21157.1	0	52.2385	-8.2324	8.55e-08	2.16e-05	K07953	SAR1	GTP-binding protein SAR1	PF06814//PF01421	Lung seven transmembrane receptor//Reprolysin (M12B) family zinc metalloprotease	GO:0006508	proteolysis	GO:0004222	metalloendopeptidase activity	GO:0016021	integral component of membrane	KOG0077	Vesicle coat complex COPII, GTPase subunit SAR1
Cluster-40906.99019	1.78441	118.675	-6.0192	8.6e-08	2.17e-05	K01580	E4.1.1.15, gadB, gadA, GAD	glutamate decarboxylase	PF00282	Pyridoxal-dependent decarboxylase conserved domain	GO:0019752	carboxylic acid metabolic process	GO:0016831//GO:0030170	carboxy-lyase activity//pyridoxal phosphate binding	--	--	KOG1383	Glutamate decarboxylase/sphingosine phosphate lyase
Cluster-40906.99332	321.363	0.65314	8.9238	8.7e-08	2.2e-05	--	--	--	PF01436	NHL repeat	--	--	GO:0005515	protein binding	--	--	--	--
Cluster-40906.127152	116.05	463.073	-1.9951	9.14e-08	2.3e-05	K13051	iaaA, ASRGL1	beta-aspartyl-peptidase (threonine type)	PF01112	Asparaginase	--	--	GO:0016787	hydrolase activity	--	--	KOG1592	Asparaginase
Cluster-40906.39965	48.5295	0	8.0394	9.13e-08	2.3e-05	--	--	--	--	--	--	--	--	--	--	--	KOG0070	GTP-binding ADP-ribosylation factor Arf1
Cluster-40906.103259	0	36.8244	-7.7269	9.18e-08	2.31e-05	--	--	--	PF00326//PF01738	Prolyl oligopeptidase family//Dienelactone hydrolase family	GO:0006508	proteolysis	GO:0016787//GO:0008236	hydrolase activity//serine-type peptidase activity	--	--	--	--
Cluster-40906.46528	0	36.4581	-7.7125	9.28e-08	2.33e-05	--	--	--	PF03106	WRKY DNA -binding domain	GO:0006355	regulation of transcription, DNA-templated	GO:0043565//GO:0003700	sequence-specific DNA binding//transcription factor activity, sequence-specific DNA binding	GO:0005667	transcription factor complex	--	--
Cluster-40906.122336	181.367	20.6975	3.1306	9.32e-08	2.34e-05	--	--	--	PF00106//PF01113//PF01073//PF01370	short chain dehydrogenase//Dihydrodipicolinate reductase, N-terminus//3-beta hydroxysteroid dehydrogenase/isomerase family//NAD dependent epimerase/dehydratase family	GO:0009089//GO:0055114//GO:0008152//GO:0008210//GO:0006694//GO:0009085//GO:0008209//GO:0008207	lysine biosynthetic process via diaminopimelate//oxidation-reduction process//metabolic process//estrogen metabolic process//steroid biosynthetic process//lysine biosynthetic process//androgen metabolic process//C21-steroid hormone metabolic process	GO:0003854//GO:0050662//GO:0016491//GO:0003824//GO:0016616//GO:0008839	3-beta-hydroxy-delta5-steroid dehydrogenase activity//coenzyme binding//oxidoreductase activity//catalytic activity//oxidoreductase activity, acting on the CH-OH group of donors, NAD or NADP as acceptor//4-hydroxy-tetrahydrodipicolinate reductase	--	--	--	--
Cluster-40906.130460	1.00707	56.3963	-5.8757	9.36e-08	2.35e-05	--	--	--	--	--	--	--	--	--	--	--	--	--
Cluster-40906.134225	0.313001	52.1969	-7.2679	9.6e-08	2.4e-05	--	--	--	PF04277	Oxaloacetate decarboxylase, gamma chain	GO:0006814//GO:0071436//GO:0006090//GO:0006560//GO:0006525	sodium ion transport//sodium ion export//pyruvate metabolic process//proline metabolic process//arginine metabolic process	GO:0008948//GO:0015081	oxaloacetate decarboxylase activity//sodium ion transmembrane transporter activity	GO:0016020	membrane	--	--
Cluster-8704.0	0	33.1529	-7.5753	9.61e-08	2.4e-05	--	--	--	--	--	--	--	--	--	--	--	--	--
Cluster-40906.167799	37.4495	0	7.665	9.91e-08	2.47e-05	--	--	--	PF02023	SCAN domain	GO:0006355	regulation of transcription, DNA-templated	GO:0003700	transcription factor activity, sequence-specific DNA binding	GO:0005667	transcription factor complex	--	--
Cluster-40906.98303	89.7316	5.16702	4.1347	9.91e-08	2.47e-05	K01689	ENO, eno	enolase	PF00113	Enolase, C-terminal TIM barrel domain	GO:0000162//GO:0006571//GO:0009094//GO:0006096//GO:0006094	tryptophan biosynthetic process//tyrosine biosynthetic process//L-phenylalanine biosynthetic process//glycolytic process//gluconeogenesis	GO:0000287//GO:0004634	magnesium ion binding//phosphopyruvate hydratase activity	GO:0000015	phosphopyruvate hydratase complex	KOG2670	Enolase
Cluster-40906.70275	0	34.3349	-7.6254	9.96e-08	2.48e-05	--	--	--	PF00201	UDP-glucoronosyl and UDP-glucosyl transferase	GO:0008152	metabolic process	GO:0016758	transferase activity, transferring hexosyl groups	--	--	--	--
Cluster-40906.64942	37.5344	221.486	-2.5651	9.98e-08	2.49e-05	K01126	E3.1.4.46, glpQ, ugpQ	glycerophosphoryl diester phosphodiesterase	PF03009	Glycerophosphoryl diester phosphodiesterase family	GO:0006629	lipid metabolic process	GO:0008081	phosphoric diester hydrolase activity	--	--	--	--
Cluster-40906.112345	43.3465	0	7.8763	1.01e-07	2.5e-05	--	--	--	--	--	--	--	--	--	--	--	--	--
Cluster-40906.86223	0	35.7186	-7.6824	1e-07	2.5e-05	K13545	ACD2	red chlorophyll catabolite reductase	--	--	--	--	--	--	--	--	--	--
Cluster-40906.104628	36.6616	0	7.6328	1.03e-07	2.55e-05	--	--	--	--	--	--	--	--	--	--	--	--	--
Cluster-40906.77726	4.46994	93.2788	-4.391	1.04e-07	2.57e-05	K00008	SORD, gutB	L-iditol 2-dehydrogenase	PF00107	Zinc-binding dehydrogenase	GO:0055114	oxidation-reduction process	--	--	--	--	KOG0024	Sorbitol dehydrogenase
Cluster-40906.83052	43.4745	0	7.8801	1.08e-07	2.67e-05	--	--	--	--	--	--	--	--	--	--	--	--	--
Cluster-40906.213383	0	41.7055	-7.9076	1.08e-07	2.68e-05	--	--	--	--	--	--	--	--	--	--	--	--	--
Cluster-40906.161425	498.451	132.877	1.9083	1.1e-07	2.72e-05	--	--	--	--	--	--	--	--	--	--	--	--	--
Cluster-40906.17250	0	37.8249	-7.7656	1.11e-07	2.75e-05	--	--	--	--	--	--	--	--	--	--	--	--	--
Cluster-8695.0	0	37.0191	-7.7341	1.11e-07	2.75e-05	--	--	--	--	--	--	--	--	--	--	--	--	--
Cluster-40906.140856	140.013	6.69016	4.3869	1.13e-07	2.77e-05	--	--	--	PF04851//PF00176//PF02542//PF00270//PF08152	Type III restriction enzyme, res subunit//SNF2 family N-terminal domain//YgbB family//DEAD/DEAH box helicase//GUCT (NUC152) domain	GO:0016114	terpenoid biosynthetic process	GO:0004386//GO:0005524//GO:0008685//GO:0003723//GO:0016787//GO:0003676//GO:0003677	helicase activity//ATP binding//2-C-methyl-D-erythritol 2,4-cyclodiphosphate synthase activity//RNA binding//hydrolase activity//nucleic acid binding//DNA binding	GO:0005634	nucleus	--	--
Cluster-40906.153894	42.5063	0	7.8484	1.13e-07	2.78e-05	--	--	--	PF14634//PF13639	zinc-RING finger domain//Ring finger domain	--	--	GO:0008270//GO:0005515	zinc ion binding//protein binding	--	--	--	--
Cluster-40906.705	0	36.0508	-7.6958	1.14e-07	2.81e-05	--	--	--	--	--	--	--	--	--	--	--	--	--
Cluster-40906.33789	0	51.0113	-8.1968	1.17e-07	2.87e-05	--	--	--	PF13855	Leucine rich repeat	--	--	GO:0005515	protein binding	--	--	--	--
Cluster-40906.113390	3798.98	10005.8	-1.3971	1.17e-07	2.87e-05	--	--	--	PF16785//PF01968//PF06723//PF02782	Small metal-binding protein//Hydantoinase/oxoprolinase//MreB/Mbl protein//FGGY family of carbohydrate kinases, C-terminal domain	GO:0000902//GO:0005975	cell morphogenesis//carbohydrate metabolic process	GO:0046872//GO:0016787//GO:0016773	metal ion binding//hydrolase activity//phosphotransferase activity, alcohol group as acceptor	--	--	KOG0102	Molecular chaperones mortalin/PBP74/GRP75, HSP70 superfamily
Cluster-40906.120253	614.177	102.13	2.5896	1.18e-07	2.9e-05	K12836	U2AF1	splicing factor U2AF 35 kDa subunit	PF11857//PF00076//PF00642//PF00331	Domain of unknown function (DUF3377)//RNA recognition motif. (a.k.a. RRM, RBD, or RNP domain)//Zinc finger C-x8-C-x5-C-x3-H type (and similar)//Glycosyl hydrolase family 10	GO:0005975	carbohydrate metabolic process	GO:0004222//GO:0003676//GO:0046872//GO:0004553	metalloendopeptidase activity//nucleic acid binding//metal ion binding//hydrolase activity, hydrolyzing O-glycosyl compounds	--	--	KOG2202	U2 snRNP splicing factor, small subunit, and related proteins
Cluster-40906.34218	18.0434	106.644	-2.5582	1.2e-07	2.93e-05	K13126	PABPC	polyadenylate-binding protein	PF16367//PF08777//PF10579//PF00076//PF00658	RNA recognition motif//RNA binding motif//Rapsyn N-terminal myristoylation and linker region//RNA recognition motif. (a.k.a. RRM, RBD, or RNP domain)//Poly-adenylate binding protein, unique domain	GO:0007268	synaptic transmission	GO:0003676//GO:0003723//GO:0043495//GO:0033130	nucleic acid binding//RNA binding//protein anchor//acetylcholine receptor binding	--	--	KOG0123	Polyadenylate-binding protein (RRM superfamily)
Cluster-40906.48589	0.939004	63.1901	-6.0669	1.2e-07	2.94e-05	K03453	TC.BASS	bile acid:Na+ symporter, BASS family	PF01758	Sodium Bile acid symporter family	--	--	--	--	GO:0016020	membrane	--	--
Cluster-40906.176395	69.6591	346.66	-2.3164	1.22e-07	2.98e-05	--	--	--	--	--	--	--	--	--	--	--	KOG1577	Aldo/keto reductase family proteins
Cluster-40906.156316	0	54.6868	-8.2984	1.23e-07	3e-05	--	--	--	PF00448//PF00004//PF00931	SRP54-type protein, GTPase domain//ATPase family associated with various cellular activities (AAA)//NB-ARC domain	GO:0006614	SRP-dependent cotranslational protein targeting to membrane	GO:0043531//GO:0005524//GO:0005525	ADP binding//ATP binding//GTP binding	--	--	--	--
Cluster-25627.2	0	47.9025	-8.1072	1.25e-07	3.04e-05	--	--	--	--	--	--	--	--	--	--	--	--	--
Cluster-40906.139003	0	44.8844	-8.0135	1.25e-07	3.04e-05	--	--	--	--	--	--	--	--	--	--	--	--	--
Cluster-40906.47364	0	49.3922	-8.151	1.25e-07	3.05e-05	K03009	RPB12, POLR2K	DNA-directed RNA polymerases I, II, and III subunit RPABC4	PF16622//PF04060//PF01155//PF03604	zinc-finger C2H2-type//Putative Fe-S cluster//Hydrogenase/urease nickel incorporation, metallochaperone, hypA//DNA directed RNA polymerase, 7 kDa subunit	GO:0006351//GO:0006206//GO:0006464//GO:0006144	transcription, DNA-templated//pyrimidine nucleobase metabolic process//cellular protein modification process//purine nucleobase metabolic process	GO:0016151//GO:0046872//GO:0003677//GO:0003899//GO:0051536	nickel cation binding//metal ion binding//DNA binding//DNA-directed RNA polymerase activity//iron-sulfur cluster binding	GO:0005730	nucleolus	KOG3507	DNA-directed RNA polymerase, subunit RPB7.0
Cluster-40906.148988	0	47.7025	-8.1014	1.27e-07	3.08e-05	--	--	--	--	--	--	--	--	--	--	--	--	--
Cluster-40906.195165	0	40.0565	-7.848	1.29e-07	3.13e-05	--	--	--	PF05132	RNA polymerase III RPC4	GO:0006144//GO:0006383//GO:0006351//GO:0006206	purine nucleobase metabolic process//transcription from RNA polymerase III promoter//transcription, DNA-templated//pyrimidine nucleobase metabolic process	GO:0003899//GO:0003677	DNA-directed RNA polymerase activity//DNA binding	GO:0005730//GO:0005666	nucleolus//DNA-directed RNA polymerase III complex	--	--
Cluster-40906.127490	0	54.1868	-8.2847	1.3e-07	3.16e-05	K09571	FKBP4_5	FK506-binding protein 4/5	PF00254	FKBP-type peptidyl-prolyl cis-trans isomerase	GO:0006457	protein folding	--	--	--	--	KOG0543	FKBP-type peptidyl-prolyl cis-trans isomerase
Cluster-40906.127742	2.60186	55.5741	-4.4421	1.31e-07	3.17e-05	--	--	--	PF00599//PF00501	Influenza Matrix protein (M2)//AMP-binding enzyme	GO:0008152//GO:0015992	metabolic process//proton transport	GO:0015078//GO:0003824	hydrogen ion transmembrane transporter activity//catalytic activity	GO:0033644//GO:0055036	host cell membrane//virion membrane	--	--
Cluster-40906.146030	0	36.6618	-7.7208	1.34e-07	3.23e-05	--	--	--	PF02932//PF01299//PF12632	Neurotransmitter-gated ion-channel transmembrane region//Lysosome-associated membrane glycoprotein (Lamp)//Mysoin-binding motif of peroxisomes	GO:0006811	ion transport	GO:0017022	myosin binding	GO:0016020//GO:0016459	membrane//myosin complex	--	--
Cluster-40906.102233	4110.2	1629.5	1.3349	1.34e-07	3.25e-05	K08912	LHCB1	light-harvesting complex II chlorophyll a/b binding protein 1	--	--	--	--	--	--	--	--	--	--
Cluster-40906.162452	48.1326	0	8.0268	1.36e-07	3.27e-05	K12842	SR140	U2-associated protein SR140	PF01805//PF16367//PF03254//PF00076	Surp module//RNA recognition motif//Xyloglucan fucosyltransferase//RNA recognition motif. (a.k.a. RRM, RBD, or RNP domain)	GO:0042546//GO:0006396//GO:0001575//GO:0005975//GO:0009247	cell wall biogenesis//RNA processing//globoside metabolic process//carbohydrate metabolic process//glycolipid biosynthetic process	GO:0003676//GO:0003723//GO:0008107	nucleic acid binding//RNA binding//galactoside 2-alpha-L-fucosyltransferase activity	GO:0016020	membrane	KOG0151	Predicted splicing regulator, contains RRM, SWAP and RPR domains
Cluster-40906.149673	35.3071	0	7.5793	1.37e-07	3.3e-05	--	--	--	PF09458//PF04554	H-type lectin domain//Extensin-like region	GO:0042546//GO:0009664//GO:0007155	cell wall biogenesis//plant-type cell wall organization//cell adhesion	GO:0005199//GO:0030246	structural constituent of cell wall//carbohydrate binding	GO:0005618	cell wall	--	--
Cluster-40906.197092	0	45.0982	-8.0184	1.37e-07	3.31e-05	K01648	ACLY	ATP citrate (pro-S)-lyase	PF05993	Reovirus major virion structural protein Mu-1/Mu-1C (M2)	GO:0009405//GO:0046718	pathogenesis//viral entry into host cell	GO:0046812	host cell surface binding	GO:0039624//GO:0009986	viral outer capsid//cell surface	KOG1254	ATP-citrate lyase
Cluster-40906.151581	0	31.6936	-7.5107	1.41e-07	3.4e-05	--	--	--	PF01018//PF03193//PF13304//PF02421//PF10662//PF09269//PF01926//PF16622//PF00005	GTP1/OBG//Protein of unknown function, DUF258//AAA domain, putative AbiEii toxin, Type IV TA system//Ferrous iron transport protein B//Ethanolamine utilisation - propanediol utilisation//Domain of unknown function (DUF1967)//50S ribosome-binding GTPase//zinc-finger C2H2-type//ABC transporter	GO:0015684//GO:0006576	ferrous iron transport//cellular biogenic amine metabolic process	GO:0046872//GO:0016887//GO:0015093//GO:0003924//GO:0005525//GO:0005524//GO:0000166	metal ion binding//ATPase activity//ferrous iron transmembrane transporter activity//GTPase activity//GTP binding//ATP binding//nucleotide binding	GO:0016021	integral component of membrane	KOG1489	Predicted GTP-binding protein (ODN superfamily)
Cluster-40906.151770	948.092	259.782	1.8674	1.41e-07	3.4e-05	K10144	RCHY1, PIRH2	RING finger and CHY zinc finger domain-containing protein 1	PF05495//PF13639//PF00097//PF14634	CHY zinc finger//Ring finger domain//Zinc finger, C3HC4 type (RING finger)//zinc-RING finger domain	--	--	GO:0008270//GO:0005515//GO:0046872	zinc ion binding//protein binding//metal ion binding	--	--	KOG1940	Zn-finger protein
Cluster-40906.192529	0	32.1637	-7.5316	1.42e-07	3.41e-05	--	--	--	--	--	--	--	--	--	--	--	--	--
Cluster-40906.136854	49.8125	151.872	-1.6066	1.42e-07	3.41e-05	--	--	--	--	--	--	--	--	--	--	--	--	--
Cluster-40906.151928	0	33.3402	-7.5829	1.44e-07	3.45e-05	K18151	UAH	ureidoglycolate amidohydrolase	--	--	--	--	--	--	--	--	--	--
Cluster-40906.138799	7.83637	58.9095	-2.9076	1.44e-07	3.46e-05	K08202	SLC22A4_5, OCTN	MFS transporter, OCT family, solute carrier family 22 (organic cation transporter), member 4/5	PF00083	Sugar (and other) transporter	GO:0055085	transmembrane transport	GO:0022857	transmembrane transporter activity	GO:0016021	integral component of membrane	--	--
Cluster-40906.19573	4.58582	312.09	-6.0804	1.45e-07	3.47e-05	--	--	--	--	--	--	--	--	--	--	--	KOG0710	Molecular chaperone (small heat-shock protein Hsp26/Hsp42)
Cluster-40906.81328	134.15	19.9085	2.7564	1.45e-07	3.47e-05	--	--	--	--	--	--	--	--	--	--	--	--	--
Cluster-40906.114249	0	33.7386	-7.6	1.52e-07	3.63e-05	K08914	LHCB3	light-harvesting complex II chlorophyll a/b binding protein 3	--	--	--	--	--	--	--	--	--	--
Cluster-40906.112740	84.5053	426.949	-2.3384	1.54e-07	3.66e-05	K03113	EIF1, SUI1	translation initiation factor 1	PF01253	Translation initiation factor SUI1	GO:0006446//GO:0006413	regulation of translational initiation//translational initiation	GO:0003743	translation initiation factor activity	GO:0005840	ribosome	KOG1770	Translation initiation factor 1 (eIF-1/SUI1)
Cluster-40906.210745	0	33.3627	-7.5839	1.54e-07	3.66e-05	--	--	--	--	--	--	--	--	--	--	--	--	--
Cluster-40906.79995	0	32.5202	-7.5483	1.54e-07	3.66e-05	--	--	--	PF12937//PF00646//PF01344//PF07646	F-box-like//F-box domain//Kelch motif//Kelch motif	--	--	GO:0005515	protein binding	--	--	--	--
Cluster-40906.84425	37.7422	0	7.6768	1.55e-07	3.69e-05	K00914	PIK3C3, VPS34	phosphatidylinositol 3-kinase	PF00454	Phosphatidylinositol 3- and 4-kinase	--	--	GO:0016773	phosphotransferase activity, alcohol group as acceptor	--	--	KOG0906	Phosphatidylinositol 3-kinase VPS34, involved in signal transduction
Cluster-40906.167978	0	35.9142	-7.6913	1.55e-07	3.69e-05	--	--	--	PF05739	SNARE domain	--	--	GO:0005515	protein binding	--	--	--	--
Cluster-40906.48612	1.64017	58.016	-5.181	1.56e-07	3.7e-05	--	--	--	--	--	--	--	--	--	--	--	--	--
Cluster-40906.90219	55.2081	0	8.2254	1.59e-07	3.76e-05	--	--	--	--	--	--	--	--	--	--	--	--	--
Cluster-40906.144150	0	44.8712	-8.013	1.63e-07	3.86e-05	--	--	--	PF05493//PF16588	ATP synthase subunit H//C2H2 zinc-finger	GO:0015991//GO:0015992	ATP hydrolysis coupled proton transport//proton transport	GO:0015078//GO:0003676//GO:0008270	hydrogen ion transmembrane transporter activity//nucleic acid binding//zinc ion binding	GO:0033179	proton-transporting V-type ATPase, V0 domain	--	--
Cluster-40906.57922	135.356	15.3574	3.147	1.63e-07	3.87e-05	K14209	SLC36A, PAT	solute carrier family 36 (proton-coupled amino acid transporter)	PF03376	Adenovirus E3B protein	--	--	--	--	GO:0016020	membrane	KOG1304	Amino acid transporters
Cluster-40906.112463	0	42.4358	-7.9324	1.64e-07	3.88e-05	--	--	--	--	--	--	--	--	--	--	--	--	--
Cluster-40906.79604	0	35.4198	-7.6709	1.64e-07	3.88e-05	--	--	--	PF00515//PF13414	Tetratricopeptide repeat//TPR repeat	--	--	GO:0005515	protein binding	--	--	--	--
Cluster-40906.47762	38.6286	0	7.7088	1.66e-07	3.91e-05	K01278	DPP4	dipeptidyl-peptidase 4	PF00326//PF02129//PF01738	Prolyl oligopeptidase family//X-Pro dipeptidyl-peptidase (S15 family)//Dienelactone hydrolase family	GO:0006508	proteolysis	GO:0016787//GO:0008236	hydrolase activity//serine-type peptidase activity	--	--	KOG2281	Dipeptidyl aminopeptidases/acylaminoacyl-peptidases
Cluster-40906.7491	0	34.8146	-7.6452	1.66e-07	3.91e-05	--	--	--	PF06087//PF03286//PF03626	Tyrosyl-DNA phosphodiesterase//Pox virus Ag35 surface protein//Prokaryotic Cytochrome C oxidase subunit IV	GO:0006281	DNA repair	GO:0008081	phosphoric diester hydrolase activity	GO:0005634//GO:0016021//GO:0019031	nucleus//integral component of membrane//viral envelope	--	--
Cluster-40906.118801	0	56.3364	-8.3401	1.67e-07	3.93e-05	--	--	--	PF12740	Chlorophyllase enzyme	GO:0015996//GO:0015994	chlorophyll catabolic process//chlorophyll metabolic process	GO:0047746	chlorophyllase activity	--	--	--	--
Cluster-40906.79896	64.8257	197.88	-1.6096	1.7e-07	3.99e-05	--	--	--	PF03118	Bacterial RNA polymerase, alpha chain C terminal domain	GO:0006144//GO:0006351//GO:0006206	purine nucleobase metabolic process//transcription, DNA-templated//pyrimidine nucleobase metabolic process	GO:0003899//GO:0003677	DNA-directed RNA polymerase activity//DNA binding	GO:0005730	nucleolus	--	--
Cluster-40906.99979	0	53.2678	-8.2603	1.7e-07	4e-05	--	--	--	PF03607	Doublecortin	GO:0035556	intracellular signal transduction	--	--	--	--	--	--
Cluster-40906.178092	0	33.3206	-7.583	1.74e-07	4.09e-05	--	--	--	--	--	--	--	--	--	--	--	--	--
Cluster-40906.73992	0	33.6438	-7.5962	1.76e-07	4.13e-05	K01626	E2.5.1.54, aroF, aroG, aroH	3-deoxy-7-phosphoheptulonate synthase	PF01474	Class-II DAHP synthetase family	GO:0006571//GO:0009094//GO:0009073//GO:0000162	tyrosine biosynthetic process//L-phenylalanine biosynthetic process//aromatic amino acid family biosynthetic process//tryptophan biosynthetic process	GO:0003849	3-deoxy-7-phosphoheptulonate synthase activity	--	--	--	--
Cluster-40906.86777	35.0115	0	7.5665	1.78e-07	4.16e-05	--	--	--	PF14991//PF01405	Protein melan-A//Photosystem II reaction centre T protein	GO:0015979	photosynthesis	--	--	GO:0009523//GO:0009539//GO:0042470//GO:0016020	photosystem II//photosystem II reaction center//melanosome//membrane	--	--
Cluster-5044.0	0	30.8461	-7.4711	1.78e-07	4.16e-05	--	--	--	PF10399//PF09003	Ubiquitinol-cytochrome C reductase Fe-S subunit TAT signal//Bacteriophage lambda integrase, N-terminal domain	GO:0055114//GO:0006119//GO:0015992//GO:0006118//GO:0015074	oxidation-reduction process//oxidative phosphorylation//proton transport//obsolete electron transport//DNA integration	GO:0008907//GO:0008121//GO:0003677	integrase activity//ubiquinol-cytochrome-c reductase activity//DNA binding	--	--	--	--
Cluster-40906.146455	0	34.4804	-7.6313	1.78e-07	4.16e-05	--	--	--	PF01496//PF02601//PF00769//PF01956//PF05531//PF04977//PF04111//PF07926//PF10186	V-type ATPase 116kDa subunit family//Exonuclease VII, large subunit//Ezrin/radixin/moesin family//Integral membrane protein DUF106//Nucleopolyhedrovirus P10 protein//Septum formation initiator//Autophagy protein Apg6//TPR/MLP1/MLP2-like protein//Vacuolar sorting 38 and autophagy-related subunit 14	GO:0007049//GO:0006606//GO:0006914//GO:0015992//GO:0006308//GO:0015991//GO:0010508	cell cycle//protein import into nucleus//autophagy//proton transport//DNA catabolic process//ATP hydrolysis coupled proton transport//positive regulation of autophagy	GO:0015078//GO:0008092//GO:0008855	hydrogen ion transmembrane transporter activity//cytoskeletal protein binding//exodeoxyribonuclease VII activity	GO:0019898//GO:0016020//GO:0033179//GO:0005737//GO:0019028//GO:0009318	extrinsic component of membrane//membrane//proton-transporting V-type ATPase, V0 domain//cytoplasm//viral capsid//exodeoxyribonuclease VII complex	--	--
Cluster-40906.89197	0	38.5632	-7.7939	1.78e-07	4.17e-05	--	--	--	PF01370	NAD dependent epimerase/dehydratase family	--	--	GO:0050662//GO:0003824	coenzyme binding//catalytic activity	--	--	--	--
Cluster-40906.86201	1.2052	46.6315	-5.23	1.79e-07	4.19e-05	--	--	--	PF00096//PF05874	Zinc finger, C2H2 type//Pheromone biosynthesis activating neuropeptide (PBAN)	GO:0042811//GO:0007218	pheromone biosynthetic process//neuropeptide signaling pathway	GO:0046872//GO:0005184	metal ion binding//neuropeptide hormone activity	--	--	--	--
Cluster-40906.5604	0.335691	51.5431	-7.2503	1.82e-07	4.24e-05	--	--	--	PF13606//PF00023	Ankyrin repeat//Ankyrin repeat	--	--	GO:0005515	protein binding	--	--	--	--
Cluster-40906.51778	34.361	0	7.5401	1.84e-07	4.28e-05	K18932	ZDHHC	palmitoyltransferase	PF01529	DHHC palmitoyltransferase	--	--	GO:0008270	zinc ion binding	--	--	KOG1311	DHHC-type Zn-finger proteins
Cluster-40906.144994	0	34.4975	-7.6319	1.85e-07	4.3e-05	K11338	RUVBL2, RVB2, INO80J	RuvB-like protein 2	PF03796//PF06414//PF05496//PF00158//PF04851//PF00004//PF02562//PF02367//PF06068//PF07728	DnaB-like helicase C terminal domain//Zeta toxin//Holliday junction DNA helicase ruvB N-terminus//Sigma-54 interaction domain//Type III restriction enzyme, res subunit//ATPase family associated with various cellular activities (AAA)//PhoH-like protein//Threonylcarbamoyl adenosine biosynthesis protein TsaE//TIP49 C-terminus//AAA domain (dynein-related subfamily)	GO:0002949//GO:0006260//GO:0006355//GO:0006281//GO:0006310	tRNA threonylcarbamoyladenosine modification//DNA replication//regulation of transcription, DNA-templated//DNA repair//DNA recombination	GO:0016787//GO:0009378//GO:0008134//GO:0016887//GO:0003678//GO:0003677//GO:0016301//GO:0005524	hydrolase activity//four-way junction helicase activity//transcription factor binding//ATPase activity//DNA helicase activity//DNA binding//kinase activity//ATP binding	GO:0005657//GO:0009379//GO:0005667	replication fork//Holliday junction helicase complex//transcription factor complex	KOG2680	DNA helicase TIP49, TBP-interacting protein
Cluster-40906.112598	0	38.9015	-7.8055	1.86e-07	4.33e-05	--	--	--	--	--	--	--	--	--	--	--	--	--
Cluster-40906.140488	40.2153	0	7.7665	1.88e-07	4.38e-05	--	--	--	--	--	--	--	--	--	--	--	--	--
Cluster-40906.105624	47.6187	1.70659	4.8226	1.89e-07	4.39e-05	--	--	--	--	--	--	--	--	--	--	--	--	--
Cluster-40906.148762	0	33.2944	-7.5819	1.9e-07	4.41e-05	--	--	--	--	--	--	--	--	--	--	--	--	--
Cluster-40906.101933	6.1338	87.3945	-3.8198	1.91e-07	4.43e-05	--	--	--	--	--	--	--	--	--	--	--	--	--
Cluster-40906.133928	31.7535	0	7.4265	1.93e-07	4.47e-05	--	--	--	PF00069//PF07714	Protein kinase domain//Protein tyrosine kinase	GO:0006468	protein phosphorylation	GO:0005524//GO:0004672	ATP binding//protein kinase activity	--	--	--	--
Cluster-40906.113754	0.297401	44.8475	-7.0495	2e-07	4.61e-05	K14777	DDX47, RRP3	ATP-dependent RNA helicase DDX47/RRP3	--	--	--	--	--	--	--	--	KOG0330	ATP-dependent RNA helicase
Cluster-40906.112492	0	37.919	-7.7701	2e-07	4.62e-05	K00281	GLDC, gcvP	glycine dehydrogenase	--	--	--	--	--	--	--	--	KOG2040	Glycine dehydrogenase (decarboxylating)
Cluster-40906.119991	0	30.6363	-7.4619	2.01e-07	4.63e-05	K04371	MAPK1_3	mitogen-activated protein kinase 1/3	--	--	--	--	--	--	--	--	--	--
Cluster-40906.123336	119.8	3.1263	5.2795	2.02e-07	4.64e-05	K03363	CDC20	cell division cycle 20, cofactor of APC complex	PF11722	CCCH zinc finger in TRM13 protein	--	--	GO:0008168	methyltransferase activity	--	--	KOG0305	Anaphase promoting complex, Cdc20, Cdh1, and Ama1 subunits
Cluster-40906.203138	16.3097	126.175	-2.9441	2.07e-07	4.77e-05	--	--	--	PF00008//PF00069//PF07714//PF07645	EGF-like domain//Protein kinase domain//Protein tyrosine kinase//Calcium-binding EGF domain	GO:0006468	protein phosphorylation	GO:0005515//GO:0005509//GO:0005524//GO:0004672	protein binding//calcium ion binding//ATP binding//protein kinase activity	--	--	--	--
Cluster-40906.97663	0	31.8109	-7.5157	2.08e-07	4.79e-05	K00128	E1.2.1.3	aldehyde dehydrogenase (NAD+)	PF00171	Aldehyde dehydrogenase family	GO:0055114//GO:0008152	oxidation-reduction process//metabolic process	GO:0016491	oxidoreductase activity	--	--	KOG2450	Aldehyde dehydrogenase
Cluster-40906.65651	0	40.5532	-7.8656	2.1e-07	4.84e-05	--	--	--	--	--	--	--	--	--	--	--	--	--
Cluster-40906.48062	0	38.2341	-7.7815	2.12e-07	4.87e-05	--	--	--	PF00149//PF16656	Calcineurin-like phosphoesterase//Purple acid Phosphatase, N-terminal domain	GO:0006771//GO:0019497	riboflavin metabolic process//hexachlorocyclohexane metabolic process	GO:0046872//GO:0016787//GO:0003993	metal ion binding//hydrolase activity//acid phosphatase activity	--	--	--	--
Cluster-40906.55391	75.7131	364.385	-2.2668	2.14e-07	4.9e-05	--	--	--	PF07174	Fibronectin-attachment protein (FAP)	--	--	GO:0050840	extracellular matrix binding	GO:0005576	extracellular region	--	--
Cluster-40906.170921	37.5469	0	7.6691	2.15e-07	4.93e-05	K02021	ABC.MR	putative ABC transport system ATP-binding protein	PF03193//PF00004//PF13304//PF02367//PF00664//PF00005//PF07728	Protein of unknown function, DUF258//ATPase family associated with various cellular activities (AAA)//AAA domain, putative AbiEii toxin, Type IV TA system//Threonylcarbamoyl adenosine biosynthesis protein TsaE//ABC transporter transmembrane region//ABC transporter//AAA domain (dynein-related subfamily)	GO:0006810//GO:0002949//GO:0055085	transport//tRNA threonylcarbamoyladenosine modification//transmembrane transport	GO:0042626//GO:0016887//GO:0003924//GO:0005524//GO:0005525	ATPase activity, coupled to transmembrane movement of substances//ATPase activity//GTPase activity//ATP binding//GTP binding	GO:0016021	integral component of membrane	--	--
Cluster-40906.92240	0	33.7869	-7.6035	2.2e-07	5.03e-05	--	--	--	--	--	--	--	--	--	--	--	--	--
Cluster-40906.81919	6.46241	84.9369	-3.7056	2.21e-07	5.05e-05	--	--	--	PF03381	LEM3 (ligand-effect modulator 3) family / CDC50 family	--	--	--	--	GO:0016020	membrane	KOG2952	Cell cycle control protein
Cluster-40906.195719	0.313001	52.1199	-7.2656	2.23e-07	5.1e-05	--	--	--	--	--	--	--	--	--	--	--	--	--
Cluster-40906.206593	80.6143	206.91	-1.3592	2.32e-07	5.29e-05	--	--	--	--	--	--	--	--	--	--	--	--	--
Cluster-40906.70339	46.362	0	7.9729	2.32e-07	5.3e-05	--	--	--	--	--	--	--	--	--	--	--	--	--
Cluster-40906.56567	0	31.4424	-7.499	2.34e-07	5.33e-05	--	--	--	PF00168//PF06495	C2 domain//Fruit fly transformer protein	GO:0006397//GO:0046660	mRNA processing//female sex differentiation	GO:0005515	protein binding	GO:0005634	nucleus	--	--
Cluster-40906.49257	52.7426	1.05345	5.6978	2.34e-07	5.33e-05	K03687	GRPE	molecular chaperone GrpE	PF00975//PF05929//PF01025//PF06156//PF00443	Thioesterase domain//Phage capsid scaffolding protein (GPO) serine peptidase//GrpE//Protein of unknown function (DUF972)//Ubiquitin carboxyl-terminal hydrolase	GO:0006260//GO:0019069//GO:0016579//GO:0006457//GO:0009058	DNA replication//viral capsid assembly//protein deubiquitination//protein folding//biosynthetic process	GO:0051087//GO:0036459//GO:0000774//GO:0016788//GO:0042803	chaperone binding//ubiquitinyl hydrolase activity//adenyl-nucleotide exchange factor activity//hydrolase activity, acting on ester bonds//protein homodimerization activity	--	--	--	--
Cluster-40906.105010	591.824	2073.18	-1.8087	2.4e-07	5.46e-05	K08057	CALR	calreticulin	PF00262	Calreticulin family	GO:0006457	protein folding	GO:0005509//GO:0051082	calcium ion binding//unfolded protein binding	GO:0005783	endoplasmic reticulum	KOG0674	Calreticulin
Cluster-40906.84009	175.099	716.459	-2.0323	2.43e-07	5.51e-05	K08237	E2.4.1.218	hydroquinone glucosyltransferase	PF00201//PF02060//PF04101	UDP-glucoronosyl and UDP-glucosyl transferase//Slow voltage-gated potassium channel//Glycosyltransferase family 28 C-terminal domain	GO:0008152//GO:0006813//GO:0006811	metabolic process//potassium ion transport//ion transport	GO:0016758//GO:0005249	transferase activity, transferring hexosyl groups//voltage-gated potassium channel activity	GO:0008076//GO:0016020	voltage-gated potassium channel complex//membrane	--	--
Cluster-40906.85236	0	34.9268	-7.6517	2.43e-07	5.52e-05	--	--	--	--	--	--	--	--	--	--	--	--	--
Cluster-40906.126219	152.861	520.264	-1.7668	2.45e-07	5.56e-05	--	--	--	PF13855	Leucine rich repeat	--	--	GO:0005515	protein binding	--	--	--	--
Cluster-40906.113443	35.5634	144.276	-2.021	2.47e-07	5.58e-05	K00432	E1.11.1.9	glutathione peroxidase	PF00255	Glutathione peroxidase	GO:0006749//GO:0006804//GO:0006979//GO:0055114	glutathione metabolic process//obsolete peroxidase reaction//response to oxidative stress//oxidation-reduction process	GO:0004602	glutathione peroxidase activity	--	--	KOG1651	Glutathione peroxidase
Cluster-40906.72575	239.605	79.877	1.5849	2.47e-07	5.58e-05	K09338	HD-ZIP	homeobox-leucine zipper protein	PF00046//PF05920//PF04618	Homeobox domain//Homeobox KN domain//HD-ZIP protein N terminus	GO:0006355	regulation of transcription, DNA-templated	GO:0003677	DNA binding	GO:0005634	nucleus	--	--
Cluster-40906.123356	0	30.0757	-7.435	2.48e-07	5.6e-05	--	--	--	--	--	--	--	--	--	--	--	--	--
Cluster-40906.130541	0	45.7316	-8.0405	2.49e-07	5.63e-05	--	--	--	--	--	--	--	--	--	--	--	--	--
Cluster-12701.0	0	31.2995	-7.4919	2.51e-07	5.67e-05	--	--	--	PF02601//PF02344//PF00931//PF13676//PF01582//PF07998//PF05279	Exonuclease VII, large subunit//Myc leucine zipper domain//NB-ARC domain//TIR domain//TIR domain//Peptidase family M54//Aspartyl beta-hydroxylase N-terminal region	GO:0006355//GO:0007165//GO:0006308	regulation of transcription, DNA-templated//signal transduction//DNA catabolic process	GO:0043531//GO:0003700//GO:0005515//GO:0008270//GO:0008855	ADP binding//transcription factor activity, sequence-specific DNA binding//protein binding//zinc ion binding//exodeoxyribonuclease VII activity	GO:0009318//GO:0005634//GO:0005667//GO:0016020	exodeoxyribonuclease VII complex//nucleus//transcription factor complex//membrane	--	--
Cluster-40906.159971	0	30.0532	-7.4339	2.56e-07	5.76e-05	--	--	--	--	--	--	--	--	--	--	--	--	--
Cluster-40906.108370	213.933	51.2521	2.0586	2.59e-07	5.82e-05	--	--	--	--	--	--	--	--	--	--	--	--	--
Cluster-40906.211420	0	32.5559	-7.5498	2.59e-07	5.82e-05	--	--	--	PF08085	Entericidin EcnA/B family	GO:0009636	response to toxic substance	--	--	GO:0016020	membrane	--	--
Cluster-40906.33691	7.98244	75.7128	-3.2527	2.59e-07	5.83e-05	--	--	--	PF00245//PF00001//PF00924	Alkaline phosphatase//7 transmembrane receptor (rhodopsin family)//Mechanosensitive ion channel	GO:0008152//GO:0007186//GO:0055085	metabolic process//G-protein coupled receptor signaling pathway//transmembrane transport	GO:0016791//GO:0004930	phosphatase activity//G-protein coupled receptor activity	GO:0016021//GO:0016020	integral component of membrane//membrane	KOG4629	Predicted mechanosensitive ion channel
Cluster-40906.91013	0	37.8334	-7.7653	2.61e-07	5.85e-05	K01166	E3.1.27.1	ribonuclease T2	--	--	--	--	--	--	--	--	--	--
Cluster-40906.162668	368.004	90.3782	2.0246	2.61e-07	5.85e-05	--	--	--	PF00403	Heavy-metal-associated domain	GO:0030001	metal ion transport	GO:0046872	metal ion binding	--	--	--	--
Cluster-40906.21224	0	36.1945	-7.7014	2.61e-07	5.85e-05	--	--	--	--	--	--	--	--	--	--	--	--	--
Cluster-40906.116177	177.884	54.728	1.6992	2.66e-07	5.95e-05	K01537	E3.6.3.8	Ca2+-transporting ATPase	PF12515//PF00122	Ca2+-ATPase N terminal autoinhibitory domain//E1-E2 ATPase	--	--	GO:0005516//GO:0046872//GO:0000166	calmodulin binding//metal ion binding//nucleotide binding	--	--	--	--
Cluster-40906.109141	42.2233	149.907	-1.8308	2.66e-07	5.95e-05	--	--	--	--	--	--	--	--	--	--	--	--	--
Cluster-40906.4885	0	36.0602	-7.6962	2.67e-07	5.96e-05	K04079	htpG, HSP90A	molecular chaperone HtpG	PF05384//PF00183	Sensor protein DegS//Hsp90 protein	GO:0006457//GO:0007165//GO:0006950	protein folding//signal transduction//response to stress	GO:0016301//GO:0051082//GO:0005524	kinase activity//unfolded protein binding//ATP binding	--	--	KOG0019	Molecular chaperone (HSP90 family)
Cluster-40906.25477	0	37.9914	-7.7721	2.71e-07	6.04e-05	K10752	RBBP4, HAT2, CAF1, MIS16	histone-binding protein RBBP4	PF00400	WD domain, G-beta repeat	--	--	GO:0005515	protein binding	--	--	KOG0264	Nucleosome remodeling factor, subunit CAF1/NURF55/MSI1
Cluster-40906.197885	0	31.2047	-7.4878	2.71e-07	6.05e-05	--	--	--	PF07127//PF00170	Late nodulin protein//bZIP transcription factor	GO:0009878//GO:0006355	nodule morphogenesis//regulation of transcription, DNA-templated	GO:0046872//GO:0043565//GO:0003700	metal ion binding//sequence-specific DNA binding//transcription factor activity, sequence-specific DNA binding	GO:0005667	transcription factor complex	--	--
Cluster-40906.103488	583.115	1171.21	-1.0059	2.72e-07	6.06e-05	K05928	E2.1.1.95	tocopherol O-methyltransferase	PF03059//PF08241//PF01209//PF05175	Nicotianamine synthase protein//Methyltransferase domain//ubiE/COQ5 methyltransferase family//Methyltransferase small domain	GO:0008152//GO:0030418	metabolic process//nicotianamine biosynthetic process	GO:0030410//GO:0008168	nicotianamine synthase activity//methyltransferase activity	--	--	--	--
Cluster-40906.110138	30.2442	260.608	-3.1091	2.72e-07	6.06e-05	--	--	--	--	--	--	--	--	--	--	--	--	--
Cluster-40906.97977	5.4298	199.359	-5.1854	2.74e-07	6.09e-05	--	--	--	PF13606//PF00023	Ankyrin repeat//Ankyrin repeat	--	--	GO:0005515	protein binding	--	--	--	--
Cluster-40906.5484	0	35.7691	-7.6856	2.75e-07	6.1e-05	--	--	--	PF02306//PF00646//PF12937	Major spike protein (G protein)//F-box domain//F-box-like	GO:0019048	modulation by virus of host morphology or physiology	GO:0005515	protein binding	--	--	--	--
Cluster-40906.83343	0	67.5586	-8.6032	2.77e-07	6.14e-05	--	--	--	--	--	--	--	--	--	--	--	--	--
Cluster-40906.72181	0	48.0369	-8.1098	2.77e-07	6.14e-05	--	--	--	PF04083	Partial alpha/beta-hydrolase lipase region	GO:0006629	lipid metabolic process	--	--	--	--	--	--
Cluster-40906.108633	1137.13	2502.69	-1.1379	2.79e-07	6.18e-05	--	--	--	--	--	--	--	--	--	--	--	--	--
Cluster-40906.208247	0	29.934	-7.4286	2.8e-07	6.2e-05	--	--	--	--	--	--	--	--	--	--	--	--	--
Cluster-40906.172036	0	45.4957	-8.0314	2.81e-07	6.2e-05	K14488	SAUR	SAUR family protein	PF02519	Auxin responsive protein	GO:0009733	response to auxin	--	--	--	--	--	--
Cluster-40906.20690	11.5352	645.367	-5.8015	2.85e-07	6.3e-05	K04079	htpG, HSP90A	molecular chaperone HtpG	PF05381//PF00183	Tymovirus endopeptidase//Hsp90 protein	GO:0006950//GO:0016032//GO:0006508//GO:0006457	response to stress//viral process//proteolysis//protein folding	GO:0004197//GO:0005524//GO:0051082	cysteine-type endopeptidase activity//ATP binding//unfolded protein binding	--	--	KOG0019	Molecular chaperone (HSP90 family)
Cluster-40906.174062	98.1812	12.0875	3.0245	2.92e-07	6.43e-05	K18592	GGT1_5	gamma-glutamyltranspeptidase / glutathione hydrolase / leukotriene-C4 hydrolase	PF08052//PF01770//PF01019	PyrBI operon leader peptide//Reduced folate carrier//Gamma-glutamyltranspeptidase	GO:0006691//GO:0019856//GO:0006810//GO:0006693//GO:0019530//GO:0006749	leukotriene metabolic process//pyrimidine nucleobase biosynthetic process//transport//prostaglandin metabolic process//taurine metabolic process//glutathione metabolic process	GO:0003840	gamma-glutamyltransferase activity	GO:0016020	membrane	KOG2410	Gamma-glutamyltransferase
Cluster-40906.180780	35.2453	0	7.5781	2.92e-07	6.44e-05	--	--	--	--	--	--	--	--	--	--	--	--	--
Cluster-40906.28737	0	65.3255	-8.5547	2.98e-07	6.57e-05	--	--	--	PF01061//PF00005//PF00931//PF07728//PF01695//PF00004//PF00910//PF01926//PF03266//PF00437//PF02224//PF03193//PF13304	ABC-2 type transporter//ABC transporter//NB-ARC domain//AAA domain (dynein-related subfamily)//IstB-like ATP binding protein//ATPase family associated with various cellular activities (AAA)//RNA helicase//50S ribosome-binding GTPase//NTPase//Type II/IV secretion system protein//Cytidylate kinase//Protein of unknown function, DUF258//AAA domain, putative AbiEii toxin, Type IV TA system	GO:0006810//GO:0006139//GO:0006206	transport//nucleobase-containing compound metabolic process//pyrimidine nucleobase metabolic process	GO:0003724//GO:0003723//GO:0004127//GO:0043531//GO:0098519//GO:0016887//GO:0005525//GO:0005524//GO:0003924	RNA helicase activity//RNA binding//cytidylate kinase activity//ADP binding//nucleotide phosphatase activity, acting on free nucleotides//ATPase activity//GTP binding//ATP binding//GTPase activity	GO:0016020	membrane	KOG0061	Transporter, ABC superfamily (Breast cancer resistance protein)
Cluster-40906.69591	34.9493	0	7.5659	3e-07	6.6e-05	--	--	--	PF13855//PF07714//PF00069//PF00560	Leucine rich repeat//Protein tyrosine kinase//Protein kinase domain//Leucine Rich Repeat	GO:0006468	protein phosphorylation	GO:0005524//GO:0004672//GO:0005515	ATP binding//protein kinase activity//protein binding	--	--	--	--
Cluster-40906.36572	0	32.1239	-7.5299	3.07e-07	6.75e-05	--	--	--	--	--	--	--	--	--	--	--	--	--
Cluster-40906.99261	41.1115	0	7.8	3.11e-07	6.83e-05	--	--	--	PF02861	Clp amino terminal domain, pathogenicity island component	GO:0019538	protein metabolic process	--	--	--	--	--	--
Cluster-40906.97270	2.59477	70.9635	-4.7927	3.13e-07	6.88e-05	K04730	IRAK1	interleukin-1 receptor-associated kinase 1	--	--	--	--	--	--	--	--	--	--
Cluster-40906.91246	75.2472	776.817	-3.3681	3.16e-07	6.92e-05	K08360	CYB561	cytochrome b-561	PF03188	Eukaryotic cytochrome b561	--	--	--	--	GO:0016021	integral component of membrane	KOG1619	Cytochrome b
Cluster-42847.0	0	29.6603	-7.4151	3.16e-07	6.92e-05	--	--	--	--	--	--	--	--	--	--	--	--	--
Cluster-40906.60868	0	30.5195	-7.4558	3.19e-07	6.98e-05	--	--	--	--	--	--	--	--	--	--	--	--	--
Cluster-40906.129597	0	90.2889	-9.0208	3.31e-07	7.24e-05	--	--	--	PF00665	Integrase core domain	GO:0015074	DNA integration	--	--	--	--	--	--
Cluster-41901.1	4.68367	54.1717	-3.5264	3.32e-07	7.25e-05	K10736	MCM10	minichromosome maintenance protein 10	PF09329	Primase zinc finger	GO:0006260	DNA replication	--	--	GO:0005634	nucleus	KOG3056	Protein required for S-phase initiation or completion
Cluster-40906.76453	69.8065	1.3365	5.7066	3.34e-07	7.29e-05	K12844	PRPF31	U4/U6 small nuclear ribonucleoprotein PRP31	PF01654	Cytochrome bd terminal oxidase subunit I	--	--	--	--	GO:0016020	membrane	KOG2574	mRNA splicing factor PRP31
Cluster-40906.21953	0	39.8776	-7.8418	3.37e-07	7.34e-05	K15456	KTI12	protein KTI12	PF06414//PF01583	Zeta toxin//Adenylylsulphate kinase	GO:0000103//GO:0006144	sulfate assimilation//purine nucleobase metabolic process	GO:0005524//GO:0004020//GO:0016301	ATP binding//adenylylsulfate kinase activity//kinase activity	--	--	KOG3062	RNA polymerase II elongator associated protein
Cluster-40906.137352	46.7463	2.27844	4.3359	3.4e-07	7.41e-05	--	--	--	--	--	--	--	--	--	--	--	--	--
Cluster-40906.41733	54.5635	0	8.2067	3.41e-07	7.42e-05	--	--	--	PF04800//PF05149//PF12464//PF00669	ETC complex I subunit conserved region//Paraflagellar rod protein//Maltose acetyltransferase//Bacterial flagellin N-terminal helical region	GO:0042967//GO:0071973//GO:0022900	acyl-carrier-protein biosynthetic process//bacterial-type flagellum-dependent cell motility//electron transport chain	GO:0016651//GO:0005198//GO:0016407//GO:0005516	oxidoreductase activity, acting on NAD(P)H//structural molecule activity//acetyltransferase activity//calmodulin binding	GO:0031514	motile cilium	--	--
Cluster-40906.73202	0	36.337	-7.708	3.41e-07	7.42e-05	K04730	IRAK1	interleukin-1 receptor-associated kinase 1	PF07714//PF00069	Protein tyrosine kinase//Protein kinase domain	GO:0006468	protein phosphorylation	GO:0005524//GO:0004672	ATP binding//protein kinase activity	--	--	--	--
Cluster-40906.85537	45.2265	0	7.9379	3.42e-07	7.42e-05	K03320	amt, AMT, MEP	ammonium transporter, Amt family	--	--	--	--	--	--	--	--	--	--
Cluster-40906.95542	0	49.554	-8.1562	3.43e-07	7.43e-05	K08869	ADCK, ABC1	aarF domain-containing kinase	PF00069	Protein kinase domain	GO:0006468	protein phosphorylation	GO:0005524//GO:0004672	ATP binding//protein kinase activity	--	--	--	--
Cluster-40906.75395	41.3844	0	7.8098	3.43e-07	7.44e-05	--	--	--	PF02689	Helicase	--	--	GO:0004386//GO:0005524	helicase activity//ATP binding	--	--	--	--
Cluster-40906.212563	0.297401	45.1688	-7.0592	3.46e-07	7.5e-05	K10357	MYO5	myosin V	--	--	--	--	--	--	--	--	--	--
Cluster-40906.168622	37.2803	0	7.6591	3.5e-07	7.56e-05	--	--	--	--	--	--	--	--	--	--	--	--	--
Cluster-40906.91226	284.166	83.4328	1.77	3.51e-07	7.58e-05	--	--	--	PF01694	Rhomboid family	--	--	GO:0004252	serine-type endopeptidase activity	GO:0016021	integral component of membrane	--	--
Cluster-40906.211266	0.648693	50.0338	-6.3039	3.57e-07	7.7e-05	--	--	--	PF06833	Malonate decarboxylase gamma subunit (MdcE)	--	--	GO:0016874	ligase activity	--	--	--	--
Cluster-40906.145409	0	28.8697	-7.3755	3.63e-07	7.83e-05	--	--	--	--	--	--	--	--	--	--	--	--	--
Cluster-40906.35632	0	45.2086	-8.0237	3.66e-07	7.88e-05	--	--	--	--	--	--	--	--	--	--	--	--	--
Cluster-40906.38780	30.8177	0	7.3825	3.67e-07	7.9e-05	--	--	--	--	--	--	--	--	--	--	--	--	--
Cluster-40906.14114	5.90589	53.6216	-3.175	3.68e-07	7.92e-05	--	--	--	PF07998//PF00413//PF10462	Peptidase family M54//Matrixin//Peptidase M66	GO:0006508	proteolysis	GO:0004222//GO:0008270	metalloendopeptidase activity//zinc ion binding	GO:0031012	extracellular matrix	KOG1565	Gelatinase A and related matrix metalloproteases
Cluster-40906.101147	416.309	140.153	1.5704	3.71e-07	7.97e-05	--	--	--	--	--	--	--	--	--	--	--	--	--
Cluster-40906.49269	4.54085	88.6392	-4.3014	3.71e-07	7.97e-05	--	--	--	PF07267//PF05743//PF07525//PF06467	Nucleopolyhedrovirus capsid protein P87//UEV domain//SOCS box//MYM-type Zinc finger with FCS sequence motif	GO:0015031//GO:0035556//GO:0006464	protein transport//intracellular signal transduction//cellular protein modification process	GO:0008270	zinc ion binding	GO:0019028	viral capsid	--	--
Cluster-40906.69014	0	49.5238	-8.1553	3.71e-07	7.97e-05	K12493	ARFGAP2_3	ADP-ribosylation factor GTPase-activating protein 2/3	PF01412	Putative GTPase activating protein for Arf	--	--	GO:0005096	GTPase activator activity	--	--	KOG0706	Predicted GTPase-activating protein
Cluster-40906.92623	1155.43	377.853	1.6122	3.74e-07	8.02e-05	K09286	EREBP	EREBP-like factor	PF00847	AP2 domain	GO:0006355	regulation of transcription, DNA-templated	GO:0003700	transcription factor activity, sequence-specific DNA binding	GO:0005667	transcription factor complex	--	--
Cluster-40906.130561	708.483	189.66	1.9021	3.78e-07	8.1e-05	--	--	--	PF17047//PF00168	Synaptotagmin-like mitochondrial-lipid-binding domain//C2 domain	--	--	GO:0005515//GO:0008289	protein binding//lipid binding	--	--	KOG1012	Ca2+-dependent lipid-binding protein CLB1/vesicle protein vp115/Granuphilin A, contains C2 domain
Cluster-40906.45132	0	31.9632	-7.5231	3.79e-07	8.1e-05	--	--	--	--	--	--	--	--	--	--	--	--	--
Cluster-30032.0	43.795	0.670167	6.0331	3.82e-07	8.17e-05	--	--	--	--	--	--	--	--	--	--	--	--	--
Cluster-40906.15568	1.00707	52.8841	-5.7789	3.86e-07	8.25e-05	--	--	--	--	--	--	--	--	--	--	--	--	--
Cluster-40906.129752	37.9193	0	7.6818	3.93e-07	8.39e-05	--	--	--	--	--	--	--	--	--	--	--	--	--
Cluster-40906.65497	2.30446	52.6745	-4.5494	4e-07	8.54e-05	K01114	plcC	phospholipase C	PF04185	Phosphoesterase family	--	--	GO:0016788	hydrolase activity, acting on ester bonds	--	--	--	--
Cluster-40906.153891	0	33.5915	-7.5934	4.05e-07	8.63e-05	--	--	--	PF14634//PF13639	zinc-RING finger domain//Ring finger domain	--	--	GO:0008270//GO:0005515	zinc ion binding//protein binding	--	--	--	--
Cluster-12629.1	33.109	0	7.4866	4.14e-07	8.81e-05	--	--	--	--	--	--	--	--	--	--	--	--	--
Cluster-40906.35250	0	34.9927	-7.6542	4.15e-07	8.82e-05	--	--	--	--	--	--	--	--	--	--	--	--	--
Cluster-40906.211656	0	29.4188	-7.4031	4.17e-07	8.87e-05	--	--	--	PF06524//PF04889//PF06682	NOA36 protein//Cwf15/Cwc15 cell cycle control protein//SOCE-associated regulatory factor of calcium homoeostasis	GO:2001256//GO:0000398	regulation of store-operated calcium entry//mRNA splicing, via spliceosome	GO:0008270	zinc ion binding	GO:0005634//GO:0030176//GO:0005681	nucleus//integral component of endoplasmic reticulum membrane//spliceosomal complex	--	--
Cluster-40906.13380	0	31.1445	-7.4851	4.21e-07	8.93e-05	K11752	ribD	diaminohydroxyphosphoribosylaminopyrimidine deaminase / 5-amino-6-(5-phosphoribosylamino)uracil reductase	PF08210//PF00383	APOBEC-like N-terminal domain//Cytidine and deoxycytidylate deaminase zinc-binding region	GO:0006807	nitrogen compound metabolic process	GO:0016814//GO:0008270	hydrolase activity, acting on carbon-nitrogen (but not peptide) bonds, in cyclic amidines//zinc ion binding	--	--	--	--
Cluster-40906.87463	666.428	218.53	1.6088	4.22e-07	8.94e-05	K08176	PHO84	MFS transporter, PHS family, inorganic phosphate transporter	PF00083//PF07690//PF03137	Sugar (and other) transporter//Major Facilitator Superfamily//Organic Anion Transporter Polypeptide (OATP) family	GO:0055085//GO:0006810	transmembrane transport//transport	GO:0022857//GO:0005215	transmembrane transporter activity//transporter activity	GO:0016020//GO:0016021	membrane//integral component of membrane	--	--
Cluster-40906.161715	0	28.1182	-7.3377	4.23e-07	8.97e-05	K09873	TIP	aquaporin TIP	PF00230	Major intrinsic protein	GO:0006810	transport	GO:0005215	transporter activity	GO:0016020	membrane	--	--
Cluster-40906.12457	0.633092	47.0923	-6.224	4.27e-07	9.04e-05	K04733	IRAK4	interleukin-1 receptor-associated kinase 4	PF00069//PF07714	Protein kinase domain//Protein tyrosine kinase	GO:0006468	protein phosphorylation	GO:0005524//GO:0004672	ATP binding//protein kinase activity	--	--	--	--
Cluster-40906.29252	0	29.2151	-7.3926	4.28e-07	9.04e-05	--	--	--	PF13683//PF00665	Integrase core domain//Integrase core domain	GO:0015074	DNA integration	--	--	--	--	--	--
Cluster-40906.171823	107.483	278.835	-1.3753	4.32e-07	9.11e-05	K03671	trxA	thioredoxin 1	PF08534//PF00085//PF00837//PF00578	Redoxin//Thioredoxin//Iodothyronine deiodinase//AhpC/TSA family	GO:0045454//GO:0055114	cell redox homeostasis//oxidation-reduction process	GO:0016491//GO:0016209//GO:0004800	oxidoreductase activity//antioxidant activity//thyroxine 5'-deiodinase activity	--	--	--	--
Cluster-40906.125526	38.4987	0	7.705	4.33e-07	9.13e-05	--	--	--	--	--	--	--	--	--	--	--	--	--
Cluster-40906.101788	1447.58	396.087	1.8702	4.35e-07	9.18e-05	--	--	--	PF03171//PF03533	2OG-Fe(II) oxygenase superfamily//SPO11 homologue	GO:0055114//GO:0007131	oxidation-reduction process//reciprocal meiotic recombination	GO:0016491//GO:0003677	oxidoreductase activity//DNA binding	--	--	--	--
Cluster-40906.108619	277.354	115.73	1.2618	4.38e-07	9.22e-05	K08678	UXS1, uxs	UDP-glucuronate decarboxylase	PF01073//PF01370	3-beta hydroxysteroid dehydrogenase/isomerase family//NAD dependent epimerase/dehydratase family	GO:0006694//GO:0008210//GO:0008209//GO:0008207//GO:0055114	steroid biosynthetic process//estrogen metabolic process//androgen metabolic process//C21-steroid hormone metabolic process//oxidation-reduction process	GO:0016616//GO:0003824//GO:0003854//GO:0050662	oxidoreductase activity, acting on the CH-OH group of donors, NAD or NADP as acceptor//catalytic activity//3-beta-hydroxy-delta5-steroid dehydrogenase activity//coenzyme binding	--	--	KOG1429	dTDP-glucose 4-6-dehydratase/UDP-glucuronic acid decarboxylase
Cluster-40906.65420	0	40.6395	-7.8697	4.4e-07	9.25e-05	--	--	--	PF07859//PF08039	alpha/beta hydrolase fold//Mitochondrial proteolipid	GO:0008152	metabolic process	GO:0016787	hydrolase activity	GO:0005739	mitochondrion	KOG2931	Differentiation-related gene 1 protein (NDR1 protein), related proteins
Cluster-40906.135132	0	36.1783	-7.7019	4.5e-07	9.46e-05	K00815	TAT	tyrosine aminotransferase	PF00155	Aminotransferase class I and II	GO:0009058	biosynthetic process	GO:0030170	pyridoxal phosphate binding	--	--	--	--
Cluster-40906.169505	0	30.4284	-7.4526	4.57e-07	9.59e-05	K14298	RAE1, GLE2	mRNA export factor	PF00400	WD domain, G-beta repeat	--	--	GO:0005515	protein binding	--	--	KOG0647	mRNA export protein (contains WD40 repeats)
Cluster-40906.109750	3.44159	59.5659	-4.1094	4.6e-07	9.64e-05	--	--	--	--	--	--	--	--	--	--	--	--	--
Cluster-40906.84632	142.405	2.55213	5.7789	4.61e-07	9.67e-05	K10575	UBE2G1, UBC7	ubiquitin-conjugating enzyme E2 G1	PF05773	RWD domain	--	--	GO:0005515	protein binding	--	--	KOG0425	Ubiquitin-protein ligase
Cluster-40906.51546	61.7315	0	8.3862	4.72e-07	9.88e-05	--	--	--	--	--	--	--	--	--	--	--	--	--
Cluster-34041.0	0	30.382	-7.4488	4.82e-07	0.00010075	--	--	--	--	--	--	--	--	--	--	--	--	--
Cluster-40906.158930	32.3228	0	7.4522	4.88e-07	0.00010194	K01214	E3.2.1.68	isoamylase	--	--	--	--	--	--	--	--	--	--
Cluster-40906.138609	69.6771	0.702302	6.6847	4.89e-07	0.00010204	K03327	TC.MATE, SLC47A, norM, mdtK, dinF	multidrug resistance protein, MATE family	PF01554	MatE	GO:0006855//GO:0055085//GO:0015893//GO:0006810	drug transmembrane transport//transmembrane transport//drug transport//transport	GO:0015238//GO:0015297	drug transmembrane transporter activity//antiporter activity	GO:0016020	membrane	--	--
Cluster-40906.108264	0	57.9315	-8.3815	4.91e-07	0.00010243	--	--	--	--	--	--	--	--	--	--	--	--	--
Cluster-40906.192076	45.704	0	7.9528	4.93e-07	0.00010285	--	--	--	PF16711//PF10717//PF00665	Actin-binding domain of plant-specific actin-binding protein//Occlusion-derived virus envelope protein ODV-E18//Integrase core domain	GO:0015074	DNA integration	GO:0003779	actin binding	GO:0019031	viral envelope	--	--
Cluster-40906.177467	0	83.8603	-8.9148	4.98e-07	0.00010369	--	--	--	PF13855//PF00560	Leucine rich repeat//Leucine Rich Repeat	--	--	GO:0005515	protein binding	--	--	--	--
Cluster-40906.133138	0.892203	46.0127	-5.6291	4.99e-07	0.00010374	--	--	--	PF04554//PF06414	Extensin-like region//Zeta toxin	GO:0009664//GO:0042546	plant-type cell wall organization//cell wall biogenesis	GO:0005524//GO:0005199//GO:0016301	ATP binding//structural constituent of cell wall//kinase activity	GO:0005618	cell wall	--	--
Cluster-42527.10	0	31.5035	-7.5009	4.99e-07	0.00010374	--	--	--	PF05197//PF04277	TRIC channel//Oxaloacetate decarboxylase, gamma chain	GO:0006525//GO:0006560//GO:0006090//GO:0006812//GO:0006814//GO:0015672//GO:0071436	arginine metabolic process//proline metabolic process//pyruvate metabolic process//cation transport//sodium ion transport//monovalent inorganic cation transport//sodium ion export	GO:0015081//GO:0008948//GO:0005261	sodium ion transmembrane transporter activity//oxaloacetate decarboxylase activity//cation channel activity	GO:0016020	membrane	--	--
Cluster-40906.55353	1581.37	305.383	2.3729	5.02e-07	0.00010422	--	--	--	PF02737//PF00106//PF01073//PF01370	3-hydroxyacyl-CoA dehydrogenase, NAD binding domain//short chain dehydrogenase//3-beta hydroxysteroid dehydrogenase/isomerase family//NAD dependent epimerase/dehydratase family	GO:0008210//GO:0018874//GO:0006633//GO:0006554//GO:0006568//GO:0006552//GO:0006550//GO:0006631//GO:0008152//GO:0006694//GO:0006574//GO:0008207//GO:0008209//GO:0055114	estrogen metabolic process//benzoate metabolic process//fatty acid biosynthetic process//lysine catabolic process//tryptophan metabolic process//leucine catabolic process//isoleucine catabolic process//fatty acid metabolic process//metabolic process//steroid biosynthetic process//valine catabolic process//C21-steroid hormone metabolic process//androgen metabolic process//oxidation-reduction proce…	GO:0003857//GO:0016616//GO:0003854//GO:0016491//GO:0003824//GO:0050662	3-hydroxyacyl-CoA dehydrogenase activity//oxidoreductase activity, acting on the CH-OH group of donors, NAD or NADP as acceptor//3-beta-hydroxy-delta5-steroid dehydrogenase activity//oxidoreductase activity//catalytic activity//coenzyme binding	--	--	--	--
Cluster-40906.42725	0	32.1858	-7.5333	5.03e-07	0.00010443	--	--	--	PF13516//PF00560//PF13855	Leucine Rich repeat//Leucine Rich Repeat//Leucine rich repeat	--	--	GO:0005515	protein binding	--	--	--	--
Cluster-40906.111105	43.249	0.334124	6.9113	5.05e-07	0.00010447	--	--	--	--	--	--	--	--	--	--	--	--	--
Cluster-40906.77548	45.1641	0	7.9358	5.05e-07	0.00010447	K00654	SPT	serine palmitoyltransferase	PF00155//PF01276//PF09285	Aminotransferase class I and II//Orn/Lys/Arg decarboxylase, major domain//Elongation factor P, C-terminal	GO:0043043//GO:0009058	peptide biosynthetic process//biosynthetic process	GO:0030170//GO:0003824	pyridoxal phosphate binding//catalytic activity	GO:0005737	cytoplasm	KOG1358	Serine palmitoyltransferase
Cluster-40906.93268	70.7855	4.944	3.8319	5.05e-07	0.00010447	--	--	--	--	--	--	--	--	--	--	--	--	--
Cluster-40906.130348	218.219	27.8382	2.9665	5.08e-07	0.00010498	K01051	E3.1.1.11	pectinesterase	PF01095//PF04777	Pectinesterase//Erv1 / Alr family	GO:0005982//GO:0005985//GO:0042545//GO:0055114	starch metabolic process//sucrose metabolic process//cell wall modification//oxidation-reduction process	GO:0030599//GO:0016972	pectinesterase activity//thiol oxidase activity	GO:0005618	cell wall	--	--
Cluster-40906.42141	50.8087	0	8.1045	5.1e-07	0.00010529	K03655	recG	ATP-dependent DNA helicase RecG	PF05837//PF00270//PF04851	Centromere protein H (CENP-H)//DEAD/DEAH box helicase//Type III restriction enzyme, res subunit	GO:0051382	kinetochore assembly	GO:0003677//GO:0003676//GO:0016787//GO:0005524	DNA binding//nucleic acid binding//hydrolase activity//ATP binding	GO:0000776	kinetochore	KOG0328	Predicted ATP-dependent RNA helicase FAL1, involved in rRNA maturation, DEAD-box superfamily
Cluster-40906.136131	81.4815	273.271	-1.7439	5.11e-07	0.00010548	--	--	--	PF06305	Protein of unknown function (DUF1049)	--	--	--	--	GO:0005887	integral component of plasma membrane	--	--
Cluster-40906.188046	0	28.1636	-7.3399	5.13e-07	0.00010564	K15027	EIF2D	translation initiation factor 2D	--	--	--	--	--	--	--	--	--	--
Cluster-40906.52586	42.0781	0	7.8317	5.13e-07	0.00010564	K09422	MYBP	myb proto-oncogene protein, plant	PF09111	SLIDE	GO:0006338	chromatin remodeling	GO:0016818//GO:0003676//GO:0005524	hydrolase activity, acting on acid anhydrides, in phosphorus-containing anhydrides//nucleic acid binding//ATP binding	GO:0005634	nucleus	--	--
Cluster-40906.210544	0	31.5823	-7.5051	5.17e-07	0.00010638	--	--	--	--	--	--	--	--	--	--	--	--	--
Cluster-40906.139775	6.12855	112.697	-4.2103	5.28e-07	0.00010859	--	--	--	PF00332//PF00490//PF03688	Glycosyl hydrolases family 17//Delta-aminolevulinic acid dehydratase//Nepovirus coat protein, C-terminal domain	GO:0015994//GO:0005975//GO:0033014	chlorophyll metabolic process//carbohydrate metabolic process//tetrapyrrole biosynthetic process	GO:0004553//GO:0004655//GO:0046872	hydrolase activity, hydrolyzing O-glycosyl compounds//porphobilinogen synthase activity//metal ion binding	GO:0019028	viral capsid	--	--
Cluster-40906.203749	0	33.7736	-7.6022	5.32e-07	0.00010935	--	--	--	PF00917	MATH domain	--	--	GO:0005515	protein binding	--	--	--	--
Cluster-40906.210009	0.946094	48.2627	-5.6747	5.38e-07	0.00011031	--	--	--	--	--	--	--	--	--	--	--	--	--
Cluster-40906.61209	2.93046	60.9689	-4.4014	5.38e-07	0.00011031	--	--	--	PF07714//PF00069	Protein tyrosine kinase//Protein kinase domain	GO:0006468	protein phosphorylation	GO:0004672//GO:0005524	protein kinase activity//ATP binding	--	--	--	--
Cluster-40906.82903	0	30.0681	-7.4346	5.45e-07	0.00011162	--	--	--	--	--	--	--	--	--	--	--	--	--
Cluster-40906.89083	0	36.703	-7.7233	5.53e-07	0.00011316	--	--	--	--	--	--	--	--	--	--	--	--	--
Cluster-40906.195475	0	44.7959	-8.0097	5.62e-07	0.00011499	--	--	--	PF02513	Spin/Ssty Family	GO:0007276	gamete generation	--	--	--	--	--	--
Cluster-40906.103887	29.0595	0	7.2991	5.71e-07	0.00011674	--	--	--	--	--	--	--	--	--	--	--	--	--
Cluster-40906.10636	0	38.9941	-7.8089	5.73e-07	0.00011692	--	--	--	--	--	--	--	--	--	--	--	--	--
Cluster-40906.33049	31.7908	0	7.4274	5.73e-07	0.00011692	K05674	ABCC10	ATP-binding cassette, subfamily C (CFTR/MRP), member 10	PF13304//PF03193//PF04548//PF02805//PF00664//PF01926//PF00322//PF00005	AAA domain, putative AbiEii toxin, Type IV TA system//Protein of unknown function, DUF258//AIG1 family//Metal binding domain of Ada//ABC transporter transmembrane region//50S ribosome-binding GTPase//Endothelin family//ABC transporter	GO:0019229//GO:0006281//GO:0006810//GO:0006355//GO:0055085	regulation of vasoconstriction//DNA repair//transport//regulation of transcription, DNA-templated//transmembrane transport	GO:0005524//GO:0005525//GO:0003924//GO:0008168//GO:0008270//GO:0042626//GO:0003677//GO:0016887	ATP binding//GTP binding//GTPase activity//methyltransferase activity//zinc ion binding//ATPase activity, coupled to transmembrane movement of substances//DNA binding//ATPase activity	GO:0005576//GO:0016021	extracellular region//integral component of membrane	KOG0054	Multidrug resistance-associated protein/mitoxantrone resistance protein, ABC superfamily
Cluster-40906.127290	46.6732	0.334124	7.0215	5.76e-07	0.0001175	K01689	ENO, eno	enolase	PF00113	Enolase, C-terminal TIM barrel domain	GO:0006096//GO:0000162//GO:0006571//GO:0009094//GO:0006094	glycolytic process//tryptophan biosynthetic process//tyrosine biosynthetic process//L-phenylalanine biosynthetic process//gluconeogenesis	GO:0004634//GO:0000287	phosphopyruvate hydratase activity//magnesium ion binding	GO:0000015	phosphopyruvate hydratase complex	KOG2670	Enolase
Cluster-40906.163093	0	29.4319	-7.4037	5.78e-07	0.00011782	--	--	--	PF02935	Cytochrome c oxidase subunit VIIc	GO:0006123//GO:0015992	mitochondrial electron transport, cytochrome c to oxygen//proton transport	GO:0004129	cytochrome-c oxidase activity	GO:0045277	respiratory chain complex IV	--	--
Cluster-40906.107158	0	28.8129	-7.3729	5.79e-07	0.00011788	--	--	--	--	--	--	--	--	--	--	--	--	--
Cluster-40906.166149	0	30.4246	-7.4524	5.81e-07	0.00011811	--	--	--	PF13516	Leucine Rich repeat	--	--	GO:0005515	protein binding	--	--	--	--
Cluster-40906.109557	0	37.3739	-7.748	5.82e-07	0.00011823	--	--	--	--	--	--	--	--	--	--	--	--	--
Cluster-40906.31831	32.1696	0	7.4457	5.82e-07	0.00011823	--	--	--	PF00665//PF02468	Integrase core domain//Photosystem II reaction centre N protein (psbN)	GO:0015074//GO:0015979	DNA integration//photosynthesis	--	--	GO:0009539//GO:0016020//GO:0009523	photosystem II reaction center//membrane//photosystem II	--	--
Cluster-40906.26373	1.1896	55.3945	-5.4908	5.9e-07	0.00011961	--	--	--	PF02015//PF15234	Glycosyl hydrolase family 45//Linker for activation of T-cells	GO:0005975//GO:0007165//GO:0005982//GO:0005985	carbohydrate metabolic process//signal transduction//starch metabolic process//sucrose metabolic process	GO:0008810	cellulase activity	GO:0016020	membrane	--	--
Cluster-40906.117524	37.8496	245.504	-2.6939	5.91e-07	0.00011968	K00799	GST, gst	glutathione S-transferase	PF02798//PF13417//PF13409	Glutathione S-transferase, N-terminal domain//Glutathione S-transferase, N-terminal domain//Glutathione S-transferase, N-terminal domain	--	--	GO:0005515	protein binding	--	--	--	--
Cluster-40906.74348	0	56.5285	-8.3452	5.96e-07	0.0001207	K13156	SNRNP48	U11/U12 small nuclear ribonucleoprotein 48 kDa protein	--	--	--	--	--	--	--	--	--	--
Cluster-40906.135125	30.9851	0	7.39	6.01e-07	0.00012153	K00815	TAT	tyrosine aminotransferase	PF00155	Aminotransferase class I and II	GO:0009058	biosynthetic process	GO:0030170	pyridoxal phosphate binding	--	--	KOG0259	Tyrosine aminotransferase
Cluster-40906.89196	1.32008	40.8929	-5	6.03e-07	0.00012191	--	--	--	--	--	--	--	--	--	--	--	--	--
Cluster-40906.51459	0	28.0787	-7.3358	6.04e-07	0.00012194	--	--	--	--	--	--	--	--	--	--	--	--	--
Cluster-40906.14120	2.18959	35.7503	-4.0241	6.08e-07	0.00012271	--	--	--	--	--	--	--	--	--	--	--	--	--
Cluster-40906.8760	0	32.0809	-7.5274	6.1e-07	0.00012298	K12471	EPN	epsin	--	--	--	--	--	--	--	--	KOG2056	Equilibrative nucleoside transporter protein
Cluster-40906.15471	0	29.5945	-7.4112	6.12e-07	0.00012324	--	--	--	PF02022	Integrase Zinc binding domain	--	--	GO:0008270	zinc ion binding	--	--	--	--
Cluster-40906.202155	0	40.9352	-7.8788	6.13e-07	0.00012338	--	--	--	PF07714//PF00069	Protein tyrosine kinase//Protein kinase domain	GO:0006468	protein phosphorylation	GO:0005524//GO:0004672	ATP binding//protein kinase activity	--	--	--	--
Cluster-40906.27247	0	32.5802	-7.5514	6.16e-07	0.00012379	K00001	E1.1.1.1, adh	alcohol dehydrogenase	PF08240//PF02737//PF02826//PF02254//PF03721//PF00107	Alcohol dehydrogenase GroES-like domain//3-hydroxyacyl-CoA dehydrogenase, NAD binding domain//D-isomer specific 2-hydroxyacid dehydrogenase, NAD binding domain//TrkA-N domain//UDP-glucose/GDP-mannose dehydrogenase family, NAD binding domain//Zinc-binding dehydrogenase	GO:0006631//GO:0055114//GO:0006552//GO:0006550//GO:0006568//GO:0006554//GO:0006633//GO:0006813//GO:0018874//GO:0006574	fatty acid metabolic process//oxidation-reduction process//leucine catabolic process//isoleucine catabolic process//tryptophan metabolic process//lysine catabolic process//fatty acid biosynthetic process//potassium ion transport//benzoate metabolic process//valine catabolic process	GO:0051287//GO:0016616//GO:0003857//GO:0016491	NAD binding//oxidoreductase activity, acting on the CH-OH group of donors, NAD or NADP as acceptor//3-hydroxyacyl-CoA dehydrogenase activity//oxidoreductase activity	--	--	KOG0022	Alcohol dehydrogenase, class III
Cluster-40906.122054	0	33.9022	-7.6075	6.18e-07	0.00012408	--	--	--	--	--	--	--	--	--	--	--	--	--
Cluster-40906.143372	2.1981	47.8665	-4.4421	6.18e-07	0.00012408	K13035	NIT4	beta-cyano-L-alanine hydratase/nitrilase	PF00795	Carbon-nitrogen hydrolase	GO:0006807	nitrogen compound metabolic process	GO:0016810	hydrolase activity, acting on carbon-nitrogen (but not peptide) bonds	--	--	KOG0805	Carbon-nitrogen hydrolase
Cluster-40906.99909	1.87801	82.4408	-5.4517	6.21e-07	0.00012453	K08287	E2.7.12.1	dual-specificity kinase	PF06293//PF05445//PF07714//PF00069//PF08815//PF04523	Lipopolysaccharide kinase (Kdo/WaaP) family//Poxvirus serine/threonine protein kinase//Protein tyrosine kinase//Protein kinase domain//Nuclear receptor coactivator//Herpes virus tegument protein U30	GO:0006468//GO:0019068//GO:0006355//GO:0007165	protein phosphorylation//virion assembly//regulation of transcription, DNA-templated//signal transduction	GO:0016773//GO:0005524//GO:0003713//GO:0004672//GO:0035257	phosphotransferase activity, alcohol group as acceptor//ATP binding//transcription coactivator activity//protein kinase activity//nuclear hormone receptor binding	GO:0005667//GO:0016020//GO:0005634	transcription factor complex//membrane//nucleus	KOG0671	LAMMER dual specificity kinases
Cluster-40906.170851	0	37.9826	-7.7727	6.22e-07	0.00012473	--	--	--	PF02880//PF03361//PF02878//PF02879	Phosphoglucomutase/phosphomannomutase, alpha/beta/alpha domain III//Herpes virus intermediate/early protein 2/3//Phosphoglucomutase/phosphomannomutase, alpha/beta/alpha domain I//Phosphoglucomutase/phosphomannomutase, alpha/beta/alpha domain II	GO:0006355//GO:0005975	regulation of transcription, DNA-templated//carbohydrate metabolic process	GO:0016868	intramolecular transferase activity, phosphotransferases	--	--	--	--
Cluster-40906.190030	27.7341	0	7.231	6.24e-07	0.00012499	--	--	--	PF12398//PF07062//PF00787	Receptor serine/threonine kinase//Clc-like//PX domain	GO:0009069//GO:0016310	serine family amino acid metabolic process//phosphorylation	GO:0035091//GO:0004674	phosphatidylinositol binding//protein serine/threonine kinase activity	GO:0016021	integral component of membrane	KOG1829	Uncharacterized conserved protein, contains C1, PH and RUN domains
Cluster-40906.166524	31.7124	0	7.4247	6.32e-07	0.00012633	K15280	SLC35C2	solute carrier family 35, member C2	--	--	--	--	--	--	--	--	--	--
Cluster-40906.144445	5.52381	86.1764	-3.9791	6.37e-07	0.00012732	--	--	--	PF09166//PF13855	Biliverdin reductase, catalytic//Leucine rich repeat	GO:0042167//GO:0055114//GO:0015994	heme catabolic process//oxidation-reduction process//chlorophyll metabolic process	GO:0004074//GO:0008270//GO:0005515	biliverdin reductase activity//zinc ion binding//protein binding	--	--	--	--
Cluster-40906.83490	39.8662	0	7.7533	6.44e-07	0.00012866	--	--	--	--	--	--	--	--	--	--	--	--	--
Cluster-40906.181086	0	27.5104	-7.306	6.52e-07	0.00013012	--	--	--	--	--	--	--	--	--	--	--	--	--
Cluster-40906.175452	149.625	43.9511	1.7678	6.55e-07	0.00013066	--	--	--	--	--	--	--	--	--	--	--	--	--
Cluster-40906.211052	0	32.9175	-7.5642	6.72e-07	0.00013394	--	--	--	PF00023	Ankyrin repeat	--	--	GO:0005515	protein binding	--	--	--	--
Cluster-40906.134143	418.144	196.278	1.0912	6.78e-07	0.00013487	--	--	--	PF06203	CCT motif	--	--	GO:0005515	protein binding	--	--	--	--
Cluster-40906.134055	31.6508	0	7.4207	6.85e-07	0.00013619	K12603	CNOT6, CCR4	CCR4-NOT transcription complex subunit 6	--	--	--	--	--	--	--	--	KOG0620	Glucose-repressible alcohol dehydrogenase transcriptional effector CCR4 and related proteins
Cluster-40906.154869	57.2483	0	8.2777	6.89e-07	0.00013679	--	--	--	PF00240	Ubiquitin family	--	--	GO:0005515	protein binding	--	--	--	--
Cluster-40906.104486	0	26.7515	-7.2659	6.91e-07	0.00013721	--	--	--	--	--	--	--	--	--	--	--	--	--
Cluster-43795.0	71.3076	1.05345	6.1241	7e-07	0.00013882	--	--	--	PF03601//PF01699	Conserved hypothetical protein 698//Sodium/calcium exchanger protein	GO:0055085	transmembrane transport	--	--	GO:0016021	integral component of membrane	--	--
Cluster-40906.116502	0	82.8325	-8.8963	7.01e-07	0.00013896	K00891	E2.7.1.71, aroK, aroL	shikimate kinase	PF00005//PF01121//PF03193//PF01583//PF02367	ABC transporter//Dephospho-CoA kinase//Protein of unknown function, DUF258//Adenylylsulphate kinase//Threonylcarbamoyl adenosine biosynthesis protein TsaE	GO:0015937//GO:0006144//GO:0002949//GO:0000103//GO:0015940	coenzyme A biosynthetic process//purine nucleobase metabolic process//tRNA threonylcarbamoyladenosine modification//sulfate assimilation//pantothenate biosynthetic process	GO:0004140//GO:0016887//GO:0004020//GO:0005525//GO:0005524//GO:0003924	dephospho-CoA kinase activity//ATPase activity//adenylylsulfate kinase activity//GTP binding//ATP binding//GTPase activity	--	--	--	--
Cluster-40906.135299	0	38.561	-7.7933	7.08e-07	0.00014018	--	--	--	PF07992//PF00743	Pyridine nucleotide-disulphide oxidoreductase//Flavin-binding monooxygenase-like	GO:0055114	oxidation-reduction process	GO:0016491//GO:0050660//GO:0050661//GO:0004499	oxidoreductase activity//flavin adenine dinucleotide binding//NADP binding//N,N-dimethylaniline monooxygenase activity	--	--	--	--
Cluster-40906.97292	491.011	178.942	1.4564	7.09e-07	0.00014027	--	--	--	PF01694	Rhomboid family	--	--	GO:0004252	serine-type endopeptidase activity	GO:0016021	integral component of membrane	--	--
Cluster-40906.109456	713.981	266.562	1.4212	7.13e-07	0.00014098	--	--	--	PF01370//PF01073//PF10576	NAD dependent epimerase/dehydratase family//3-beta hydroxysteroid dehydrogenase/isomerase family//Iron-sulfur binding domain of endonuclease III	GO:0055114//GO:0006694//GO:0008210//GO:0008209//GO:0008207	oxidation-reduction process//steroid biosynthetic process//estrogen metabolic process//androgen metabolic process//C21-steroid hormone metabolic process	GO:0003854//GO:0050662//GO:0016616//GO:0051539//GO:0003824	3-beta-hydroxy-delta5-steroid dehydrogenase activity//coenzyme binding//oxidoreductase activity, acting on the CH-OH group of donors, NAD or NADP as acceptor//4 iron, 4 sulfur cluster binding//catalytic activity	--	--	--	--
Cluster-40906.213394	10.9915	113.967	-3.3644	7.16e-07	0.00014134	--	--	--	PF08073	CHDNT (NUC034) domain	GO:0006355	regulation of transcription, DNA-templated	GO:0008270//GO:0003677//GO:0016818//GO:0005524	zinc ion binding//DNA binding//hydrolase activity, acting on acid anhydrides, in phosphorus-containing anhydrides//ATP binding	GO:0005634	nucleus	--	--
Cluster-413.0	0	42.8812	-7.9472	7.16e-07	0.00014139	--	--	--	--	--	--	--	--	--	--	--	--	--
Cluster-40906.97688	94.627	11.7778	3.0076	7.17e-07	0.0001414	--	--	--	--	--	--	--	--	--	--	--	--	--
Cluster-40906.110555	0	29.4117	-7.4018	7.26e-07	0.00014286	K03236	EIF1A	translation initiation factor 1A	PF01176//PF08711	Translation initiation factor 1A / IF-1//TFIIS helical bundle-like domain	GO:0006446//GO:0006413//GO:0006351	regulation of translational initiation//translational initiation//transcription, DNA-templated	GO:0003723//GO:0003743//GO:0003677	RNA binding//translation initiation factor activity//DNA binding	GO:0005634//GO:0005840	nucleus//ribosome	KOG3403	Translation initiation factor 1A (eIF-1A)
Cluster-40906.161875	0	95.6188	-9.1034	7.26e-07	0.00014286	--	--	--	--	--	--	--	--	--	--	--	--	--
Cluster-40906.112006	1730.57	433.332	1.9981	7.27e-07	0.0001429	--	--	--	--	--	--	--	--	--	--	--	--	--
Cluster-43602.0	0.313001	54.9497	-7.3436	7.29e-07	0.00014335	--	--	--	PF00931//PF00448	NB-ARC domain//SRP54-type protein, GTPase domain	GO:0006614	SRP-dependent cotranslational protein targeting to membrane	GO:0005525//GO:0043531	GTP binding//ADP binding	--	--	--	--
Cluster-40906.16034	30.6982	0	7.378	7.31e-07	0.00014361	--	--	--	PF01985	CRS1 / YhbY (CRM) domain	--	--	GO:0003723	RNA binding	--	--	--	--
Cluster-40906.117727	191.772	453.196	-1.24	7.43e-07	0.00014569	--	--	--	PF03169	OPT oligopeptide transporter protein	GO:0055085	transmembrane transport	--	--	--	--	--	--
Cluster-40906.35761	4.55462	73.5076	-3.9936	7.45e-07	0.00014604	K05350	bglB	beta-glucosidase	PF00232	Glycosyl hydrolase family 1	GO:0005975	carbohydrate metabolic process	GO:0004553	hydrolase activity, hydrolyzing O-glycosyl compounds	--	--	--	--
Cluster-40906.119996	14.0018	74.448	-2.4158	7.56e-07	0.00014791	--	--	--	--	--	--	--	--	--	--	--	--	--
Cluster-40906.158065	38.2556	0.319016	6.7338	7.55e-07	0.00014791	K01278	DPP4	dipeptidyl-peptidase 4	PF00930	Dipeptidyl peptidase IV (DPP IV) N-terminal region	GO:0006508	proteolysis	--	--	--	--	--	--
Cluster-40906.117124	95.6146	3.47937	4.801	7.62e-07	0.00014882	--	--	--	--	--	--	--	--	--	--	--	--	--
Cluster-40906.119926	849.503	0	12.168	7.62e-07	0.00014882	--	--	--	PF07690//PF00083	Major Facilitator Superfamily//Sugar (and other) transporter	GO:0055085	transmembrane transport	GO:0022857	transmembrane transporter activity	GO:0016021	integral component of membrane	--	--
Cluster-40906.38472	38.2333	0.334124	6.7321	7.8e-07	0.00015226	--	--	--	--	--	--	--	--	--	--	--	--	--
Cluster-40906.58397	36.7824	0	7.639	7.85e-07	0.00015315	--	--	--	PF00637	Region in Clathrin and VPS	GO:0006886//GO:0016192	intracellular protein transport//vesicle-mediated transport	--	--	--	--	KOG2063	Vacuolar assembly/sorting proteins VPS39/VAM6/VPS3
Cluster-40906.95253	266.187	1498.22	-2.4923	7.88e-07	0.00015356	--	--	--	PF08041	PetM family of cytochrome b6f complex subunit 7	--	--	--	--	GO:0009512	cytochrome b6f complex	--	--
Cluster-40906.97021	501.377	1272.48	-1.3439	8.02e-07	0.00015612	--	--	--	PF03402	Vomeronasal organ pheromone receptor family, V1R	GO:0007186//GO:0007606//GO:0019236	G-protein coupled receptor signaling pathway//sensory perception of chemical stimulus//response to pheromone	GO:0016503	pheromone receptor activity	GO:0016021	integral component of membrane	--	--
Cluster-40906.103453	136.372	1133.7	-3.0563	8.05e-07	0.00015662	K01183	E3.2.1.14	chitinase	PF00182	Chitinase class I	GO:0016998//GO:0006032	cell wall macromolecule catabolic process//chitin catabolic process	GO:0004568	chitinase activity	--	--	--	--
Cluster-40906.104811	0	94.5767	-9.0881	8.09e-07	0.00015735	--	--	--	PF02778//PF01397//PF03936	tRNA intron endonuclease, N-terminal domain//Terpene synthase, N-terminal domain//Terpene synthase family, metal binding domain	GO:0051252//GO:0006388//GO:0008152	regulation of RNA metabolic process//tRNA splicing, via endonucleolytic cleavage and ligation//metabolic process	GO:0000213//GO:0000287//GO:0010333//GO:0016829	tRNA-intron endonuclease activity//magnesium ion binding//terpene synthase activity//lyase activity	GO:0000214	tRNA-intron endonuclease complex	--	--
Cluster-40906.115276	0	36.9119	-7.7302	8.15e-07	0.00015822	--	--	--	PF13414//PF13762	TPR repeat//Mitochondrial splicing apparatus component	GO:0000372	Group I intron splicing	GO:0005515	protein binding	GO:0030529	intracellular ribonucleoprotein complex	--	--
Cluster-40906.145150	0.297401	37.421	-6.7884	8.18e-07	0.00015878	--	--	--	PF08488	Wall-associated kinase	GO:0009069//GO:0016310	serine family amino acid metabolic process//phosphorylation	GO:0004674	protein serine/threonine kinase activity	GO:0016021	integral component of membrane	--	--
Cluster-40906.70593	65.1739	8.03625	3.0192	8.2e-07	0.00015897	--	--	--	PF00931	NB-ARC domain	--	--	GO:0043531	ADP binding	--	--	--	--
Cluster-40906.37963	58.4767	8.66852	2.7517	8.22e-07	0.00015917	K01514	PRUNE, PPX1	exopolyphosphatase	PF13683//PF00665//PF00098	Integrase core domain//Integrase core domain//Zinc knuckle	GO:0015074	DNA integration	GO:0003676//GO:0008270	nucleic acid binding//zinc ion binding	--	--	--	--
Cluster-40906.168385	0	26.8913	-7.273	8.23e-07	0.00015928	--	--	--	--	--	--	--	--	--	--	--	--	--
Cluster-40906.37702	36.0296	233.848	-2.6996	8.25e-07	0.00015963	K13993	HSP20	HSP20 family protein	--	--	--	--	--	--	--	--	--	--
Cluster-40906.179967	28.9156	0	7.2906	8.32e-07	0.00016076	--	--	--	PF09458//PF00400	H-type lectin domain//WD domain, G-beta repeat	GO:0007155	cell adhesion	GO:0005515//GO:0030246	protein binding//carbohydrate binding	--	--	--	--
Cluster-40906.47794	0	26.1116	-7.2309	8.33e-07	0.00016078	K12857	SNRNP40, PRP8BP	Prp8 binding protein	PF02963//PF00400	Restriction endonuclease EcoRI//WD domain, G-beta repeat	GO:0009307//GO:0006308	DNA restriction-modification system//DNA catabolic process	GO:0005515//GO:0003677//GO:0000287//GO:0009036	protein binding//DNA binding//magnesium ion binding//Type II site-specific deoxyribonuclease activity	GO:0009359	Type II site-specific deoxyribonuclease complex	KOG0265	U5 snRNP-specific protein-like factor and related proteins
Cluster-40906.117814	0	30.0591	-7.4334	8.38e-07	0.00016176	--	--	--	PF03822//PF07822	NAF domain//Neurotoxin B-IV-like protein	GO:0006810//GO:0009405//GO:0007165	transport//pathogenesis//signal transduction	GO:0019871	sodium channel inhibitor activity	GO:0005576	extracellular region	--	--
Cluster-40906.198312	0	35.7778	-7.6864	8.39e-07	0.00016179	--	--	--	--	--	--	--	--	--	--	--	--	--
Cluster-40906.131082	2.19101	99.5634	-5.5022	8.43e-07	0.0001623	--	--	--	PF04472//PF06951	Protein of unknown function (DUF552)//Group XII secretory phospholipase A2 precursor (PLA2G12)	GO:0009395//GO:0000917//GO:0016042	phospholipid catabolic process//barrier septum assembly//lipid catabolic process	GO:0004623//GO:0005509	phospholipase A2 activity//calcium ion binding	GO:0005576	extracellular region	--	--
Cluster-40906.93500	430.834	95.223	2.1762	8.43e-07	0.0001623	--	--	--	PF00069//PF07714	Protein kinase domain//Protein tyrosine kinase	GO:0006468	protein phosphorylation	GO:0004672//GO:0005524	protein kinase activity//ATP binding	--	--	--	--
Cluster-40906.53226	68.0031	0.319016	7.5627	8.45e-07	0.00016245	--	--	--	PF16331	TolA binding protein trimerisation	GO:0070206	protein trimerization	--	--	--	--	--	--
Cluster-40906.167673	1.48701	57.6198	-5.2311	8.55e-07	0.00016424	--	--	--	PF13639//PF04564//PF00514//PF02985//PF11789	Ring finger domain//U-box domain//Armadillo/beta-catenin-like repeat//HEAT repeat//Zinc-finger of the MIZ type in Nse subunit	GO:0016567	protein ubiquitination	GO:0005515//GO:0008270//GO:0004842	protein binding//zinc ion binding//ubiquitin-protein transferase activity	--	--	--	--
Cluster-40906.154795	15.4207	71.3875	-2.2112	8.69e-07	0.0001666	--	--	--	PF03106	WRKY DNA -binding domain	GO:0006355	regulation of transcription, DNA-templated	GO:0043565//GO:0003700	sequence-specific DNA binding//transcription factor activity, sequence-specific DNA binding	GO:0005667	transcription factor complex	--	--
Cluster-46666.0	0	27.0744	-7.2832	8.68e-07	0.0001666	--	--	--	--	--	--	--	--	--	--	--	--	--
Cluster-40906.136972	150.5	329.173	-1.1287	8.72e-07	0.00016723	--	--	--	PF09459	Ethylbenzene dehydrogenase	--	--	GO:0020037	heme binding	--	--	--	--
Cluster-40906.128719	0.939004	56.5279	-5.9069	8.79e-07	0.00016828	--	--	--	--	--	--	--	--	--	--	--	--	--
Cluster-40906.187173	29.995	0	7.3432	8.83e-07	0.00016898	--	--	--	--	--	--	--	--	--	--	--	--	--
Cluster-40906.125984	11.0922	75.5387	-2.758	8.85e-07	0.00016918	--	--	--	--	--	--	--	--	--	--	--	--	--
Cluster-40906.125070	17.0929	478.098	-4.8107	8.88e-07	0.00016955	K13679	WAXY	granule-bound starch synthase	PF05699	hAT family C-terminal dimerisation region	--	--	GO:0046983	protein dimerization activity	--	--	--	--
Cluster-40906.85543	39.2173	3.31486	3.5578	8.92e-07	0.00017019	--	--	--	PF00646//PF15966//PF12937	F-box domain//F-box//F-box-like	--	--	GO:0005515	protein binding	--	--	--	--
Cluster-40906.89851	64.7671	2.0388	5.0014	8.93e-07	0.00017038	--	--	--	--	--	--	--	--	--	--	--	--	--
Cluster-40906.21376	0	26.0605	-7.2282	8.96e-07	0.00017069	--	--	--	PF08488//PF00111//PF13947	Wall-associated kinase//2Fe-2S iron-sulfur cluster binding domain//Wall-associated receptor kinase galacturonan-binding	GO:0009069//GO:0006118//GO:0016310	serine family amino acid metabolic process//obsolete electron transport//phosphorylation	GO:0051536//GO:0030247//GO:0009055//GO:0004674	iron-sulfur cluster binding//polysaccharide binding//electron carrier activity//protein serine/threonine kinase activity	GO:0016021	integral component of membrane	--	--
Cluster-40906.77858	107.087	2.88625	5.1921	9.01e-07	0.00017149	K07437	CYP26A	cytochrome P450, family 26, subfamily A	PF00665//PF01873	Integrase core domain//Domain found in IF2B/IF5	GO:0015074//GO:0006413//GO:0006446	DNA integration//translational initiation//regulation of translational initiation	GO:0003743	translation initiation factor activity	GO:0005840	ribosome	--	--
Cluster-40906.203345	0	29.9847	-7.4316	9.14e-07	0.00017372	--	--	--	--	--	--	--	--	--	--	--	--	--
Cluster-40906.30649	67.4876	0	8.5148	9.14e-07	0.00017372	--	--	--	--	--	--	--	--	--	--	--	--	--
Cluster-40906.211446	0	34.0827	-7.6165	9.17e-07	0.00017412	--	--	--	PF07941	Potassium channel Kv1.4 tandem inactivation domain	GO:0006813	potassium ion transport	GO:0030955//GO:0005249	potassium ion binding//voltage-gated potassium channel activity	GO:0008076//GO:0016021	voltage-gated potassium channel complex//integral component of membrane	--	--
Cluster-40906.46362	0	26.9343	-7.2763	9.21e-07	0.00017478	K16297	SCPL-II	serine carboxypeptidase-like clade II	PF01176	Translation initiation factor 1A / IF-1	GO:0006413//GO:0006446	translational initiation//regulation of translational initiation	GO:0003723//GO:0003743	RNA binding//translation initiation factor activity	GO:0005840	ribosome	--	--
Cluster-40906.132704	37.9177	0	7.6833	9.24e-07	0.00017519	K12849	PRPF38A	pre-mRNA-splicing factor 38A	PF03343	SART-1 family	GO:0000398	mRNA splicing, via spliceosome	--	--	--	--	--	--
Cluster-40906.124738	28.5643	0	7.273	9.25e-07	0.00017535	--	--	--	PF06293//PF07714//PF00069//PF00629	Lipopolysaccharide kinase (Kdo/WaaP) family//Protein tyrosine kinase//Protein kinase domain//MAM domain, meprin/A5/mu	GO:0006468	protein phosphorylation	GO:0004672//GO:0016773//GO:0005524	protein kinase activity//phosphotransferase activity, alcohol group as acceptor//ATP binding	GO:0016020	membrane	--	--
Cluster-40906.83336	0	28.809	-7.3727	9.28e-07	0.00017575	--	--	--	PF07647//PF04589//PF00536	SAM domain (Sterile alpha motif)//RFX1 transcription activation region//SAM domain (Sterile alpha motif)	GO:0006355	regulation of transcription, DNA-templated	GO:0003677//GO:0005515	DNA binding//protein binding	GO:0005634	nucleus	--	--
Cluster-40906.107688	2.86948	42.2705	-3.8915	9.4e-07	0.00017771	--	--	--	--	--	--	--	--	--	--	--	--	--
Cluster-40906.212047	0	38.8207	-7.8042	9.4e-07	0.00017771	--	--	--	PF07714//PF00069//PF13947	Protein tyrosine kinase//Protein kinase domain//Wall-associated receptor kinase galacturonan-binding	GO:0006468	protein phosphorylation	GO:0030247//GO:0005524//GO:0004672	polysaccharide binding//ATP binding//protein kinase activity	--	--	--	--
Cluster-40906.19032	85.2961	271.86	-1.6709	9.51e-07	0.00017968	--	--	--	PF00777	Glycosyltransferase family 29 (sialyltransferase)	GO:0006486	protein glycosylation	GO:0008373	sialyltransferase activity	--	--	--	--
Cluster-40906.126358	51.6593	149.352	-1.5303	9.7e-07	0.00018302	--	--	--	--	--	--	--	--	--	--	--	--	--
Cluster-40906.87848	199.623	73.081	1.4503	9.74e-07	0.0001836	K10406	KIFC2_3	kinesin family member C2/C3	PF00170//PF06160//PF16331//PF03836//PF04513//PF16796//PF00225	bZIP transcription factor//Septation ring formation regulator, EzrA//TolA binding protein trimerisation//RasGAP C-terminus//Baculovirus polyhedron envelope protein, PEP, C terminus//Microtubule binding//Kinesin motor domain	GO:0006355//GO:0070206//GO:0000921//GO:0007264//GO:0007017//GO:0007018	regulation of transcription, DNA-templated//protein trimerization//septin ring assembly//small GTPase mediated signal transduction//microtubule-based process//microtubule-based movement	GO:0008017//GO:0003700//GO:0043565//GO:0005096//GO:0005524//GO:0005198//GO:0003777	microtubule binding//transcription factor activity, sequence-specific DNA binding//sequence-specific DNA binding//GTPase activator activity//ATP binding//structural molecule activity//microtubule motor activity	GO:0019028//GO:0005874//GO:0045298//GO:0005667//GO:0019031//GO:0005940//GO:0016021	viral capsid//microtubule//tubulin complex//transcription factor complex//viral envelope//septin ring//integral component of membrane	--	--
Cluster-40906.110139	13.0585	144.824	-3.4744	9.85e-07	0.00018547	--	--	--	--	--	--	--	--	--	--	--	--	--
Cluster-40906.44006	0	27.1235	-7.2857	9.85e-07	0.00018547	--	--	--	PF00432	Prenyltransferase and squalene oxidase repeat	--	--	GO:0003824	catalytic activity	--	--	--	--
Cluster-40906.149818	40.7071	0.351151	6.8234	9.87e-07	0.00018573	--	--	--	PF00790//PF10229//PF03127//PF08046	VHS domain//Uncharacterized conserved protein (DUF2246)//GAT domain//IlvGEDA operon leader peptide	GO:0009082//GO:0009235//GO:0006886	branched-chain amino acid biosynthetic process//cobalamin metabolic process//intracellular protein transport	--	--	GO:0005622	intracellular	KOG1087	Cytosolic sorting protein GGA2/TOM1
Cluster-40906.38603	27.4041	0	7.2138	9.89e-07	0.00018582	K09419	HSFF	heat shock transcription factor, other eukaryote	PF00447//PF00942	HSF-type DNA-binding//Cellulose binding domain	GO:0005975//GO:0006355	carbohydrate metabolic process//regulation of transcription, DNA-templated	GO:0030248//GO:0003700//GO:0043565	cellulose binding//transcription factor activity, sequence-specific DNA binding//sequence-specific DNA binding	GO:0005667//GO:0005634	transcription factor complex//nucleus	--	--
Cluster-40906.80922	0	70.2973	-8.6593	9.9e-07	0.00018597	--	--	--	PF00665	Integrase core domain	GO:0015074	DNA integration	--	--	--	--	--	--
Cluster-40906.119852	30.3266	0	7.3613	9.95e-07	0.0001868	--	--	--	--	--	--	--	--	--	--	--	--	--
Cluster-40906.125270	1288.94	3151.11	-1.2899	1.01e-06	0.00018881	--	--	--	--	--	--	--	--	--	--	--	KOG0324	Uncharacterized conserved protein
Cluster-40906.43608	28.38	0	7.2642	1.01e-06	0.00018881	--	--	--	PF00657	GDSL-like Lipase/Acylhydrolase	--	--	GO:0016788	hydrolase activity, acting on ester bonds	--	--	--	--
Cluster-40906.122186	0	29.0738	-7.3852	1.01e-06	0.00018939	--	--	--	--	--	--	--	--	--	--	--	--	--
Cluster-40906.203370	0	27.7424	-7.3184	1.02e-06	0.00019064	--	--	--	PF13947//PF08488	Wall-associated receptor kinase galacturonan-binding//Wall-associated kinase	GO:0009069//GO:0016310	serine family amino acid metabolic process//phosphorylation	GO:0030247//GO:0004674	polysaccharide binding//protein serine/threonine kinase activity	GO:0016021	integral component of membrane	--	--
Cluster-40906.111117	989.868	3383.84	-1.7732	1.02e-06	0.00019156	--	--	--	--	--	--	--	--	--	--	--	--	--
Cluster-40906.205289	0	32.2554	-7.5368	1.03e-06	0.00019174	--	--	--	--	--	--	--	--	--	--	--	--	--
Cluster-40906.35117	0	27.7875	-7.3216	1.03e-06	0.00019177	K02939	RP-L9, MRPL9, rplI	large subunit ribosomal protein L9	--	--	--	--	--	--	--	--	--	--
Cluster-40906.49273	0	34.0863	-7.6144	1.06e-06	0.00019777	--	--	--	PF07525//PF00098//PF05743//PF07267	SOCS box//Zinc knuckle//UEV domain//Nucleopolyhedrovirus capsid protein P87	GO:0015031//GO:0035556//GO:0006464	protein transport//intracellular signal transduction//cellular protein modification process	GO:0003676//GO:0008270	nucleic acid binding//zinc ion binding	GO:0019028	viral capsid	--	--
Cluster-40906.46361	46.5873	0	7.9805	1.08e-06	0.00020071	K16297	SCPL-II	serine carboxypeptidase-like clade II	--	--	--	--	--	--	--	--	--	--
Cluster-40906.55014	0.594802	50.2279	-6.3366	1.09e-06	0.0002036	--	--	--	--	--	--	--	--	--	--	--	--	--
Cluster-40906.52686	0	31.6929	-7.5113	1.1e-06	0.00020492	--	--	--	PF02456//PF08496	Adenovirus IVa2 protein//Peptidase family S49 N-terminal	GO:0019083	viral transcription	GO:0004252	serine-type endopeptidase activity	GO:0005886	plasma membrane	--	--
Cluster-40906.55598	443.508	199.685	1.1513	1.1e-06	0.00020534	--	--	--	--	--	--	--	--	--	--	--	--	--
Cluster-40906.178131	0	30.5887	-7.4604	1.12e-06	0.0002085	K01213	E3.2.1.67	galacturan 1,4-alpha-galacturonidase	PF04083//PF00295	Partial alpha/beta-hydrolase lipase region//Glycosyl hydrolases family 28	GO:0005985//GO:0005982//GO:0005975//GO:0006629	sucrose metabolic process//starch metabolic process//carbohydrate metabolic process//lipid metabolic process	GO:0004650	polygalacturonase activity	--	--	--	--
Cluster-40906.76383	0.984384	36.9834	-5.2761	1.13e-06	0.00020882	--	--	--	--	--	--	--	--	--	--	--	--	--
Cluster-40906.104651	481.709	161.324	1.5773	1.13e-06	0.00021	--	--	--	PF05353	Delta Atracotoxin	GO:0009405//GO:0006810	pathogenesis//transport	GO:0019871	sodium channel inhibitor activity	GO:0005576	extracellular region	--	--
Cluster-40906.118161	28.555	0	7.2743	1.17e-06	0.00021701	--	--	--	--	--	--	--	--	--	--	--	--	--
Cluster-40906.126479	8.31529	112.417	-3.7626	1.18e-06	0.00021858	--	--	--	PF13606//PF00023	Ankyrin repeat//Ankyrin repeat	--	--	GO:0005515	protein binding	--	--	--	--
Cluster-40906.69475	87.0317	20.5462	2.0788	1.19e-06	0.00022009	K11000	CALS	callose synthase	PF02364	1,3-beta-glucan synthase component	GO:0006075//GO:0005985//GO:0005982	(1->3)-beta-D-glucan biosynthetic process//sucrose metabolic process//starch metabolic process	GO:0003843	1,3-beta-D-glucan synthase activity	GO:0000148//GO:0016020	1,3-beta-D-glucan synthase complex//membrane	--	--
Cluster-40906.183533	0	26.0567	-7.2281	1.19e-06	0.0002201	--	--	--	PF02902	Ulp1 protease family, C-terminal catalytic domain	GO:0006508	proteolysis	GO:0008234	cysteine-type peptidase activity	--	--	--	--
Cluster-40906.202818	0	27.8554	-7.3249	1.19e-06	0.0002201	--	--	--	PF08142	AARP2CN (NUC121) domain	GO:0042254	ribosome biogenesis	--	--	GO:0005634	nucleus	--	--
Cluster-40906.123101	13.9461	83.5455	-2.5756	1.2e-06	0.00022147	--	--	--	PF01529//PF00003	DHHC palmitoyltransferase//7 transmembrane sweet-taste receptor of 3 GCPR	GO:0007186	G-protein coupled receptor signaling pathway	GO:0008270//GO:0004930	zinc ion binding//G-protein coupled receptor activity	GO:0016021	integral component of membrane	KOG3182	Predicted cation transporter
Cluster-40906.181805	0	26.7079	-7.2637	1.2e-06	0.00022156	--	--	--	--	--	--	--	--	--	--	--	--	--
Cluster-40906.85455	12.7678	285.825	-4.483	1.21e-06	0.00022333	--	--	--	PF02458	Transferase family	--	--	GO:0016747	transferase activity, transferring acyl groups other than amino-acyl groups	--	--	--	--
Cluster-40906.48572	1.25201	136.75	-6.7675	1.21e-06	0.00022369	K03453	TC.BASS	bile acid:Na+ symporter, BASS family	PF01758	Sodium Bile acid symporter family	--	--	--	--	GO:0016020	membrane	--	--
Cluster-40906.40252	0	41.1722	-7.8882	1.22e-06	0.00022372	--	--	--	--	--	--	--	--	--	--	--	--	--
Cluster-40906.123714	0	26.2339	-7.2384	1.22e-06	0.00022444	K01689	ENO, eno	enolase	--	--	--	--	--	--	--	--	--	--
Cluster-40906.92692	311.235	631.873	-1.0218	1.23e-06	0.00022593	--	--	--	--	--	--	--	--	--	--	--	--	--
Cluster-40906.101299	36.6363	169.449	-2.2059	1.24e-06	0.00022793	K00873	PK, pyk	pyruvate kinase	PF03328//PF00224	HpcH/HpaI aldolase/citrate lyase family//Pyruvate kinase, barrel domain	GO:0015976//GO:0006096//GO:0006144//GO:0006094	carbon utilization//glycolytic process//purine nucleobase metabolic process//gluconeogenesis	GO:0004743//GO:0003824//GO:0030955//GO:0000287	pyruvate kinase activity//catalytic activity//potassium ion binding//magnesium ion binding	--	--	KOG2323	Pyruvate kinase
Cluster-40906.24976	0	28.8078	-7.3718	1.25e-06	0.00022856	K01510	ENTPD1_3_8	apyrase	--	--	--	--	--	--	--	--	--	--
Cluster-40906.207341	0	25.836	-7.2154	1.25e-06	0.00022988	--	--	--	PF14372//PF05699	Domain of unknown function (DUF4413)//hAT family C-terminal dimerisation region	--	--	GO:0003677//GO:0046983	DNA binding//protein dimerization activity	--	--	--	--
Cluster-40906.116637	186.188	19.2062	3.2793	1.26e-06	0.00023153	--	--	--	PF01925	Sulfite exporter TauE/SafE	--	--	--	--	GO:0016021	integral component of membrane	--	--
Cluster-40906.111510	0	62.4136	-8.4882	1.27e-06	0.00023162	--	--	--	PF02309	AUX/IAA family	GO:0006355	regulation of transcription, DNA-templated	--	--	GO:0005634	nucleus	--	--
Cluster-40906.190024	0	29.0208	-7.3827	1.27e-06	0.00023262	--	--	--	PF00787//PF07062	PX domain//Clc-like	--	--	GO:0035091	phosphatidylinositol binding	GO:0016021	integral component of membrane	KOG1829	Uncharacterized conserved protein, contains C1, PH and RUN domains
Cluster-40906.122431	65.8951	1.37055	5.6081	1.27e-06	0.00023286	K13420	FLS2	LRR receptor-like serine/threonine-protein kinase FLS2	PF07714//PF00069	Protein tyrosine kinase//Protein kinase domain	GO:0006468	protein phosphorylation	GO:0005524//GO:0004672	ATP binding//protein kinase activity	--	--	--	--
Cluster-40906.10921	34.7153	216.059	-2.6336	1.29e-06	0.00023513	--	--	--	--	--	--	--	--	--	--	--	--	--
Cluster-40906.184026	77.3489	10.5071	2.8715	1.29e-06	0.00023513	--	--	--	PF17064	Sleepless protein	GO:0032222//GO:1903818//GO:0030431	regulation of synaptic transmission, cholinergic//positive regulation of voltage-gated potassium channel activity//sleep	GO:0034235	GPI anchor binding	--	--	--	--
Cluster-40906.103284	30.24	134.885	-2.1606	1.3e-06	0.00023625	--	--	--	--	--	--	--	--	--	--	--	--	--
Cluster-40906.114526	0	33.5932	-7.5942	1.3e-06	0.00023705	--	--	--	--	--	--	--	--	--	--	--	--	--
Cluster-40906.124039	26.3091	103.032	-1.968	1.31e-06	0.0002383	K12338	UGT75C1	anthocyanidin 3-O-glucoside 5-O-glucosyltransferase	PF04101//PF00201	Glycosyltransferase family 28 C-terminal domain//UDP-glucoronosyl and UDP-glucosyl transferase	GO:0008152	metabolic process	GO:0016758	transferase activity, transferring hexosyl groups	--	--	--	--
Cluster-40906.199458	2.12861	88.5683	-5.359	1.32e-06	0.00023914	K09553	STIP1	stress-induced-phosphoprotein 1	PF13181//PF13174//PF13176//PF00515//PF13374//PF13371//PF13414	Tetratricopeptide repeat//Tetratricopeptide repeat//Tetratricopeptide repeat//Tetratricopeptide repeat//Tetratricopeptide repeat//Tetratricopeptide repeat//TPR repeat	--	--	GO:0005515	protein binding	--	--	KOG0548	Molecular co-chaperone STI1
Cluster-40906.211063	0	25.6904	-7.2077	1.32e-06	0.00024001	--	--	--	--	--	--	--	--	--	--	--	--	--
Cluster-40906.109381	114.226	276.888	-1.276	1.33e-06	0.00024204	K02183	CALM	calmodulin	PF10591//PF13202//PF12763//PF00036//PF00404//PF13833//PF13499//PF13405	Secreted protein acidic and rich in cysteine Ca binding region//EF hand//Cytoskeletal-regulatory complex EF hand//EF hand//Dockerin type I repeat//EF-hand domain pair//EF-hand domain pair//EF-hand domain	GO:0005975//GO:0007165	carbohydrate metabolic process//signal transduction	GO:0005509//GO:0004553//GO:0005515	calcium ion binding//hydrolase activity, hydrolyzing O-glycosyl compounds//protein binding	GO:0005578	proteinaceous extracellular matrix	KOG0027	Calmodulin and related proteins (EF-Hand superfamily)
Cluster-40906.29864	26.2978	0	7.1549	1.34e-06	0.00024359	--	--	--	--	--	--	--	--	--	--	--	--	--
Cluster-40906.141655	36.1625	143.576	-1.9889	1.35e-06	0.00024475	--	--	--	PF12052//PF00168	Voltage gated calcium channel subunit beta domain 4Aa N terminal//C2 domain	GO:0006816//GO:0070588	calcium ion transport//calcium ion transmembrane transport	GO:0005515//GO:0005245	protein binding//voltage-gated calcium channel activity	GO:0005891	voltage-gated calcium channel complex	--	--
Cluster-40906.167219	4.45576	40.9042	-3.2068	1.35e-06	0.00024475	--	--	--	PF03688//PF01623	Nepovirus coat protein, C-terminal domain//Carlavirus putative nucleic acid binding protein	GO:0006355	regulation of transcription, DNA-templated	GO:0003676	nucleic acid binding	GO:0019028	viral capsid	--	--
Cluster-40906.36799	0	29.0013	-7.3834	1.35e-06	0.00024475	K01537	E3.6.3.8	Ca2+-transporting ATPase	PF12515//PF00122	Ca2+-ATPase N terminal autoinhibitory domain//E1-E2 ATPase	--	--	GO:0046872//GO:0005516//GO:0000166	metal ion binding//calmodulin binding//nucleotide binding	--	--	--	--
Cluster-40906.113826	227.684	1624.2	-2.8343	1.36e-06	0.00024499	K10960	chlP, bchP	geranylgeranyl reductase	PF01494	FAD binding domain	--	--	GO:0071949	FAD binding	--	--	--	--
Cluster-40906.139264	0	29.8236	-7.4218	1.36e-06	0.00024499	--	--	--	--	--	--	--	--	--	--	--	--	--
Cluster-40906.89141	47.3322	5.6746	3.0607	1.36e-06	0.00024499	--	--	--	--	--	--	--	--	--	--	--	--	--
Cluster-40906.113065	102.185	4.61731	4.4624	1.36e-06	0.0002452	--	--	--	--	--	--	--	--	--	--	--	--	--
Cluster-40906.8362	30.4599	0	7.3672	1.38e-06	0.00024935	--	--	--	PF00228	Bowman-Birk serine protease inhibitor family	--	--	GO:0004867	serine-type endopeptidase inhibitor activity	GO:0005576	extracellular region	--	--
Cluster-40906.107963	0.297401	82.3937	-7.9277	1.39e-06	0.00024985	--	--	--	--	--	--	--	--	--	--	--	--	--
Cluster-40906.196695	0	24.8034	-7.1566	1.42e-06	0.0002553	--	--	--	--	--	--	--	--	--	--	--	--	--
Cluster-40906.170524	0	33.1096	-7.573	1.43e-06	0.00025673	--	--	--	--	--	--	--	--	--	--	--	--	--
Cluster-40906.107080	174.419	14.4774	3.593	1.43e-06	0.00025705	K01669	phrB	deoxyribodipyrimidine photo-lyase	--	--	--	--	--	--	--	--	--	--
Cluster-40906.158094	243.128	70.891	1.7773	1.45e-06	0.00026078	--	--	--	PF01344//PF07646//PF07716	Kelch motif//Kelch motif//Basic region leucine zipper	GO:0006355	regulation of transcription, DNA-templated	GO:0043565//GO:0003700//GO:0005515	sequence-specific DNA binding//transcription factor activity, sequence-specific DNA binding//protein binding	GO:0005667	transcription factor complex	--	--
Cluster-40906.68568	148.173	29.3528	2.3342	1.46e-06	0.00026237	--	--	--	--	--	--	--	--	--	--	--	--	--
Cluster-40906.153231	0	28.9035	-7.3772	1.49e-06	0.00026632	K14824	ERB1, BOP1	ribosome biogenesis protein ERB1	PF00400//PF08145//PF06881	WD domain, G-beta repeat//BOP1NT (NUC169) domain//RNA polymerase II transcription factor SIII (Elongin) subunit A	GO:0006355//GO:0006364	regulation of transcription, DNA-templated//rRNA processing	GO:0005515	protein binding	GO:0016021//GO:0005634	integral component of membrane//nucleus	KOG0650	WD40 repeat nucleolar protein Bop1, involved in ribosome biogenesis
Cluster-40906.210800	0.313001	39.2767	-6.8579	1.51e-06	0.00026968	--	--	--	--	--	--	--	--	--	--	--	--	--
Cluster-40906.10626	0	35.8136	-7.6863	1.51e-06	0.00027048	--	--	--	PF00924	Mechanosensitive ion channel	GO:0055085	transmembrane transport	--	--	GO:0016020	membrane	KOG4629	Predicted mechanosensitive ion channel
Cluster-40906.38373	37.1313	1.00429	5.2101	1.51e-06	0.00027048	--	--	--	--	--	--	--	--	--	--	--	--	--
Cluster-40906.151669	1.57919	39.3518	-4.6432	1.51e-06	0.00027076	--	--	--	PF04135//PF00665	Nucleolar RNA-binding protein, Nop10p family//Integrase core domain	GO:0042254//GO:0015074//GO:0001522	ribosome biogenesis//DNA integration//pseudouridine synthesis	GO:0030515	snoRNA binding	GO:0072588	box H/ACA RNP complex	--	--
Cluster-40906.11253	0	44.7952	-8.0106	1.52e-06	0.00027122	--	--	--	--	--	--	--	--	--	--	--	--	--
Cluster-40906.105852	268.017	107.459	1.3188	1.52e-06	0.00027145	--	--	--	PF02985//PF04355//PF14604//PF00018	HEAT repeat//SmpA / OmlA family//Variant SH3 domain//SH3 domain	--	--	GO:0005515	protein binding	GO:0019867	outer membrane	--	--
Cluster-40906.82520	0	27.0009	-7.2786	1.52e-06	0.00027171	--	--	--	--	--	--	--	--	--	--	--	--	--
Cluster-38738.0	0	25.9683	-7.2223	1.53e-06	0.00027192	--	--	--	--	--	--	--	--	--	--	--	--	--
Cluster-40906.132039	278.666	86.5729	1.6868	1.53e-06	0.00027233	--	--	--	--	--	--	--	--	--	--	--	--	--
Cluster-40906.33718	91.8675	19.6798	2.2215	1.54e-06	0.00027325	--	--	--	PF05399	Ectropic viral integration site 2A protein (EVI2A)	--	--	--	--	GO:0016021	integral component of membrane	--	--
Cluster-40906.45558	0.892203	51.8671	-5.8084	1.55e-06	0.00027627	--	--	--	PF01169	Uncharacterized protein family UPF0016	--	--	--	--	GO:0016020	membrane	KOG2881	Predicted membrane protein
Cluster-40906.139233	0	28.3838	-7.3523	1.56e-06	0.00027655	--	--	--	PF00672//PF00642	HAMP domain//Zinc finger C-x8-C-x5-C-x3-H type (and similar)	GO:0007165	signal transduction	GO:0046872//GO:0004871	metal ion binding//signal transducer activity	GO:0016021	integral component of membrane	--	--
Cluster-40906.37460	0.297401	53.1898	-7.2967	1.58e-06	0.00028044	--	--	--	PF00005//PF00931//PF01926//PF00910//PF00004//PF01637	ABC transporter//NB-ARC domain//50S ribosome-binding GTPase//RNA helicase//ATPase family associated with various cellular activities (AAA)//Archaeal ATPase	--	--	GO:0043531//GO:0016887//GO:0005525//GO:0003724//GO:0003723//GO:0005524	ADP binding//ATPase activity//GTP binding//RNA helicase activity//RNA binding//ATP binding	--	--	--	--
Cluster-40906.168619	5.77441	97.0346	-4.0788	1.59e-06	0.00028275	--	--	--	--	--	--	--	--	--	--	--	KOG1246	DNA-binding protein jumonji/RBP2/SMCY, contains JmjC domain
Cluster-40906.30856	28.2222	0	7.2574	1.61e-06	0.00028501	K12386	CTNS	cystinosin	PF00810	ER lumen protein retaining receptor	GO:0006621	protein retention in ER lumen	GO:0046923	ER retention sequence binding	GO:0016021//GO:0005783	integral component of membrane//endoplasmic reticulum	KOG3145	Cystine transporter Cystinosin
Cluster-40906.10158	34.9815	0	7.5673	1.62e-06	0.00028622	--	--	--	PF02902	Ulp1 protease family, C-terminal catalytic domain	GO:0006508	proteolysis	GO:0008234	cysteine-type peptidase activity	--	--	--	--
Cluster-40906.78484	30.4796	0	7.3661	1.62e-06	0.00028622	K02267	COX6B	cytochrome c oxidase subunit 6b	PF02297	Cytochrome oxidase c subunit VIb	GO:0015992//GO:0006123	proton transport//mitochondrial electron transport, cytochrome c to oxygen	GO:0004129	cytochrome-c oxidase activity	GO:0045277//GO:0005739	respiratory chain complex IV//mitochondrion	--	--
Cluster-40906.108796	0	30.2301	-7.4434	1.65e-06	0.00029164	--	--	--	--	--	--	--	--	--	--	--	--	--
Cluster-45027.1	25.301	0	7.0983	1.66e-06	0.0002929	--	--	--	--	--	--	--	--	--	--	--	--	--
Cluster-40906.79951	26.4145	0	7.1599	1.68e-06	0.00029734	K15108	SLC25A19, DNC, TPC1	solute carrier family 25 (mitochondrial thiamine pyrophosphate transporter), member 19	--	--	--	--	--	--	--	--	KOG0752	Mitochondrial solute carrier protein
Cluster-40906.125534	52.0521	0	8.1404	1.69e-06	0.00029746	--	--	--	--	--	--	--	--	--	--	--	--	--
Cluster-40906.45937	0.335691	34.8216	-6.6844	1.7e-06	0.00030048	--	--	--	PF02892	BED zinc finger	--	--	GO:0003677	DNA binding	--	--	--	--
Cluster-40906.52021	0	27.669	-7.3148	1.71e-06	0.00030077	K15437	AIMP1, ARC1	aminoacyl tRNA synthase complex-interacting multifunctional protein 1	--	--	--	--	--	--	--	--	--	--
Cluster-40906.132616	75.4663	9.28761	3.0187	1.72e-06	0.00030204	--	--	--	--	--	--	--	--	--	--	--	--	--
Cluster-40906.205867	0	36.5026	-7.7134	1.73e-06	0.00030435	--	--	--	PF08488//PF07645//PF13947	Wall-associated kinase//Calcium-binding EGF domain//Wall-associated receptor kinase galacturonan-binding	GO:0016310//GO:0009069	phosphorylation//serine family amino acid metabolic process	GO:0004674//GO:0005509//GO:0030247	protein serine/threonine kinase activity//calcium ion binding//polysaccharide binding	GO:0016021	integral component of membrane	--	--
Cluster-48986.0	0.892203	45.5029	-5.6163	1.73e-06	0.00030478	--	--	--	PF03920//PF00010//PF06005	Groucho/TLE N-terminal Q-rich domain//Helix-loop-helix DNA-binding domain//Protein of unknown function (DUF904)	GO:0000917//GO:0043093	barrier septum assembly//FtsZ-dependent cytokinesis	GO:0046983//GO:0005515	protein dimerization activity//protein binding	GO:0005737	cytoplasm	--	--
Cluster-40906.52676	0	29.5213	-7.4071	1.74e-06	0.0003061	--	--	--	--	--	--	--	--	--	--	--	--	--
Cluster-40906.124352	0	26.1662	-7.2338	1.75e-06	0.00030651	--	--	--	--	--	--	--	--	--	--	--	--	--
Cluster-40906.73953	38.0648	0	7.6866	1.75e-06	0.0003077	--	--	--	PF03767	HAD superfamily, subfamily IIIB (Acid phosphatase)	GO:0019497//GO:0006771	hexachlorocyclohexane metabolic process//riboflavin metabolic process	GO:0003993	acid phosphatase activity	--	--	--	--
Cluster-40906.142624	46.1878	0.638032	6.124	1.79e-06	0.00031289	K07198	PRKAA, AMPK	5'-AMP-activated protein kinase, catalytic alpha subunit	PF08587//PF05445//PF07714//PF00069	Ubiquitin associated domain (UBA)//Poxvirus serine/threonine protein kinase//Protein tyrosine kinase//Protein kinase domain	GO:0006468//GO:0016310//GO:0009069	protein phosphorylation//phosphorylation//serine family amino acid metabolic process	GO:0004672//GO:0005524//GO:0004674	protein kinase activity//ATP binding//protein serine/threonine kinase activity	--	--	KOG0583	Serine/threonine protein kinase
Cluster-40906.71776	27.2817	0	7.2086	1.81e-06	0.00031619	--	--	--	--	--	--	--	--	--	--	--	--	--
Cluster-40906.189736	63.7276	537.124	-3.0739	1.82e-06	0.00031797	K13993	HSP20	HSP20 family protein	--	--	--	--	--	--	--	--	--	--
Cluster-40906.173258	0	28.9323	-7.3785	1.82e-06	0.00031847	K09527	DNAJC7	DnaJ homolog subfamily C member 7	PF13414//PF01533//PF13174//PF13176//PF13374//PF00515//PF13181	TPR repeat//Tospovirus nucleocapsid protein//Tetratricopeptide repeat//Tetratricopeptide repeat//Tetratricopeptide repeat//Tetratricopeptide repeat//Tetratricopeptide repeat	--	--	GO:0005515	protein binding	GO:0019013	viral nucleocapsid	KOG0550	Molecular chaperone (DnaJ superfamily)
Cluster-40906.181306	1.61039	44.561	-4.8091	1.82e-06	0.00031849	--	--	--	PF04135//PF02207	Nucleolar RNA-binding protein, Nop10p family//Putative zinc finger in N-recognin (UBR box)	GO:0001522//GO:0042254	pseudouridine synthesis//ribosome biogenesis	GO:0008270//GO:0030515	zinc ion binding//snoRNA binding	GO:0072588	box H/ACA RNP complex	--	--
Cluster-40906.21673	0.335691	39.3435	-6.8596	1.83e-06	0.00031941	--	--	--	PF00931	NB-ARC domain	--	--	GO:0043531	ADP binding	--	--	--	--
Cluster-40906.164299	0	26.4321	-7.2495	1.83e-06	0.00031963	--	--	--	--	--	--	--	--	--	--	--	--	--
Cluster-40906.5610	0	26.7605	-7.2674	1.83e-06	0.00031963	--	--	--	--	--	--	--	--	--	--	--	--	--
Cluster-40906.58237	28.4416	0	7.2688	1.85e-06	0.00032262	--	--	--	PF00967	Barwin family	GO:0050832//GO:0042742	defense response to fungus//defense response to bacterium	--	--	--	--	--	--
Cluster-40906.186042	25.0798	0	7.0864	1.86e-06	0.00032356	--	--	--	PF07646//PF01344	Kelch motif//Kelch motif	--	--	GO:0005515	protein binding	--	--	--	--
Cluster-40906.154849	3.36359	59.4714	-4.1279	1.88e-06	0.00032631	--	--	--	--	--	--	--	--	--	--	--	--	--
Cluster-40906.109733	285.956	31.2146	3.1957	1.9e-06	0.0003293	--	--	--	--	--	--	--	--	--	--	--	--	--
Cluster-40906.116030	1.00707	41.9987	-5.4469	1.9e-06	0.0003293	K15637	PGAM5	serine/threonine-protein phosphatase PGAM5	--	--	--	--	--	--	--	--	--	--
Cluster-40906.194662	26.1677	0	7.1471	1.9e-06	0.0003293	--	--	--	--	--	--	--	--	--	--	--	--	--
Cluster-40906.10986	0	24.8979	-7.1618	1.91e-06	0.00033084	--	--	--	PF00665	Integrase core domain	GO:0015074	DNA integration	--	--	--	--	--	--
Cluster-37021.1	32.5569	0	7.4638	1.93e-06	0.00033395	--	--	--	--	--	--	--	--	--	--	--	--	--
Cluster-40906.197300	0	25.2884	-7.1852	1.93e-06	0.00033395	--	--	--	--	--	--	--	--	--	--	--	--	--
Cluster-40906.101057	0	23.9915	-7.1091	1.93e-06	0.00033401	--	--	--	--	--	--	--	--	--	--	--	--	--
Cluster-40906.103289	50.0923	178.193	-1.8329	1.96e-06	0.00033914	--	--	--	--	--	--	--	--	--	--	--	--	--
Cluster-40906.50531	57.5782	232.257	-2.0151	1.97e-06	0.00034065	--	--	--	--	--	--	--	--	--	--	--	--	--
Cluster-40906.193858	41.0054	1.37247	4.9251	1.98e-06	0.00034185	--	--	--	--	--	--	--	--	--	--	--	--	--
Cluster-40906.59689	80.6327	19.0664	2.0811	1.98e-06	0.00034185	K14442	DHX36, RHAU	ATP-dependent RNA helicase DHX36	PF00005//PF00437//PF00270//PF04408//PF01637//PF00255	ABC transporter//Type II/IV secretion system protein//DEAD/DEAH box helicase//Helicase associated domain (HA2)//Archaeal ATPase//Glutathione peroxidase	GO:0006749//GO:0006810//GO:0006804//GO:0006979//GO:0055114	glutathione metabolic process//transport//obsolete peroxidase reaction//response to oxidative stress//oxidation-reduction process	GO:0016887//GO:0004602//GO:0003676//GO:0004386//GO:0005524	ATPase activity//glutathione peroxidase activity//nucleic acid binding//helicase activity//ATP binding	--	--	KOG0920	ATP-dependent RNA helicase A
Cluster-40906.61104	42.5552	0	7.8483	1.99e-06	0.00034351	--	--	--	--	--	--	--	--	--	--	--	--	--
Cluster-40906.93480	393.649	112.591	1.8049	2.05e-06	0.00035255	--	--	--	PF03026//PF03977	Influenza C virus M1 protein//Na+-transporting oxaloacetate decarboxylase beta subunit	GO:0006814	sodium ion transport	GO:0016829	lyase activity	GO:0019028	viral capsid	--	--
Cluster-40906.19101	0.297401	36.8704	-6.766	2.05e-06	0.00035276	K13248	PHOSPHO2	pyridoxal phosphate phosphatase PHOSPHO2	PF06888	Putative Phosphatase	GO:0008152	metabolic process	GO:0016791	phosphatase activity	--	--	--	--
Cluster-40906.126408	133.924	11.7378	3.5054	2.05e-06	0.00035336	--	--	--	--	--	--	--	--	--	--	--	--	--
Cluster-40906.89421	147.214	380.307	-1.3686	2.06e-06	0.00035361	--	--	--	PF01679	Proteolipid membrane potential modulator	--	--	--	--	GO:0016021	integral component of membrane	KOG1773	Stress responsive protein
Cluster-40906.211676	0	29.6682	-7.4147	2.06e-06	0.00035366	--	--	--	--	--	--	--	--	--	--	--	--	--
Cluster-40906.103024	652.306	151.554	2.1064	2.06e-06	0.00035367	K08956	AFG3	AFG3 family protein	PF05496//PF06480//PF07724//PF00004//PF01695//PF01434//PF06068//PF07728	Holliday junction DNA helicase ruvB N-terminus//FtsH Extracellular//AAA domain (Cdc48 subfamily)//ATPase family associated with various cellular activities (AAA)//IstB-like ATP binding protein//Peptidase family M41//TIP49 C-terminus//AAA domain (dynein-related subfamily)	GO:0006508//GO:0006281//GO:0006310	proteolysis//DNA repair//DNA recombination	GO:0009378//GO:0008270//GO:0005524//GO:0003678//GO:0016887//GO:0004222	four-way junction helicase activity//zinc ion binding//ATP binding//DNA helicase activity//ATPase activity//metalloendopeptidase activity	GO:0009379//GO:0005657//GO:0016021	Holliday junction helicase complex//replication fork//integral component of membrane	KOG0731	AAA+-type ATPase containing the peptidase M41 domain
Cluster-40906.3839	0	23.7859	-7.0962	2.07e-06	0.00035428	--	--	--	--	--	--	--	--	--	--	--	--	--
Cluster-40906.193099	0	31.3701	-7.4964	2.07e-06	0.00035446	K08669	HTRA2, PRSS25	HtrA serine peptidase 2	PF00089	Trypsin	GO:0006508	proteolysis	GO:0004252	serine-type endopeptidase activity	--	--	KOG1320	Serine protease
Cluster-40906.77208	243.876	55.6458	2.1333	2.07e-06	0.00035446	--	--	--	PF05165//PF00098	GTP cyclohydrolase III//Zinc knuckle	GO:0009058//GO:0006807	biosynthetic process//nitrogen compound metabolic process	GO:0003676//GO:0008270//GO:0003933	nucleic acid binding//zinc ion binding//GTP cyclohydrolase activity	--	--	--	--
Cluster-40906.195946	24.9965	0	7.0808	2.08e-06	0.00035583	--	--	--	PF01053//PF03222	Cys/Met metabolism PLP-dependent enzyme//Tryptophan/tyrosine permease family	GO:0003333	amino acid transmembrane transport	GO:0030170	pyridoxal phosphate binding	--	--	--	--
Cluster-40906.146956	4.69502	226.518	-5.5905	2.08e-06	0.00035649	K14493	GID1	gibberellin receptor GID1	PF07859//PF07224//PF12740	alpha/beta hydrolase fold//Chlorophyllase//Chlorophyllase enzyme	GO:0008152//GO:0015996//GO:0015994	metabolic process//chlorophyll catabolic process//chlorophyll metabolic process	GO:0016787//GO:0047746	hydrolase activity//chlorophyllase activity	--	--	--	--
Cluster-40906.150690	671.671	323.554	1.0537	2.09e-06	0.00035716	K09754	CYP98A3, C3'H	coumaroylquinate(coumaroylshikimate) 3'-monooxygenase	PF00067	Cytochrome P450	GO:0055114	oxidation-reduction process	GO:0005506//GO:0020037//GO:0016705	iron ion binding//heme binding//oxidoreductase activity, acting on paired donors, with incorporation or reduction of molecular oxygen	--	--	--	--
Cluster-40906.116309	65.0975	1.30628	5.6215	2.11e-06	0.00036035	K03093	SIGMA70	RNA polymerase sigma factor	--	--	--	--	--	--	--	--	--	--
Cluster-40906.48290	0	24.1804	-7.1197	2.11e-06	0.00036064	K13511	TAZ	monolysocardiolipin acyltransferase	--	--	--	--	--	--	--	--	KOG2847	Phosphate acyltransferase
Cluster-40906.121982	0.984384	34.5234	-5.1767	2.13e-06	0.00036249	--	--	--	--	--	--	--	--	--	--	--	--	--
Cluster-40906.112226	232.646	990.737	-2.0896	2.14e-06	0.00036415	--	--	--	PF08118	Yeast mitochondrial distribution and morphology (MDM) proteins	GO:0007005	mitochondrion organization	--	--	GO:0005743	mitochondrial inner membrane	--	--
Cluster-40906.151112	1.1896	63.4171	-5.6918	2.15e-06	0.00036589	--	--	--	PF00560//PF13855	Leucine Rich Repeat//Leucine rich repeat	--	--	GO:0005515	protein binding	--	--	--	--
Cluster-40906.54126	68.6088	257.727	-1.9073	2.15e-06	0.00036617	--	--	--	PF03647	Transmembrane proteins 14C	--	--	--	--	GO:0016020	membrane	--	--
Cluster-40906.5494	0	37.7522	-7.764	2.15e-06	0.00036617	--	--	--	PF00332	Glycosyl hydrolases family 17	GO:0005975	carbohydrate metabolic process	GO:0004553	hydrolase activity, hydrolyzing O-glycosyl compounds	--	--	--	--
Cluster-40906.183951	27.7993	0	7.2343	2.16e-06	0.00036748	--	--	--	PF12678//PF02096//PF13639//PF17123//PF00097//PF12861//PF14634	RING-H2 zinc finger//60Kd inner membrane protein//Ring finger domain//RING-like zinc finger//Zinc finger, C3HC4 type (RING finger)//Anaphase-promoting complex subunit 11 RING-H2 finger//zinc-RING finger domain	GO:0051205//GO:0016567	protein insertion into membrane//protein ubiquitination	GO:0004842//GO:0046872//GO:0008270//GO:0005515	ubiquitin-protein transferase activity//metal ion binding//zinc ion binding//protein binding	GO:0016021//GO:0005680	integral component of membrane//anaphase-promoting complex	--	--
Cluster-40906.60025	27.8054	0	7.2338	2.16e-06	0.00036748	K01051	E3.1.1.11	pectinesterase	PF04043//PF01095	Plant invertase/pectin methylesterase inhibitor//Pectinesterase	GO:0005985//GO:0005982//GO:0042545	sucrose metabolic process//starch metabolic process//cell wall modification	GO:0004857//GO:0030599	enzyme inhibitor activity//pectinesterase activity	GO:0005618	cell wall	--	--
Cluster-40906.83335	20.5578	98.0864	-2.256	2.17e-06	0.00036748	--	--	--	PF00536//PF07647//PF04589	SAM domain (Sterile alpha motif)//SAM domain (Sterile alpha motif)//RFX1 transcription activation region	GO:0006355	regulation of transcription, DNA-templated	GO:0003677//GO:0005515	DNA binding//protein binding	GO:0005634	nucleus	--	--
Cluster-441.0	0	28.0025	-7.3329	2.19e-06	0.00037079	--	--	--	--	--	--	--	--	--	--	--	--	--
Cluster-40906.128265	58.7865	149.658	-1.348	2.19e-06	0.00037105	--	--	--	--	--	--	--	--	--	--	--	--	--
Cluster-40906.108914	104.42	26.0624	2.0019	2.2e-06	0.00037216	--	--	--	--	--	--	--	--	--	--	--	--	--
Cluster-40906.113064	126.48	37.9064	1.7387	2.2e-06	0.00037233	--	--	--	PF15178	Mitochondrial import receptor subunit TOM5 homolog	--	--	--	--	GO:0005742	mitochondrial outer membrane translocase complex	--	--
Cluster-40906.160543	176.069	59.7906	1.5566	2.22e-06	0.00037524	--	--	--	PF00612	IQ calmodulin-binding motif	--	--	GO:0005515	protein binding	--	--	--	--
Cluster-40906.63409	27.5629	0	7.2218	2.23e-06	0.00037604	--	--	--	PF07156//PF08039	Prenylcysteine lyase//Mitochondrial proteolipid	GO:0055114//GO:0030328	oxidation-reduction process//prenylcysteine catabolic process	GO:0016670	oxidoreductase activity, acting on a sulfur group of donors, oxygen as acceptor	GO:0005739	mitochondrion	--	--
Cluster-40906.143024	48.9817	0	8.0528	2.24e-06	0.00037809	--	--	--	--	--	--	--	--	--	--	--	KOG0715	Molecular chaperone (DnaJ superfamily)
Cluster-40906.179003	28.3243	0	7.2623	2.25e-06	0.00037922	--	--	--	PF01296	Galanin	GO:0007165	signal transduction	GO:0005179	hormone activity	GO:0005576	extracellular region	--	--
Cluster-40906.32233	35.9483	0.989183	5.1697	2.27e-06	0.00038295	--	--	--	--	--	--	--	--	--	--	--	--	--
Cluster-40906.129565	0	45.2485	-8.0244	2.3e-06	0.00038735	K15040	VDAC2	voltage-dependent anion channel protein 2	PF05529//PF01459	B-cell receptor-associated protein 31-like//Eukaryotic porin	GO:0055085//GO:0006886	transmembrane transport//intracellular protein transport	--	--	GO:0005741//GO:0005783//GO:0016021	mitochondrial outer membrane//endoplasmic reticulum//integral component of membrane	--	--
Cluster-40906.93404	529.642	1319.45	-1.3165	2.3e-06	0.00038735	--	--	--	--	--	--	--	--	--	--	--	--	--
Cluster-40906.171493	437.635	40.6814	3.4301	2.31e-06	0.00038861	--	--	--	PF00125	Core histone H2A/H2B/H3/H4	--	--	GO:0003677	DNA binding	--	--	--	--
Cluster-40906.95863	41.9703	1.30628	4.9825	2.32e-06	0.00038967	--	--	--	--	--	--	--	--	--	--	--	--	--
Cluster-40906.22503	0	31.7625	-7.5125	2.32e-06	0.0003898	--	--	--	--	--	--	--	--	--	--	--	--	--
Cluster-40906.147144	137.175	34.5179	1.992	2.33e-06	0.00039162	--	--	--	PF04377	Arginine-tRNA-protein transferase, C terminus	GO:0016598	protein arginylation	GO:0004057	arginyltransferase activity	--	--	--	--
Cluster-40906.127336	106.513	4.12868	4.7008	2.34e-06	0.00039281	--	--	--	--	--	--	--	--	--	--	--	--	--
Cluster-40906.44098	0	23.4669	-7.0767	2.37e-06	0.00039648	K00919	ispE	4-diphosphocytidyl-2-C-methyl-D-erythritol kinase	--	--	--	--	--	--	--	--	KOG2336	Molybdopterin biosynthesis-related protein
Cluster-40906.162882	59.4266	0	8.3313	2.37e-06	0.00039674	--	--	--	PF02362	B3 DNA binding domain	--	--	GO:0003677	DNA binding	--	--	--	--
Cluster-40906.108591	2381.72	5134.87	-1.1084	2.39e-06	0.00039923	--	--	--	--	--	--	--	--	--	--	--	--	--
Cluster-40906.143707	0.594802	44.4929	-6.162	2.43e-06	0.00040558	--	--	--	--	--	--	--	--	--	--	--	--	--
Cluster-35433.1	8.58434	53.2313	-2.6384	2.46e-06	0.00041008	--	--	--	--	--	--	--	--	--	--	--	--	--
Cluster-40906.118507	0	33.3596	-7.5855	2.46e-06	0.00041008	--	--	--	--	--	--	--	--	--	--	--	--	--
Cluster-40906.67464	30.1818	0	7.3527	2.46e-06	0.00041008	K07897	RAB7A	Ras-related protein Rab-7A	PF00025//PF00071	ADP-ribosylation factor family//Ras family	GO:0007264	small GTPase mediated signal transduction	GO:0005525	GTP binding	--	--	KOG0394	Ras-related GTPase
Cluster-40906.140489	35.343	0.351151	6.6181	2.48e-06	0.00041288	--	--	--	--	--	--	--	--	--	--	--	--	--
Cluster-40906.172369	0	27.6241	-7.3117	2.48e-06	0.00041288	K15032	MTERFD	mTERF domain-containing protein, mitochondrial	--	--	--	--	--	--	--	--	--	--
Cluster-40906.211830	0	31.5361	-7.5043	2.49e-06	0.00041427	--	--	--	PF06005//PF07716//PF04977	Protein of unknown function (DUF904)//Basic region leucine zipper//Septum formation initiator	GO:0000917//GO:0007049//GO:0006355//GO:0043093	barrier septum assembly//cell cycle//regulation of transcription, DNA-templated//FtsZ-dependent cytokinesis	GO:0043565//GO:0003700	sequence-specific DNA binding//transcription factor activity, sequence-specific DNA binding	GO:0005667//GO:0005737	transcription factor complex//cytoplasm	--	--
Cluster-40906.151212	0	24.911	-7.1625	2.52e-06	0.00042006	K18162	NDUFAF5	NADH dehydrogenase	--	--	--	--	--	--	--	--	KOG2940	Predicted methyltransferase
Cluster-40906.156598	100.38	2.39379	5.4017	2.53e-06	0.00042006	K12177	COPS3, CSN3	COP9 signalosome complex subunit 3	PF01399	PCI domain	--	--	GO:0005515	protein binding	--	--	KOG2581	26S proteasome regulatory complex, subunit RPN3/PSMD3
Cluster-40906.89060	946.436	81.3377	3.5405	2.55e-06	0.00042322	K02902	RP-L28, MRPL28, rpmB	large subunit ribosomal protein L28	PF00830	Ribosomal L28 family	GO:0042254	ribosome biogenesis	GO:0003735	structural constituent of ribosome	GO:0005840	ribosome	--	--
Cluster-40906.121443	28.6873	106.51	-1.8943	2.56e-06	0.00042533	K11294	NCL, NSR1	nucleolin	PF00076//PF04995	RNA recognition motif. (a.k.a. RRM, RBD, or RNP domain)//Heme exporter protein D (CcmD)	GO:0017004//GO:0015886	cytochrome complex assembly//heme transport	GO:0003676	nucleic acid binding	GO:0016021	integral component of membrane	KOG4210	Nuclear localization sequence binding protein
Cluster-40906.116186	0	24.6338	-7.1461	2.57e-06	0.00042704	--	--	--	PF07989//PF17082//PF01025//PF04111//PF09036//PF10174//PF07851//PF04728//PF03938//PF13851//PF01920//PF02601//PF10186//PF10473//PF16331//PF06160//PF02050//PF12919//PF05531//PF08702//PF15233//PF04508//PF00769//PF01496//PF16326	Centrosomin N-terminal motif 1//Spindle Pole Component 29//GrpE//Autophagy protein Apg6//Bcr-Abl oncoprotein oligomerisation domain//RIM-binding protein of the cytomatrix active zone//TMPIT-like protein//Lipoprotein leucine-zipper//Outer membrane protein (OmpH-like)//Growth-arrest specific micro-tubule binding//Prefoldin subunit//Exonuclease VII, large subunit//Vacuolar sorting 38 and autophagy-r…	GO:0030474//GO:0006935//GO:0071973//GO:0015991//GO:0010508//GO:0000921//GO:0051258//GO:0006468//GO:0016032//GO:0016310//GO:0007130//GO:0015992//GO:0030168//GO:0006914//GO:0007128//GO:0006308//GO:0007165//GO:0006457//GO:0070206//GO:0009069//GO:0070193//GO:0048870	spindle pole body duplication//chemotaxis//bacterial-type flagellum-dependent cell motility//ATP hydrolysis coupled proton transport//positive regulation of autophagy//septin ring assembly//protein polymerization//protein phosphorylation//viral process//phosphorylation//synaptonemal complex assembly//proton transport//platelet activation//autophagy//meiotic prophase I//DNA catabolic process//sign…	GO:0003677//GO:0005096//GO:0000774//GO:0005200//GO:0004674//GO:0008855//GO:0051082//GO:0042803//GO:0051087//GO:0030674//GO:0008134//GO:0003774//GO:0045502//GO:0015078//GO:0016757//GO:0005102//GO:0008092	DNA binding//GTPase activator activity//adenyl-nucleotide exchange factor activity//structural constituent of cytoskeleton//protein serine/threonine kinase activity//exodeoxyribonuclease VII activity//unfolded protein binding//protein homodimerization activity//chaperone binding//protein binding, bridging//transcription factor binding//motor activity//dynein binding//hydrogen ion transmembrane tr…	GO:0005823//GO:0033179//GO:0009288//GO:0019028//GO:0031514//GO:0005667//GO:0019867//GO:0005815//GO:0016021//GO:0005940//GO:0048786//GO:0030286//GO:0016020//GO:0019898//GO:0005737//GO:0009318//GO:0000795//GO:0005856//GO:0005577//GO:0016272	central plaque of spindle pole body//proton-transporting V-type ATPase, V0 domain//bacterial-type flagellum//viral capsid//motile cilium//transcription factor complex//outer membrane//microtubule organizing center//integral component of membrane//septin ring//presynaptic active zone//dynein complex//membrane//extrinsic component of membrane//cytoplasm//exodeoxyribonuclease VII complex//synaptonem…	--	--
Cluster-40906.72168	0	36.1988	-7.7017	2.58e-06	0.00042827	--	--	--	PF04083	Partial alpha/beta-hydrolase lipase region	GO:0006629	lipid metabolic process	--	--	--	--	KOG2624	Triglyceride lipase-cholesterol esterase
Cluster-15304.0	0	38.6091	-7.7961	2.59e-06	0.00042837	--	--	--	--	--	--	--	--	--	--	--	--	--
Cluster-45292.0	1.81561	103.343	-5.8095	2.59e-06	0.00042837	K02955	RP-S14e, RPS14	small subunit ribosomal protein S14e	PF00411//PF03423	Ribosomal protein S11//Carbohydrate binding domain (family 25)	GO:0006412//GO:0042254	translation//ribosome biogenesis	GO:2001070//GO:0003735	starch binding//structural constituent of ribosome	GO:0005840	ribosome	KOG0407	40S ribosomal protein S14
Cluster-40906.197580	0	33.0081	-7.5683	2.62e-06	0.00043342	--	--	--	--	--	--	--	--	--	--	--	--	--
Cluster-40906.201946	1.23641	93.8626	-6.234	2.62e-06	0.00043342	K00940	ndk, NME	nucleoside-diphosphate kinase	PF00334//PF01701	Nucleoside diphosphate kinase//Photosystem I reaction centre subunit IX / PsaJ	GO:0006165//GO:0006206//GO:0015979//GO:0006183//GO:0006241//GO:0006144//GO:0006228	nucleoside diphosphate phosphorylation//pyrimidine nucleobase metabolic process//photosynthesis//GTP biosynthetic process//CTP biosynthetic process//purine nucleobase metabolic process//UTP biosynthetic process	GO:0004550	nucleoside diphosphate kinase activity	GO:0009522	photosystem I	KOG0888	Nucleoside diphosphate kinase
Cluster-35925.6	28.9654	0	7.2952	2.62e-06	0.00043343	K14484	IAA	auxin-responsive protein IAA	PF02309	AUX/IAA family	GO:0006355	regulation of transcription, DNA-templated	--	--	GO:0005634	nucleus	--	--
Cluster-40906.2182	0	29.5378	-7.4093	2.63e-06	0.00043344	--	--	--	PF01553//PF00955//PF03982	Acyltransferase//HCO3- transporter family//Diacylglycerol acyltransferase	GO:0008152//GO:0006820	metabolic process//anion transport	GO:0016747//GO:0016746	transferase activity, transferring acyl groups other than amino-acyl groups//transferase activity, transferring acyl groups	GO:0016021	integral component of membrane	--	--
Cluster-40906.113842	273.342	29.8832	3.1929	2.63e-06	0.0004337	K14209	SLC36A, PAT	solute carrier family 36 (proton-coupled amino acid transporter)	PF06423	GWT1	GO:0006506	GPI anchor biosynthetic process	GO:0016746	transferase activity, transferring acyl groups	GO:0016021//GO:0005789	integral component of membrane//endoplasmic reticulum membrane	KOG1304	Amino acid transporters
Cluster-40906.113287	2281.08	1115.18	1.0325	2.65e-06	0.0004373	K08907	LHCA1	light-harvesting complex I chlorophyll a/b binding protein 1	--	--	--	--	--	--	--	--	--	--
Cluster-40906.99417	1469.96	5032.83	-1.7757	2.67e-06	0.00043912	K10257	FAD8, desB	omega-3 fatty acid desaturase (delta-15 desaturase)	PF00487//PF11960	Fatty acid desaturase//Domain of unknown function (DUF3474)	GO:0055114//GO:0006629	oxidation-reduction process//lipid metabolic process	GO:0016717	oxidoreductase activity, acting on paired donors, with oxidation of a pair of donors resulting in the reduction of molecular oxygen to two molecules of water	--	--	--	--
Cluster-40906.23234	1.61039	40.7111	-4.6799	2.7e-06	0.0004438	--	--	--	PF01397	Terpene synthase, N-terminal domain	GO:0008152	metabolic process	GO:0010333//GO:0016829	terpene synthase activity//lyase activity	--	--	--	--
Cluster-40906.85838	2.51819	50.0657	-4.3128	2.7e-06	0.00044404	--	--	--	--	--	--	--	--	--	--	--	--	--
Cluster-40906.158191	45.0215	4.43258	3.3581	2.7e-06	0.00044447	--	--	--	--	--	--	--	--	--	--	--	--	--
Cluster-40906.96482	339.997	804.039	-1.2421	2.72e-06	0.00044625	K14753	RACK1	guanine nucleotide-binding protein subunit beta-2-like 1 protein	PF00400//PF02285	WD domain, G-beta repeat//Cytochrome oxidase c subunit VIII	GO:0015992//GO:0006123	proton transport//mitochondrial electron transport, cytochrome c to oxygen	GO:0005515//GO:0004129	protein binding//cytochrome-c oxidase activity	GO:0045277	respiratory chain complex IV	KOG0279	G protein beta subunit-like protein
Cluster-40906.15469	0	23.7782	-7.0958	2.75e-06	0.00045182	--	--	--	PF02767	DNA polymerase III beta subunit, central domain	GO:0006260	DNA replication	GO:0003887//GO:0008408	DNA-directed DNA polymerase activity//3'-5' exonuclease activity	GO:0009360//GO:0042575	DNA polymerase III complex//DNA polymerase complex	--	--
Cluster-32513.0	0	31.7109	-7.5113	2.76e-06	0.00045315	K09510	DNAJB4	DnaJ homolog subfamily B member 4	--	--	--	--	--	--	--	--	KOG0714	Molecular chaperone (DnaJ superfamily)
Cluster-40906.195454	43.0647	0	7.8665	2.77e-06	0.00045343	K14826	FPR3_4	FK506-binding nuclear protein	PF00254	FKBP-type peptidyl-prolyl cis-trans isomerase	GO:0006457	protein folding	--	--	--	--	KOG0552	FKBP-type peptidyl-prolyl cis-trans isomerase
Cluster-40906.163175	489.007	985.913	-1.0116	2.77e-06	0.00045373	--	--	--	PF05324	Sperm antigen HE2	--	--	--	--	GO:0005576	extracellular region	--	--
Cluster-40906.104890	26.8636	0	7.184	2.79e-06	0.00045636	K00703	E2.4.1.21, glgA	starch synthase	PF02091	Glycyl-tRNA synthetase alpha subunit	GO:0006566//GO:0006563//GO:0006426//GO:0006544	threonine metabolic process//L-serine metabolic process//glycyl-tRNA aminoacylation//glycine metabolic process	GO:0000166//GO:0004820//GO:0005524	nucleotide binding//glycine-tRNA ligase activity//ATP binding	GO:0005737//GO:0009345	cytoplasm//glycine-tRNA ligase complex	--	--
Cluster-40906.35786	23.607	0	6.9987	2.79e-06	0.00045658	--	--	--	--	--	--	--	--	--	--	--	--	--
Cluster-40906.145930	41.5361	0.351151	6.8534	2.84e-06	0.00046357	--	--	--	--	--	--	--	--	--	--	--	--	--
Cluster-40906.118621	305.691	24.0155	3.6683	2.84e-06	0.00046424	--	--	--	PF02509//PF08024	Rotavirus non-structural protein 35//Ant antimicrobial peptide	GO:0019079//GO:0019836	viral genome replication//hemolysis by symbiont of host erythrocytes	GO:0003723	RNA binding	GO:0005576	extracellular region	KOG3267	Uncharacterized conserved protein
Cluster-40906.36085	1.51821	134.146	-6.4465	2.86e-06	0.00046585	--	--	--	PF00158//PF04888//PF03193//PF16940//PF01637//PF02367//PF03266//PF00004//PF00931	Sigma-54 interaction domain//Secretion system effector C (SseC) like family//Protein of unknown function, DUF258//Chloroplast envelope transporter//Archaeal ATPase//Threonylcarbamoyl adenosine biosynthesis protein TsaE//NTPase//ATPase family associated with various cellular activities (AAA)//NB-ARC domain	GO:0006355//GO:0002949//GO:0009405	regulation of transcription, DNA-templated//tRNA threonylcarbamoyladenosine modification//pathogenesis	GO:0098519//GO:0043531//GO:0008134//GO:0005524//GO:0005525//GO:0003924	nucleotide phosphatase activity, acting on free nucleotides//ADP binding//transcription factor binding//ATP binding//GTP binding//GTPase activity	GO:0005667//GO:0009507	transcription factor complex//chloroplast	--	--
Cluster-40906.20074	0	33.642	-7.5967	2.86e-06	0.00046666	--	--	--	PF14372//PF05699	Domain of unknown function (DUF4413)//hAT family C-terminal dimerisation region	--	--	GO:0003677//GO:0046983	DNA binding//protein dimerization activity	--	--	--	--
Cluster-40906.55630	55.9917	156.08	-1.4775	2.88e-06	0.00046923	K12846	SNRNP27	U4/U6.U5 tri-snRNP-associated protein 3	--	--	--	--	--	--	--	--	--	--
Cluster-40906.8399	0	25.3795	-7.189	2.88e-06	0.00046923	--	--	--	--	--	--	--	--	--	--	--	--	--
Cluster-40906.22505	0	23.5614	-7.0821	2.9e-06	0.00047221	--	--	--	PF02196	Raf-like Ras-binding domain	GO:0007165	signal transduction	GO:0005057	receptor signaling protein activity	--	--	--	--
Cluster-40906.94800	7.25008	68.316	-3.2367	2.92e-06	0.00047533	--	--	--	PF00067	Cytochrome P450	GO:0055114	oxidation-reduction process	GO:0016705//GO:0020037//GO:0005506	oxidoreductase activity, acting on paired donors, with incorporation or reduction of molecular oxygen//heme binding//iron ion binding	--	--	--	--
Cluster-40906.150441	23.5446	0	6.9951	2.93e-06	0.00047607	K05941	E2.3.2.15	glutathione gamma-glutamylcysteinyltransferase	PF05023	Phytochelatin synthase	GO:0010038//GO:0046938	response to metal ion//phytochelatin biosynthetic process	GO:0016756//GO:0046872	glutathione gamma-glutamylcysteinyltransferase activity//metal ion binding	--	--	KOG0632	Phytochelatin synthase
Cluster-40906.77633	2.09741	50.7945	-4.5628	2.93e-06	0.00047607	K04567	KARS, lysS	lysyl-tRNA synthetase, class II	PF01080//PF01336	Presenilin//OB-fold nucleic acid binding domain	--	--	GO:0004190//GO:0003676	aspartic-type endopeptidase activity//nucleic acid binding	GO:0016021	integral component of membrane	KOG1885	Lysyl-tRNA synthetase (class II)
Cluster-40906.3560	0.297401	34.9784	-6.6905	2.96e-06	0.00048055	--	--	--	PF13855	Leucine rich repeat	--	--	GO:0005515	protein binding	--	--	--	--
Cluster-40906.58973	190.117	29.3247	2.6989	2.98e-06	0.00048338	--	--	--	--	--	--	--	--	--	--	--	--	--
Cluster-40906.16457	0	22.7627	-7.0329	3e-06	0.00048541	--	--	--	--	--	--	--	--	--	--	--	--	--
Cluster-40906.100817	26.0305	0	7.139	3.02e-06	0.00048888	--	--	--	--	--	--	--	--	--	--	--	--	--
Cluster-40906.155126	12.4052	90.5398	-2.8617	3.05e-06	0.00049272	--	--	--	PF01842//PF13291	ACT domain//ACT domain	GO:0008152	metabolic process	GO:0016597	amino acid binding	--	--	--	--
Cluster-40906.127014	0	24.1649	-7.1201	3.05e-06	0.00049295	--	--	--	--	--	--	--	--	--	--	--	--	--
Cluster-40906.113002	0	68.3334	-8.6185	3.07e-06	0.00049541	--	--	--	--	--	--	--	--	--	--	--	--	--
Cluster-40906.149357	0	28.8538	-7.3763	3.07e-06	0.00049541	--	--	--	--	--	--	--	--	--	--	--	--	--
Cluster-40906.58528	85.5955	429.834	-2.3271	3.07e-06	0.00049615	--	--	--	PF01370//PF01073//PF08039	NAD dependent epimerase/dehydratase family//3-beta hydroxysteroid dehydrogenase/isomerase family//Mitochondrial proteolipid	GO:0008210//GO:0006694//GO:0008209//GO:0008207//GO:0055114	estrogen metabolic process//steroid biosynthetic process//androgen metabolic process//C21-steroid hormone metabolic process//oxidation-reduction process	GO:0003824//GO:0016616//GO:0003854//GO:0050662	catalytic activity//oxidoreductase activity, acting on the CH-OH group of donors, NAD or NADP as acceptor//3-beta-hydroxy-delta5-steroid dehydrogenase activity//coenzyme binding	GO:0005739	mitochondrion	--	--
Cluster-40906.93113	227.686	77.0604	1.5624	3.08e-06	0.00049648	--	--	--	--	--	--	--	--	--	--	--	--	--
Cluster-40906.93579	26.7607	0	7.1804	3.1e-06	0.00049998	K01904	4CL	4-coumarate--CoA ligase	PF00501	AMP-binding enzyme	GO:0008152	metabolic process	GO:0003824	catalytic activity	--	--	--	--
Cluster-40906.81833	0	38.9038	-7.8055	3.12e-06	0.00050314	--	--	--	PF00649	Copper fist DNA binding domain	GO:0006355	regulation of transcription, DNA-templated	GO:0003700//GO:0005507//GO:0003677	transcription factor activity, sequence-specific DNA binding//copper ion binding//DNA binding	GO:0005667//GO:0005634	transcription factor complex//nucleus	--	--
Cluster-40906.56506	0	25.3605	-7.188	3.13e-06	0.00050429	--	--	--	--	--	--	--	--	--	--	--	--	--
Cluster-40906.187270	49.1819	2.40698	4.374	3.14e-06	0.00050496	--	--	--	--	--	--	--	--	--	--	--	--	--
Cluster-40906.33279	0.297401	37.548	-6.7924	3.15e-06	0.00050551	--	--	--	PF07498	Rho termination factor, N-terminal domain	GO:0006353	DNA-templated transcription, termination	--	--	--	--	--	--
Cluster-18695.2	0	24.7727	-7.156	3.19e-06	0.00051203	--	--	--	PF01734	Patatin-like phospholipase	GO:0006629	lipid metabolic process	--	--	--	--	--	--
Cluster-40906.106842	3295.72	1351.51	1.2861	3.2e-06	0.0005131	--	--	--	PF01694	Rhomboid family	--	--	GO:0004252	serine-type endopeptidase activity	GO:0016021	integral component of membrane	--	--
Cluster-40906.118516	291.129	118.534	1.2963	3.2e-06	0.00051336	K03327	TC.MATE, SLC47A, norM, mdtK, dinF	multidrug resistance protein, MATE family	PF01554	MatE	GO:0006810//GO:0015893//GO:0055085//GO:0006855	transport//drug transport//transmembrane transport//drug transmembrane transport	GO:0015297//GO:0015238	antiporter activity//drug transmembrane transporter activity	GO:0016020	membrane	--	--
Cluster-40906.57689	26.9294	0	7.1891	3.24e-06	0.00051857	K03145	TFIIS	transcription elongation factor S-II	PF07500//PF08711//PF00598//PF01096	Transcription factor S-II (TFIIS), central domain//TFIIS helical bundle-like domain//Influenza Matrix protein (M1)//Transcription factor S-II (TFIIS)	GO:0006351	transcription, DNA-templated	GO:0005198//GO:0003677//GO:0003676//GO:0003723//GO:0008270	structural molecule activity//DNA binding//nucleic acid binding//RNA binding//zinc ion binding	GO:0005634	nucleus	KOG1105	Transcription elongation factor TFIIS/Cofactor of enhancer-binding protein Sp1
Cluster-40906.35340	0	22.8099	-7.0357	3.25e-06	0.00052006	--	--	--	--	--	--	--	--	--	--	--	--	--
Cluster-40906.62330	0.671383	62.8039	-6.6114	3.25e-06	0.00052006	K01100	E3.1.3.37	sedoheptulose-bisphosphatase	PF00316	Fructose-1-6-bisphosphatase	GO:0006000//GO:0005975//GO:0006098//GO:0015976//GO:0006096//GO:0006094//GO:0006013	fructose metabolic process//carbohydrate metabolic process//pentose-phosphate shunt//carbon utilization//glycolytic process//gluconeogenesis//mannose metabolic process	GO:0042132//GO:0042578	fructose 1,6-bisphosphate 1-phosphatase activity//phosphoric ester hydrolase activity	--	--	--	--
Cluster-40906.119742	1535.48	5838.08	-1.9269	3.26e-06	0.00052058	K00660	CHS	chalcone synthase	PF08392//PF08545//PF08541	FAE1/Type III polyketide synthase-like protein//3-Oxoacyl-[acyl-carrier-protein (ACP)] synthase III//3-Oxoacyl-[acyl-carrier-protein (ACP)] synthase III C terminal	GO:0006633//GO:0008610//GO:0042967	fatty acid biosynthetic process//lipid biosynthetic process//acyl-carrier-protein biosynthetic process	GO:0016747//GO:0004315	transferase activity, transferring acyl groups other than amino-acyl groups//3-oxoacyl-[acyl-carrier-protein] synthase activity	GO:0005835//GO:0016020	fatty acid synthase complex//membrane	--	--
Cluster-40906.194384	0	25.747	-7.2107	3.26e-06	0.00052058	--	--	--	PF07728//PF00005//PF01637//PF01926//PF00910//PF02224//PF13304//PF03193	AAA domain (dynein-related subfamily)//ABC transporter//Archaeal ATPase//50S ribosome-binding GTPase//RNA helicase//Cytidylate kinase//AAA domain, putative AbiEii toxin, Type IV TA system//Protein of unknown function, DUF258	GO:0006206//GO:0006139	pyrimidine nucleobase metabolic process//nucleobase-containing compound metabolic process	GO:0003924//GO:0005524//GO:0005525//GO:0003723//GO:0004127//GO:0003724//GO:0016887	GTPase activity//ATP binding//GTP binding//RNA binding//cytidylate kinase activity//RNA helicase activity//ATPase activity	--	--	--	--
Cluster-40906.140580	0	57.7143	-8.3745	3.26e-06	0.00052116	K07198	PRKAA, AMPK	5'-AMP-activated protein kinase, catalytic alpha subunit	PF06293//PF07714//PF00069//PF03822	Lipopolysaccharide kinase (Kdo/WaaP) family//Protein tyrosine kinase//Protein kinase domain//NAF domain	GO:0007165//GO:0006468	signal transduction//protein phosphorylation	GO:0005524//GO:0004672//GO:0016773	ATP binding//protein kinase activity//phosphotransferase activity, alcohol group as acceptor	GO:0016020	membrane	--	--
Cluster-40906.13597	1.1896	48.2694	-5.2952	3.27e-06	0.0005218	--	--	--	PF00657	GDSL-like Lipase/Acylhydrolase	--	--	GO:0016788	hydrolase activity, acting on ester bonds	--	--	--	--
Cluster-40906.128470	26.7246	0	7.1769	3.28e-06	0.00052343	K14190	VTC2_5	GDP-L-galactose phosphorylase	--	--	--	--	--	--	--	--	--	--
Cluster-40906.102987	8.71297	72.9964	-3.063	3.3e-06	0.00052563	K09338	HD-ZIP	homeobox-leucine zipper protein	PF00170//PF02183//PF00046//PF04999//PF01852	bZIP transcription factor//Homeobox associated leucine zipper//Homeobox domain//Cell division protein FtsL//START domain	GO:0006355//GO:0007049//GO:0051301	regulation of transcription, DNA-templated//cell cycle//cell division	GO:0008289//GO:0043565//GO:0003700//GO:0003677	lipid binding//sequence-specific DNA binding//transcription factor activity, sequence-specific DNA binding//DNA binding	GO:0016021//GO:0005667	integral component of membrane//transcription factor complex	--	--
Cluster-40906.18041	0	24.1917	-7.1204	3.3e-06	0.00052563	--	--	--	PF00069//PF07714	Protein kinase domain//Protein tyrosine kinase	GO:0006468	protein phosphorylation	GO:0005524//GO:0004672	ATP binding//protein kinase activity	--	--	--	--
Cluster-40906.60892	2.44161	57.7539	-4.5435	3.31e-06	0.00052631	K03858	PIGH, GPI15	phosphatidylinositol glycan, class H	PF10181	GPI-GlcNAc transferase complex, PIG-H component	--	--	GO:0017176	phosphatidylinositol N-acetylglucosaminyltransferase activity	--	--	--	--
Cluster-40906.85688	63.9633	248.061	-1.9556	3.32e-06	0.00052833	K15637	PGAM5	serine/threonine-protein phosphatase PGAM5	--	--	--	--	--	--	--	--	KOG0235	Phosphoglycerate mutase
Cluster-40906.110550	13325.9	2853.1	2.2237	3.33e-06	0.00052882	--	--	--	PF01439//PF02068	Metallothionein//Plant PEC family metallothionein	--	--	GO:0046872//GO:0008270	metal ion binding//zinc ion binding	--	--	--	--
Cluster-40906.111209	0	22.7929	-7.0347	3.33e-06	0.00052882	--	--	--	--	--	--	--	--	--	--	--	--	--
Cluster-40906.113972	1725.78	4566.69	-1.4039	3.33e-06	0.00052882	--	--	--	PF01477	PLAT/LH2 domain	--	--	GO:0005515	protein binding	--	--	--	--
Cluster-40906.22423	25.8359	0	7.1297	3.34e-06	0.00053029	--	--	--	PF13304//PF11815	AAA domain, putative AbiEii toxin, Type IV TA system//Domain of unknown function (DUF3336)	GO:0016042//GO:0046486//GO:0006629	lipid catabolic process//glycerolipid metabolic process//lipid metabolic process	GO:0004806//GO:0005524	triglyceride lipase activity//ATP binding	--	--	--	--
Cluster-40906.214298	23.3847	0	6.9847	3.36e-06	0.00053221	--	--	--	PF00130	Phorbol esters/diacylglycerol binding domain (C1 domain)	GO:0035556	intracellular signal transduction	--	--	--	--	--	--
Cluster-40906.185162	0	25.0879	-7.1743	3.36e-06	0.0005323	--	--	--	--	--	--	--	--	--	--	--	--	--
Cluster-40906.3749	0	25.3918	-7.1917	3.39e-06	0.00053649	--	--	--	--	--	--	--	--	--	--	--	--	--
Cluster-40906.79685	23.4538	0	6.9899	3.41e-06	0.0005399	--	--	--	--	--	--	--	--	--	--	--	--	--
[truncated: 2,577 more rows]

## Sheet: N0 vs N36
gene_id	N0_readcount	N36_readcount	log2FoldChange	pval	padj	KO ID	KO Name	KO Description	PFAM ID	PFAM description	Gene Ontology Biological Pathway	BP Description	Gene Ontology Molecular Function	MF Description	Gene Ontology Cellular Component	CC Description	KOG ID	KOG Description
[truncated: 6,181 more rows]

[truncated: 4 more sheets: N0 vs N60, N6 vs N36, N6 vs N60, N36 vs N60]
